# Supplementary material for: Transcriptome Profiling of Resistance to Fusarium oxysporum f. sp. conglutinans in Cabbage (Brassica oleracea) Roots
Source: PLoS One. 2016 Feb 5;11(2):e0148048. doi: 10.1371/journal.pone.0148048 (PMC4744058; doi:10.1371/journal.pone.0148048)
Supplement: S1 Table — (XLS) [file pone.0148048.s001.xls]

## Sheet: Sheet1
Primers used in qPCR of selected genes and relative fold changes based on RNA-seq and qRT-PCR.
Genes	Primer name	Primer sequence
GAPDH	F	CAGGTTTGGAATTGTCGAGG
	R	GAGCTGTGGAAGCACCTTTC
comp57145_c0	57145_c0F	TGCTCACTGGCAAACACCCT
	57145_c0R	CGCTTCTCTCCACCTCCTCAT
comp35066_c0	35066_c0F	GTCAGCGATAGAGTGGGCATTG
	35066_c0R	GGTGGGTGTAGCCTTAGGGTTT
comp37329_c0	37329_c0F	AGTGGATAAGATGGTTCCGTGG
	37329_c0R	ATGAAGCTATATTGGCTGCCG
comp30914_c0	30914_c0F	GATCTTGTCAATGACGCCAA
	30914_c0R	CAAACCATCTTCAATACCCC
comp41986_c0	41986_c0F	GTTCCCTCGTATTCCACCTCG
	41986_c0R	CCTTCTCATCCATCCTCCCACT
comp35815_c0	35815_c0F	AAGTGTTGTGGCGTGTAAGAGC
	35815_c0R	GTGGGACAGAAAATGATGGAGT
comp25940_c0	25940_c0F	AGAACTGAGGTGGACTGGACAC
	25940_c0R	CAATGGATGAAAGCCAAAAGC
comp20414_c0	20414_c0F	GGAAATGATAGAGCAAGGAACACA
	20414_c0R	AAACCAAGGACTCGTAGACCG
comp21138_c0	21138_c0F	ATCAACACCAAACATGCCACA
	21138_c0R	GACTCGACTTACTACACAACCCAGA
comp40502_c0	40502_c0F	ACTATCCCTCCTTCTAAACCCG
	40502_c0R	AAACTTCAGCCGTCCATTCC
comp29882_c0	29882_c0F	CAGCCCCACTAAAACCAGGAG
	29882_c0R	GGAGGAGGAAACGACGAACG
comp45408_c0	45408_c0F	ACCGCCACCATTCCGACACT
	45408_c0R	CGCCTGCTAACACAAACCAAG
comp16630_c0	16630_c0F	ATTTCACAAAAGCCCTCTCGTA
	16630_c0R	TTGACCCAACATTAAACCCATC
comp35166_c0	35166_c0F	TCCCTTGTGACCATCTTGTTCT
	35166_c0R	CCATTGTTGTGTTATCCGCTTT
comp30068_c1	30068_c1F	AGTGGTGAAGGCAGATTGTGT
	30068_c1R	GATTGATGGCATTTGATAGATTAGG
comp39047_c0	39047_c0F	GGAGTTGGAGCCGGTTTAGG
	39047_c0R	AATAGCGATTGGTGCGATGG
comp19030_c0	19030_c0F	GCCAAGCCTGACGCAAAT
	19030_c0R	TGGAGGAGAAGACGATGAAGAG
comp19761_c0	19761_c0F	AGACGAAGGTGGTGGAGAAAG
	19761_c0R	GTTCAGACCCAACAGGTGGACAG
comp33761_c0	33761_c0F	AGAAATCAGGCAAAGGCAGG
	33761_c0R	GGAGAAGACCATTGGAACCG
comp39639_c0	39639_c0F	GAACCAGAACGAAGACAAAACG
	39639_c0R	GAGTGGGAGGAAGTAAGATAAGACC
comp77094_c0	77094_c0F	GCTGGGTTGGTGAATGGTG
	77094_c0R	TGCGGTTGAGTTAGTGGCA
comp35869_c0	35869_c0F	ATAACCTTTGGTCTCCCACTTC
	35869_c0R	AGGCTCCTCAACCCCTACTT
comp34233_c0	34233_c0F	CTTTAACTCTCCCCATCTTCTCC
	34233_c0R	GTCTCTTTCAGTCTGATTCTGCC
comp28296_c0	28296_c0F	ACAGTTTTTCCTAACCTCCCCAC
	28296_c0R	ATTATTTCAAGAACCTCCTCCAA
comp37399_c0	37399_c0F	ACCCCAAACACAAAGAGGC
	37399_c0R	CACGACAAACGAACCAGAC
comp32834_c0	32834_c0F	CGGAGCGTGGTTGTGATGTG
	32834_c0R	AAGCGTGACCGTCCCTATTTA
comp30617_c0	30617_c0F	TGTTGTCTCTAAGCTCATGTCGC
	30617_c0R	CACTCCTTTCGGATTCCTATTTC
comp77094_c0	77094_c0F	GCTGGGTTGGTGAATGGTG
	77094_c0R	TGCGGTTGAGTTAGTGGCA
gene_id	FW4-RPKM	DW4-RPKM	log2(foldchange)	log2(2-ΔΔCt)	Correlation	FW12-RPKM	DW12-RPKM	log2(foldchange)	log2(2-ΔΔCt)	Correlation	FW24-RPKM	DW24-RPKM	log2(foldchange)	log2(2-ΔΔCt)	Correlation	FW48-RPKM	DW48-RPKM	log2(foldchange)	log2(2-ΔΔCt)	Correlation
30914_C0	0.577342	2.2877	-1.9864	-3.34087	0.58981	2.54586	5.73791	-1.17237	-0.687883	0.897887	1.39164	13.8807	-3.31822	-8.62457	0.8791	8.2133	19.2681	-1.23018	-0.694512	0.573941
41986_C0	16.815	16.5953	0.0189722	-0.226213		12.2267	40.1545	-1.71552	-2.31874		6.96101	43.1139	-2.63078	-5.76085		27.6703	48.4402	-0.807865	-0.0837281
35815_C0	230.839	590.257	-1.35446	-0.55377		1511.49	575.512	1.39306	2.09012		398.235	692.849	-0.798922	-6.02336		1102.17	406.982	1.43731	1.14842
57145_c0	12.1712	3.62149	1.74881	3.1082		2.75181	1.10644	1.31445	1.40032		14.4656	0.248169	5.86516	5.09232		1.49999	0.432653	1.79367	2.05168
35066_c0	62.8687	108.116	-0.782165	-1.33725		102.772	52.763	0.961845	0.0524766		47.1377	35.6666	0.40231	-2.98302		69.2191	48.1513	0.523595	0.433453
37329_c0	321.848	472.8	-0.554853	-0.805153		521.421	258.947	1.0098	0.864039		179.663	112.292	0.67804	-3.29467		316.857	153.525	1.04535	1.29045
25940_C0	12.8356	17.6772	-0.46174	0.448888		14.0592	60.1343	-2.09667	-0.739479		32.5398	102.834	-1.66003	-2.62855		58.4464	98.1614	-0.748041	1.13045
20414_C0	39.1069	37.2118	0.0716642	-0.965823		36.8624	19.1023	0.948407	1.48846		38.6646	6.57864	2.55515	-0.863736		21.7205	11.6602	0.897466	1.60882
21138_C0	12.8797	23.0594	-0.840257	-2.09917		10.5499	19.9781	-0.921189	-0.739512		16.7221	70.6927	-2.07981	-8.1531		40.6213	172.745	-2.08833	1.36172
35166_C0	16.7293	16.9354	-0.0176654	-0.440947		24.8721	9.39078	1.40521	1.2722		17.4674	4.73485	1.88328	0.901972		14.8035	10.007	0.56493	3.21794
45408_C0	5.61681	4.71583	0.252238	-0.0711428		12.21	6.04649	1.0139	0.569728		65.4162	1.91231	5.09626	5.00468		7.06118	5.06181	0.480254	2.49096
16630_C0	3.84283	9.14464	-1.25076	-2.5483		1.76539	22.2912	-3.65841	-3.14856		2.05639	12.969	-2.65688	-2.3348		7.36719	3.19198	1.20666	2.61481
29882_C0	0.632468	0.25368	1.31798	3.51608		1.67199	0.563399	1.56933	1.51307		2.90064	0.973499	1.57512	-0.125972		1.32274	6.92131	-2.38751	-3.29453
40502_C0	12.2556	22.1138	-0.851502	-4.52011		17.0309	42.7713	-1.32848	-1.88476		19.8584	50.6111	-1.3497	-1.90654		33.821	37.7176	-0.15732	-0.385322
30068_c1	4.12504	5.60214	-0.441572	0.544963		5.54748	7.94132	-0.517546	0.269873		4.59579	6.34529	-0.465373	-4.84154		5.94639	6.06773	-0.0291437	-0.0166357
39047_c0	46.8908	222.293	-2.24509	-4.22915		134.456	51.8871	1.37369	1.8917		21.8002	40.8209	-0.904966	-2.81447		87.6386	49.4985	0.824183	0.307974
19030_c0	2.97517	4.2254	-0.506115	-2.23126		3.73033	1.8484	1.01303	2.02146		8.09665	0.783109	3.37004	3.2916		2.25672	0.662551	1.76812	0.191121
19761_c0	11.118	8.39261	0.405701	0.0889659		8.28516	26.9127	-1.69969	-1.11066		25.1957	47.1003	-0.90256	-3.70101		27.6927	32.0412	-0.210421	1.55293
33761_c0	14.7377	8.73788	0.754155	0.129686		11.482	27.4429	-1.25706	-0.320902		26.2215	42.9825	-0.712998	-0.562387		27.2322	43.8524	-0.68734	0.174625
39639_c0	17.3139	0.996021	4.11961	0.853877		28.5912	25.5616	0.161593	1.08172		163.101	62.7133	1.37892	1.45126		45.6523	18.4531	1.30683	2.94527
35869_c0	80.0993	35.7313	1.1646	-0.900216		99.9768	47.3918	1.07695	2.38895		255.555	19.2046	3.73411	5.27558		59.5907	40.599	0.553641	-0.320139
34233_c0	6.17654	15.6013	-1.33679	-2.39627		12.003	37.5804	-1.64659	-1.17027		17.9507	90.5839	-2.33522	-3.80141		51.2935	64.9701	-0.341001	-0.852115
28296_c0	162.329	202.839	-0.321413	-2.77006		172.451	74.6187	1.20858	1.46044		32.7237	55.4893	-0.761876	-2.74089		113.97	52.6663	1.11371	1.08701
37399_c0	13.9365	43.7132	-1.6492	-2.49036		36.4334	97.0355	-1.41325	-0.785817		96.9126	384.675	-1.98888	-3.26658		210.554	456.135	-1.11527	-0.425072
32834_c0	30.4285	12.7568	1.25416	-2.06727		17.4636	10.2765	0.765	1.76781		18.9034	4.98107	1.92412	2.30448		11.2223	7.3313	0.614232	0.449424
30617_c0	0.0716377	0.107158	-0.580951	-0.588406		0.446065	0.317317	0.491332	-0.728919		0.217498	0.411219	-0.918907	-0.356013		0.428642	0.403263	0.0880545	0.994744
77094_c0	1.33882	0.80804	0.728462	-3.84238		0.934337	0.69789	0.420943	0.717964		9.02196	0.339156	4.73342	4.24976		0.636746	0.612394	0.056258	1.76419
