# Supplementary material for: Transcriptome Profiling of Resistance to Fusarium oxysporum f. sp. conglutinans in Cabbage (Brassica oleracea) Roots
Source: PLoS One. 2016 Feb 5;11(2):e0148048. doi: 10.1371/journal.pone.0148048 (PMC4744058; doi:10.1371/journal.pone.0148048)
Supplement: S2 Table — (XLS) [file pone.0148048.s002.xls]

## Sheet: Sheet1
Pathways involved in the defense system and detailed expression patterns and annotations of related genes.
MAPK signaling pathway	Genes	Gene Length	NR Description	NT Description	KO Description	Http Link	Swissprot Description	PFAM description	Gene Ontology Biological Pathway	BP Description	Gene Ontology Molecular Function	MF Description	Gene Ontology Cellular Component	CC Description	KOG ID	KOG Description	ath_id	subject_id	subject_description	FW4-RPKM	DW4-RPKM	log2(foldchange)-4	FW12-RPKM	DW12-RPKM	log2(foldchange)-12	FW24-RPKM	DW24-RPKM	log2(foldchange)-24	FW48-RPKM	DW48-RPKM	log2(foldchange)-48	gene_sequense
	comp39309_c0	360	HSP70B [Arabidopsis lyrata subsp. lyrata]	Lotus japonicus cDNA, clone: LjFL1-011-BA03, HTC	heat shock 70kDa protein 1/8	http://www.genome.jp/dbget-bin/www_bget?ko:K03283	Heat shock 70 kDa protein 5 OS=Arabidopsis thaliana GN=HSP70-5 PE=2 SV=1	--	--	--	GO:0005524	ATP binding	--	--	KOG0101	Molecular chaperones HSP70/HSC70, HSP70 superfamily	--	Bra026084|Bra026084.1	AT1G16030 (E=0.0) Hsp70b | Hsp70b (heat shock protein 70B); ATP binding	28.17017858	4.31609171486687	2.70637	19.46373353	6.81856147152496	1.51324916659016	54.351952535	39.7553588564746	0.451182520663456	29.6095461932373	37.0952288564722	-0.325171261672967	GGTGAAGGCGACGTAGGAAGGAGTCGTGCGGTTGCCTTGGTCGTTGGGGATGATCTCCACGCGGTCGTTGATCCACGCTCCGACGCAGCTGTATGTGGTGCCGAGATCGATGCCGATAGCTTTATCCGATTTCGCCGCCATTGTTGATTGCGAAGATTAGGTCTTTTCGATTTGTTTGAACTGTTGTTGTTTGCTTGTCTGCTTGATGAGTAATCTGAATCGATGGGAGCGGATATATATATACGCATTGGACGGGTGGAAGACGACATTTCGAGAGAGAGCTCGTGGAACGAAACCACGGAGATGATGTAGAAAGATGGCGAAGTCTCAGACAAGTACCAGAGACTTCTGGATTCGCCG
	comp33739_c0	1401	unnamed protein product [Thellungiella halophila]	Arabidopsis thaliana chromosome 1, complete sequence	heat shock 70kDa protein 1/8	http://www.genome.jp/dbget-bin/www_bget?ko:K03283	Heat shock 70 kDa protein 5 OS=Arabidopsis thaliana GN=HSP70-5 PE=2 SV=1	MreB/Mbl protein//Hydantoinase/oxoprolinase//Cell division protein FtsA	GO:0000902//GO:0007049	cell morphogenesis//cell cycle	GO:0005515//GO:0016787//GO:0005524	protein binding//hydrolase activity//ATP binding	--	--	KOG0101	Molecular chaperones HSP70/HSC70, HSP70 superfamily	AT1G16030	Bra016644|Bra016644.1	AT1G16030 (E=0.0) Hsp70b | Hsp70b (heat shock protein 70B); ATP binding	258.2561703	262.711352939197	-0.0246757285449635	177.6554442	146.00500349973	0.283064090116213	288.99989145	328.607232318554	-0.185295282079641	253.131338259277	403.974996042946	-0.674379872830824	TGGGCCTTTCTTATCTACATATGGGCTTACATTTTTAAAATATTAATGGGCCTTTGTAGGCCCAAATTAAATTGAAGCGGTTGCCTGATATTGATCTCAAATGCGCCGGCGAATCCAGAAGTCTCTGGAGCTTTTTGCGTGGCGACTTCTCCGTCTTTCCACATCTCCGTGTCGAGTCCTCTCTCGAAATGTCTTCCTTCTCCGATCGTATCCATATATATAGCTACCTCCACCGATTCAGATCACTCATCAAGCAGACTAACGAATCAAACAAATAGCGAAATCTCACAGCAAACAATGACGACAAAATCCGAGAAAGCCGTCGGAATCGACCTCGGCACAACATACAGCTGCGTCGGAGTGTGGATGAACGACCGCGTCGAGATCATCCCCAACGAC…
	comp33739_c1	1113	heat shock protein 70B [Arabidopsis thaliana]	Thellungiella halophila mRNA, complete cds, clone: RTFL01-47-M11	heat shock 70kDa protein 1/8	http://www.genome.jp/dbget-bin/www_bget?ko:K03283	Heat shock 70 kDa protein 5 OS=Arabidopsis thaliana GN=HSP70-5 PE=2 SV=1	TATA-binding related factor (TRF) of subunit 20 of Mediator complex//Viral enhancin protein//Putative phosphatase regulatory subunit	GO:0016032//GO:0034976//GO:0042542//GO:0006457//GO:0006357//GO:0010286//GO:0009644//GO:0009615	viral process//response to endoplasmic reticulum stress//response to hydrogen peroxide//protein folding//regulation of transcription from RNA polymerase II promoter//heat acclimation//response to high light intensity//response to virus	GO:0001104//GO:0005515//GO:0005524	RNA polymerase II transcription cofactor activity//protein binding//ATP binding	GO:0005886//GO:0009507//GO:0005829//GO:0016592//GO:0005618	plasma membrane//chloroplast//cytosol//mediator complex//cell wall	KOG0101	Molecular chaperones HSP70/HSC70, HSP70 superfamily	AT1G16030	Bra016644|Bra016644.1	AT1G16030 (E=0.0) Hsp70b | Hsp70b (heat shock protein 70B); ATP binding	182.1575335	30.0888597511134	2.59788532156091	166.7002795	87.5233917590734	0.929515970726481	361.3543478	335.297104933912	0.10797422636738	250.998692216956	304.354344788344	-0.278072113755546	GAAGGAGCAAGTGTTCTCGACCTATTCTGATAATCAGCCTGGTGTTCTGATCCAAGTGTACGAAGGAGAGCGTGCGAGGACCAGAGACAACAACCTTCTCGGAACGTTTGAGCTCAAGGGGATCCCTCCTGCGCCGCGTGGGGTTCCTCAGATCAATGTGTGTTTTGACATAGACGCGAACGGGATCTTGAACGTGTCGGCGGAGGATAAGACCGCAGGCGTGAAGAACCAGATCACGATCACGAACGATAAAGGGAGGTTGAGCAAAGAGGAGATAGAGAAGATGGTGCAAGATGCTGAGAAGTACAAGGCGGAGGATGAGCAGGTGAAGAAGAGAGTGGAGGCCAAGAACTCGCTGGAGAACTATGCTTACAACATGAGAAACACGGTCAGGGATGA…
	comp33739_c2	220	heat shock protein 70B [Arabidopsis thaliana]	Thellungiella halophila mRNA, complete cds, clone: RTFL01-47-M11	heat shock 70kDa protein 1/8	http://www.genome.jp/dbget-bin/www_bget?ko:K03283	Heat shock 70 kDa protein 5 OS=Arabidopsis thaliana GN=HSP70-5 PE=2 SV=1	--	GO:0009615//GO:0006457//GO:0042542//GO:0009644//GO:0010286//GO:0034976	response to virus//protein folding//response to hydrogen peroxide//response to high light intensity//heat acclimation//response to endoplasmic reticulum stress	GO:0005524	ATP binding	GO:0009507//GO:0005829//GO:0005886//GO:0005618	chloroplast//cytosol//plasma membrane//cell wall	KOG0101	Molecular chaperones HSP70/HSC70, HSP70 superfamily	AT1G16030	Bra016644|Bra016644.1	AT1G16030 (E=0.0) Hsp70b | Hsp70b (heat shock protein 70B); ATP binding	81.98095926	10.2409085234568	3.00094516117696	57.8195385	31.0225085268325	0.898241744069303	146.021719895	136.843568325047	0.0936553483537062	97.3315534125235	124.476834904126	-0.354897796441102	GGAGCTTTGTAAGAGTATTAACCCTGATGAAGCTGTTGCTTACGGAGCCGCTGTGCAGGCGGCTATTTTGACCGGTGAAGGGAGTGAGAAGGTGCAAGATCTGTTACTTCTTGACGTGGCGCCGTTGAGTCTTGGGCTAGAGACGGCTGGTGGGGTGATGACTGTGTTGATCCCGAGGAACACTACTGTTCCTTGTAAGAAGGAGCAAGTGTTCTCGACC
	comp57145_c0	901	hypothetical protein [Arabidopsis thaliana]	Arabidopsis lyrata subsp. lyrata hypothetical protein, mRNA	Q9Y6R4	Mitogen-activated protein kinase kinase kinase 4 OS=Homo sapiens GN=MAP3K4 PE=1 SV=2	PF07714//PF00069	Protein tyrosine kinase//Protein kinase domain	GO:0006468	protein phosphorylation	GO:0005524//GO:0004672	ATP binding//protein kinase activity	--	--	KOG0198	MEKK and related serine/threonine protein kinases	--	Bra015556|Bra015556.1	AT1G07150 (E=1e-051) MAPKKK13 | MAPKKK13; ATP binding / kinase/ protein kinase/ protein serine/threonine kinase	12.17120071	3.62149315920017	1.74881494418779	2.751809334	1.10644071364827	1.31445436340344	14.465595182	0.24816936940989	5.86515681330068	1.49998935170494	0.432653377289888	1.79366868969972	GAGCGACGTGTGGTCTCTTGGCTGCACGGTCATAGAGATGCTCACTGGCAAACACCCTTGGGAAGATCTCGGGGTTGACTCGCTGAGTCGAATCGGTTTCTCCGACGAGTTACCGATTGTCCCGGTGATGAAGCTGTCGGAAACCGGACGGGACTTTTTAGACAAGTGTCTGAAGCGAGACCTGAGTCAGCGATGGAGTTGCGATCAGCTTATGCAGCATCCGTTTCTGTCTGAGTCTCAGTCTCAAAACTTGTCTCACGCCGAGTCATCTCCGCGTTATGTGCTGGACTGGGTTAACTCGGACGAAGAAGATGAGGAGGTGGAGAGAAGCGAGTGGAGTGCGGCGATGCGAAGGATCGGTAAAATAGCGACGACCAGAGGGGCAAATTGGGAAACGGA…
	comp25940_c0	690	bifunctional inhibitor/lipid-transfer protein/seed storage 2S albumin-like protein [Arabidopsis thaliana]	--	--	--	--	--	GO:0043900//GO:0009867//GO:0031348//GO:0010310//GO:0009862//GO:0002831//GO:0006612//GO:0010200//GO:0009697//GO:0042742//GO:0050832//GO:0000165//GO:0006869//GO:0010363//GO:0009595	regulation of multi-organism process//jasmonic acid mediated signaling pathway//negative regulation of defense response//regulation of hydrogen peroxide metabolic process//systemic acquired resistance, salicylic acid mediated signaling pathway//regulation of response to biotic stimulus//protein targeting to membrane//response to chitin//salicylic acid biosynthetic process//defense response to bac…	GO:0008289	lipid binding	GO:0005576	extracellular region	--	--	--	Bra035574|Bra035574.1	AT5G55450 (E=6e-016) | protease inhibitor/seed storage/lipid transfer protein (LTP) family protein	12.83559775	17.6772104148026	-0.461740142146196	14.05919503	60.1342608860719	-2.09667319190118	32.5397962	102.833592726596	-1.66003450738563	58.446393878298	98.1613701420439	-0.748041372629332	GAGAGAGAGAGAGAGAGAGAGAAGAGACAGTGAAGATATTGTTAAAAAAAAAGACAGAAATGGGTAAGAACAATGCCAGAATCCTCATCACAGTTCTTGCGATGGTTTTAACCGCAGCAATGATGATCCAAGAAGGTAAGAGCATTCCCCTATGTAAAGTCAACACAAATGACTTGCAGAAATGTCGTCCAGCGGTCACTGGAAACTACCCGCCACCTCCGACTCCCGCCTGCTGCACAGTGGCCAAAACTGCGAACCTTGAATGTCTCTGCCCGTTCCTCTCCCGGTCCGGGATTGACCCAGCAAAACTCAAGGCTCTTTTTGCCAATTGTGGCGTTAACAATCCATCATGCTTGCCATGATTGAAGAACTGAGGTGGACTGGACACAAGCCGGCCTG…
	comp20414_c0	3059	ABC transporter G family member 40 [Arabidopsis thaliana]	Arabidopsis thaliana ABC transporter G family member 40 (PDR12) mRNA, complete cds	--	--	ABC transporter G family member 40 OS=Arabidopsis thaliana GN=ABCG40 PE=1 SV=1	Zeta toxin//ABC-2 type transporter//Holliday junction DNA helicase ruvB N-terminus//ABC transporter//RNA helicase//Type II/IV secretion system protein//ATPase family associated with various cellular activities (AAA)//Protein of unknown function, DUF258//Archaeal ATPase//Ethanolamine utilisation - propanediol utilisation	GO:0031348//GO:0010193//GO:0009867//GO:0009414//GO:0006310//GO:0006810//GO:0002831//GO:0015692//GO:0009862//GO:0009697//GO:0010200//GO:0009595//GO:0010363//GO:0043069//GO:0009738//GO:0010310//GO:0006281//GO:0006576//GO:0043900//GO:0009733//GO:0006855//GO:0006612//GO:0009723//GO:0050832//GO:0000165//GO:0042538//GO:0042742//GO:0080168	negative regulation of defense response//response to ozone//jasmonic acid mediated signaling pathway//response to water deprivation//DNA recombination//transport//regulation of response to biotic stimulus//lead ion transport//systemic acquired resistance, salicylic acid mediated signaling pathway//salicylic acid biosynthetic process//response to chitin//detection of biotic stimulus//regulation of…	GO:0042626//GO:0016887//GO:0003924//GO:0016301//GO:0005524//GO:0003723//GO:0009378//GO:0003724//GO:0005525	ATPase activity, coupled to transmembrane movement of substances//ATPase activity//GTPase activity//kinase activity//ATP binding//RNA binding//four-way junction helicase activity//RNA helicase activity//GTP binding	GO:0005886//GO:0016020//GO:0005657//GO:0005622//GO:0009379	plasma membrane//membrane//replication fork//intracellular//Holliday junction helicase complex	KOG0065	Pleiotropic drug resistance proteins (PDR1-15), ABC superfamily	AT1G15520	Bra026124|Bra026124.1	AT1G15520 (E=0.0) PDR12, ATPDR12 | PDR12 (PLEIOTROPIC DRUG RESISTANCE 12); ATPase, coupled to transmembrane movement of substances	39.10692632	37.2117935440382	0.0716642217428098	36.86244262	19.1022744799402	0.948407243511384	38.66461147	6.57863817111736	2.55515284490621	21.7205403955587	11.6602136004721	0.897465779936353	TCAAAAATCCAAAAAAAAAAAAAAAGAGAGAGAAGAGAAAAAGAAAAAACATTTGATTTCTGGGATTCACTAATCCGAGGAAAATGGAAGGAACTAGTTTTCAGAAAGCGAGTAACAGTTTGAGAAGAGACTCCTCTGGGTGGAAGAGAGATTCAGGAATGGAGATTTTCTCCAGGTCTTCTAGAGAAGAAGACGATGAAGAAGCTTTGAAATGGGCTGCTCTTGAGAAGCTCCCTACCTTTGACCGTCTCAGGAAAGGAATCCTCACTGCCTCTCATGGCATCAACCAGATCGACATTGAGAAGCTTGGATTCCAAGATACCAAGAAACTGCTCGAGAGGCTTATCAAAGTCGGTGACGACGAGCATGAGAAGCTCCTCTGGAAACTCAAGAACCGTA…
calcium signaling	Genes	Gene Length	NR Description	NT Description	KO Description	Http Link	Swissprot Description	PFAM description	Gene Ontology Biological Pathway	BP Description	Gene Ontology Molecular Function	MF Description	Gene Ontology Cellular Component	CC Description	KOG ID	KOG Description	ath_id	subject_id	subject_description	FW4-RPKM	DW4-RPKM	log2(foldchange)	FW12-RPKM	DW12-RPKM	log2(foldchange)-12	FW24-RPKM	DW24-RPKM	log2(foldchange)-24	FW48-RPKM	DW48-RPKM	log2FoldChange_3	gene_sequense
	comp39047_c0	1201	tonoplast intrinsic protein, putative [Brassica oleracea]	Brassica oleracea Contig C, complete sequence	aquaporin TIP	http://www.genome.jp/dbget-bin/www_bget?ko:K09873	Aquaporin TIP2-3 OS=Arabidopsis thaliana GN=TIP2-3 PE=1 SV=1	Major intrinsic protein//Calcipressin	GO:0019722//GO:0006810	calcium-mediated signaling//transport	GO:0005215	transporter activity	GO:0016021//GO:0016020	integral to membrane//membrane	KOG0223	Aquaporin (major intrinsic protein family)	AT4G17340	Bra024943|Bra024943.1	AT5G47450 (E=9e-120) ATTIP2;3, TIP2;3, DELTA-TIP3 | AtTIP2;3; ammonia transporter/ methylammonium transmembrane transporter/ water channel	46.89080712	222.293313933764	-2.24508753896156	134.456314	51.8871038452523	1.3736895879272	21.80022653	40.8209180880339	-0.904965503472461	87.6386160440169	49.498464340611	0.82418293485096	TGGAGAAGAAGAAAAAAACTAACACACCAAAAACAAACCAAAAGCAAAAGTCTTCGAGTTTTCTAAAAATGGTTAAGATCGCAGTTGGAAGTTTGGGTGACTCATTCAGTGTTGCATCTCTAAAGGCTTACTTGTCTGAGTTCATAGCAACTCTTATCTTTGTATTCGCTGGTGTTGGCTCTGCTATTGCTTTTGGCAAGATAACCTCTGATGCAGCCTTGGATCCAGCTGGTCTTGTGGCCATTGCGGTGGCTCACGCCTTCGCTTTGTTCGTCGGAGTTTCGGTAGCAGCTAACATCTCCGGTGGCCACTTAAACCCAGCTGTGACTCTTGGTCTTGCTGTTGGAGGAAACATCACACTGATCACAGGTTTCTTGTACTGGGTTGCTCAGTGTCTTG…
	comp21413_c0	1504	calcium-binding EF hand family protein [Arabidopsis lyrata subsp. lyrata]	Arabidopsis thaliana chromosome 5, complete sequence	--	--	Probable calcium-binding protein CML45 OS=Arabidopsis thaliana GN=CML45 PE=1 SV=1	Secreted protein acidic and rich in cysteine Ca binding region	GO:0007165	signal transduction	GO:0005509	calcium ion binding	GO:0005578	proteinaceous extracellular matrix	KOG0027	Calmodulin and related proteins (EF-Hand superfamily)	AT5G39670	Bra025654|Bra025654.1	AT5G39670 (E=3e-067) | calcium-binding EF hand family protein	41.11688821	26.3690245843712	0.640886877750703	31.16140553	74.8987685060472	-1.26518169053895	61.32187511	60.3354904118227	0.0233949418585466	45.7484479709114	84.0473112360814	-0.877478866445092	GAAGAAATTTCCTCTCAACTTACTTTATTCTTTTCTTAGACTTGAGTTTCTATGTAAGTTTCCTCTTTCCCTTTCCTTCATCACCTCTTATTCCAACTGCAACTTCCTCACTTTTGCCTCTCCACCAAAGCTCCGTCCAAATTGACTTATTCATCATGTATATATATAAACCTTATGAAACCATCTCCCACATCTCATCCAAAACATTTATTTCATTCATTTTCTAAGTATAGTCTAAATCTAACATGACTGGAAGCCACTTATATTGTCTTATAACCATGGAGAAGAGTTCCTTGTCCGAATGCAAACACTCTTCTTCTTCTTGTTTCCCTTTGTTTGGTCTGATCGATTTTTTCCTCATCAGTTTTTTAAAATGGGTTTCTCTCGCTCAGATCTTTT…
	comp37266_c0	890	calcium-binding EF hand family protein [Arabidopsis lyrata subsp. lyrata]	Arabidopsis thaliana chromosome 4, complete sequence	--	--	Calcium-binding protein PBP1 OS=Arabidopsis thaliana GN=PBP1 PE=1 SV=1	--	--	--	GO:0005509	calcium ion binding	--	--	KOG0028	Ca2+-binding protein (centrin/caltractin), EF-Hand superfamily protein	AT4G27280	Bra026364|Bra026364.1	AT4G27270 (E=2e-062) | quinone reductase family protein	255.894361	137.833661483086	0.892620092469678	96.77698036	294.596492997654	-1.60600442602918	452.38424895	303.101083984801	0.577749686990187	199.9390321724	479.962348172359	-1.2633610914685	GTTCAATCTTCTCGAGAATCTCTGAAAAGTTTTTTTCTTCTGATTATTATTCTTAATTCCGGAAAAAATCGAGCTTAAACAAGTCCAACTCGTATTCTCTTTGGAGAATTTCTCTTGTAATTTGATCTATTTATATTTCACTCCTTTTTCTTTTTTGGTGCTAAGAAACTCTTTCATTGTAATTTCTAGGTTGGATTGATCTTATCAAAGTATCAATGAACACATGGAGCTATGAATATACAAAAAATAAGCTGCAACTTCCTATTTTTTCAAGTTTTTTTTTTCAATTTAAACGTATAATTCCAAGAATTTTATGAATGATGGTAACATGAGTAAAAAATAAATGTATAGAAACAAACGAATCAGTTAAAATAAAATCTAAGGGAGAGGAGAAACCCT…
	comp37685_c0	1033	calcium-binding protein CML37 [Arabidopsis thaliana]	Brassica rapa subsp. pekinensis clone KBrH099I08, complete sequence	calcium-binding protein CML	http://www.genome.jp/dbget-bin/www_bget?ko:K13448	Calcium-binding protein CML37 OS=Arabidopsis thaliana GN=CML37 PE=2 SV=1	Secreted protein acidic and rich in cysteine Ca binding region//Methyl-CpG binding domain	GO:0009693//GO:0010286//GO:0030968//GO:0007165//GO:0052542//GO:0010193	ethylene biosynthetic process//heat acclimation//endoplasmic reticulum unfolded protein response//signal transduction//defense response by callose deposition//response to ozone	GO:0005509//GO:0003677	calcium ion binding//DNA binding	GO:0005634//GO:0005737//GO:0005578	nucleus//cytoplasm//proteinaceous extracellular matrix	KOG0027	Calmodulin and related proteins (EF-Hand superfamily)	AT5G42380	Bra027981|Bra027981.1	AT5G42380 (E=1e-069) CML39, CML37 | CML37 (CALMODULIN LIKE 37); calcium ion binding	103.3612707	38.4311825685822	1.42734643595339	47.3773566	106.378890307158	-1.16694228129227	218.6030484	134.638010662254	0.699227753940051	91.007683631127	240.749184388941	-1.40347065054034	TTTTCTTGAAGTGTTAACGTACTCTCATTTATGAAATTTTGGCTCCAGCCATTGGTTCAGTTAAGATACACATAAAATGTAAGACCAAATGTGAATAACAAAAGAACAGAAGAGAAATAACCAAACAATATTACAAAATAGGTTTTATTAAGAAGTATGTAAAATGACATATGGATCAAATGAGTGTTTGAATGAAGACTGGCGCAGAGCAATGCGGGAAAGGTCTGGTGACAGCAGAATAATAACAAAAATTATATATACACCCTACTCTTCCCCGCATGGCCCTGCGCGATACAAAAGAATAATATATTTTGAATAAATGAATTAGTAAAATAGAGATACATGAATCTCATCGCATCATCAGAAGAAACTCGTCGAAGCTGAGAACTCCATCACCGT…
	comp37813_c0	833	calcium-binding EF hand family protein [Arabidopsis lyrata subsp. lyrata]	Brassica rapa subsp. pekinensis clone KBrH013N10, complete sequence	--	--	Probable calcium-binding protein CML30 OS=Arabidopsis thaliana GN=CML30 PE=2 SV=1	Secreted protein acidic and rich in cysteine Ca binding region	GO:0007165	signal transduction	GO:0005509	calcium ion binding	GO:0005578	proteinaceous extracellular matrix	KOG0027	Calmodulin and related proteins (EF-Hand superfamily)	--	Bra025371|Bra025371.1	AT3G29010 (E=3e-135) | catalytic	86.93792113	62.5770085787843	0.474352904265169	84.50520785	187.710341982044	-1.15139597923606	195.67379655	130.107096891992	0.588750913690219	107.306152370996	220.667526468275	-1.04014154257165	TTTTTTTTTTTTTTTTTTTGTTGGCTGCCCGTGTAAACTAGATCAAGTGGTGGCAACGAGCTGATTCTCCACCATGTTTAAGCATTTAAACATACACAATCTCACATCCCAAGTAGAAGAATTAAGAACAAAATTAATACGTTTGGTGAAAAAGAATAATAATAATCATATGATTTTAGCAGAAGCTACTCTCCATGAACTTAACAAATCCGTTAAAATCGATTCTTCCGTCTTTGTTTCCATCTAACGATCTGATCATAACCGAGCAGTTCTCTAGGTAAGATCCTTCTTTGAAACCCAAGATTGTCAGAACTCTCTGCAGCTCTGTAGCGTCGATGAAGCCGTCTCTGTTTTCATCGAACACGTCAAAAGCTTGCTTTACTTCCTCCAAGCTCGCCT…
	comp38086_c0	488	hypothetical protein ARALYDRAFT_475742 [Arabidopsis lyrata subsp. lyrata]	Arabidopsis thaliana clone 95959 mRNA, complete sequence	calcium-binding protein CML	http://www.genome.jp/dbget-bin/www_bget?ko:K13448	Probable calcium-binding protein CML23 OS=Arabidopsis thaliana GN=CML23 PE=2 SV=1	Secreted protein acidic and rich in cysteine Ca binding region	GO:0007165	signal transduction	GO:0005509	calcium ion binding	GO:0005578	proteinaceous extracellular matrix	KOG0027	Calmodulin and related proteins (EF-Hand superfamily)	AT1G66400	Bra004165|Bra004165.1	AT5G37770 (E=3e-065) TCH2, CML24 | TCH2 (TOUCH 2); calcium ion binding	71.64038011	29.611219388062	1.27462909017961	38.43657846	109.055917339215	-1.50451623088578	171.4364914	154.095026780539	0.153853927923456	96.2658026202695	154.795959896095	-0.685272525828975	AAAAAAAAAAAAAAAAAAAAAAGGGGAAACGATTCCTCGCCGTTAAGTCAAGCAGTAGCTCTGCCGTTCATCATCATCTTCTTAAACTCTTCAAAATTAACACAACCGTCACCGTCAGCATCAACTTTGCTAATGATCCTCTTGCAATCCTCAACCGAGCACTTCTCGCCGAGATTCTTCATCACCGAGTGAAGCTCGTTCACAGAGATCCGTCCGTTACCATCCAAATCGTACAGATCAAACGCTTCCTTCAGATCTCGAATATCGCCACCGTCTTCGATTTGGAACAGAGCGACGAACTCGTCCATGTCGATGTATCCGTTACCGTCGAGATCGAACTCTTTCATCATCAACGTCGTTTCTTCCGGCGACGCCGTGGGACTGAGAGCTCCGATCACG…
	comp29882_c0	1225	predicted protein [Arabidopsis lyrata subsp. lyrata]	Arabidopsis thaliana chromosome 5, complete sequence	cell division protease FtsH	http://www.genome.jp/dbget-bin/www_bget?ko:K03798	ATP-dependent zinc metalloprotease FTSH 6, chloroplastic OS=Arabidopsis thaliana GN=FTSH6 PE=2 SV=1	Dehydrogenase E1 component//Plasma membrane calcium transporter ATPase C terminal//ATPase family associated with various cellular activities (AAA)//Peptidase family M41	GO:0006508//GO:0008152//GO:0006816//GO:0030163	proteolysis//metabolic process//calcium ion transport//protein catabolic process	GO:0004222//GO:0016624//GO:0017111//GO:0005524//GO:0005388	metalloendopeptidase activity//oxidoreductase activity, acting on the aldehyde or oxo group of donors, disulfide as acceptor//nucleoside-triphosphatase activity//ATP binding//calcium-transporting ATPase activity	GO:0016529//GO:0016020	sarcoplasmic reticulum//membrane	KOG0731	AAA+-type ATPase containing the peptidase M41 domain	AT5G15250	Bra008711|Bra008711.1	AT5G15250 (E=4e-298) FTSH6, ATFTSH6 | FTSH6 (FTSH PROTEASE 6); ATP-dependent peptidase/ ATPase/ metallopeptidase/ peptidase/ zinc ion binding	0.632468032	0.25368049262891	1.31797997668439	1.671986655	0.56339891660746	1.56933463797509	2.9006433095	0.973499218887886	1.57512117255811	1.32274293694394	6.92130618073927	-2.38751161306144	GTTTGTAGTACCAATACTACCATAGTATTATTTTATTTATTTGTATTATTACACACTAATCAAATCTTTGATTCGAACTCTATCCTCGGTTTTTAACGGTTGATGAGTGTATTCAGACAGGATTGCTCGAAACTCGTCTCCGGTTAAGGTTTCCTTGTCCAACAAGACATCAACAAGCTTGTCTATGGCTTCTCTGTTATTCCTCACGTGGTTCTTGGCGATCTGGTAAGCATTATCAATTATTTTCTTCACGCATTGATCGATTTCCTTGGCAAGCTTCTCGGACATGGAGCTTCTCGCGAGCATCCTTAGAACGACGTCGCTTTGCATGGTCGCTGGATCGGTTAGAGCCCACGGACCAATCTCCGACATACCAAACATCGTCACCATCTGTCTTGC…
	comp17200_c0	1449	calmodulin-binding protein-like protein [Arabidopsis thaliana]	Arabidopsis thaliana calmodulin-binding protein-like protein (AT3G13600) mRNA, complete cds	--	--	--	Allergen Fel d I-B chain//IQ calmodulin-binding motif//3-hydroxyanthranilic acid dioxygenase	GO:0006568//GO:0055114	tryptophan metabolic process//oxidation-reduction process	GO:0000334//GO:0005506//GO:0005516//GO:0005515	3-hydroxyanthranilate 3,4-dioxygenase activity//iron ion binding//calmodulin binding//protein binding	GO:0005634//GO:0005615	nucleus//extracellular space	--	--	AT3G13600	Bra027414|Bra027414.1	AT3G13600 (E=2e-224) | calmodulin-binding family protein	25.81791802	3.70701343063224	2.80004341790632	15.69745925	38.0534688537574	-1.27749690485563	37.396992155	20.009347622522	0.902248107720017	17.853403436261	31.3766648843209	-0.813492887444068	AGAGTTTGTAACTTGCGATTTGTGAGCTTCATTTCCTTCTTCAGCTAAAAAAAACAAGAACAAAGAAATCTTTCGAATTCTCAAGAAAAGAAAAGAATCTAAACAAGATTCAAGAAGAACTAAAGAGAAACTTTCAAGATTCCTCAAACGAGCTTTTACTGACAAACCTGATCAAGTGCGTATATTCGAGGTCAGAACCTATTGGGATCTATTGAATGGGAGTCTCATTCTCCTATCCGTTCACCAAGCAAGAAGACGTCGAGGTTGCTCTAGACTCCGTCACCGTTAAGTCCATAAGCTTCGGTGATGAGGACGAGTGCAAAACTCCCAAGAGATCCGTTAACTTCAATGACAGAACTCTCGAGCCCACGATCTTGAAATCTATTGGATCGGGTGGTA…
	comp17200_c1	723	calmodulin-binding protein-like protein [Arabidopsis thaliana]	Arabidopsis thaliana chromosome 3, complete sequence	--	--	--	E2 (early) protein, C terminal	GO:0006275//GO:0006355	regulation of DNA replication//regulation of transcription, DNA-dependent	GO:0003677//GO:0003700//GO:0005516	DNA binding//sequence-specific DNA binding transcription factor activity//calmodulin binding	GO:0005667//GO:0042025//GO:0005634	transcription factor complex//host cell nucleus//nucleus	--	--	AT3G13600	Bra027414|Bra027414.1	AT3G13600 (E=2e-224) | calmodulin-binding family protein	27.67363151	3.86836435855288	2.83871638322175	23.8559645	53.6687902964706	-1.16973335402463	52.90620705	27.4279281351319	0.947791344542779	25.6419463175659	38.9551107396738	-0.603306844019678	GGCGAATCTTGAACCACTTGCGTTGTGTATATTACAGGCTTTTGCCAAAAACAAAAAAGAAGCTAACATTTTTTTATACATGTAATTTCTTGTTAAACAAGAAACGAAATAAACAAATGAAATGCTTCTCTGTTACAGTAAAGGGGAAGAAAAAAAAGAATACAAAAGAATTTCTGAGTCATCATCGTCACTATTCACACAAAAAGAATAGATCAGATCGAAAGAACTTAATGTGTAATTAAAAAAATTTCATCAGTTATGAATGTGTGATGATATCTGCAGGTAATGACATTCCTCGCCATAACGGTGACATCTGAGGCGTTTGCGTGTGAGACAAGGAAGAGAAACAGAGTTTTGAAACAGAAGCGCTTCTCGGAGACAAGTGGACTTGTTCAAGTG…
	comp20694_c0	3509	BCL-2-associated athanogene 6 [Arabidopsis lyrata subsp. lyrata]	Arabidopsis lyrata subsp. lyrata BCL-2-associated athanogene 6 (ATBAG6), mRNA	--	--	BAG family molecular chaperone regulator 6 OS=Arabidopsis thaliana GN=BAG6 PE=1 SV=1	IQ calmodulin-binding motif//BAG domain//Copper fist DNA binding domain	GO:0006355	regulation of transcription, DNA-dependent	GO:0005507//GO:0003677//GO:0051087//GO:0003700//GO:0005515	copper ion binding//DNA binding//chaperone binding//sequence-specific DNA binding transcription factor activity//protein binding	GO:0005667//GO:0005634	transcription factor complex//nucleus	--	--	AT2G46240	Bra004553|Bra004553.1	AT2G46240 (E=2e-105) BAG6, ATBAG6 | BAG6 (BCL-2-ASSOCIATED ATHANOGENE 6); calmodulin binding / protein binding	42.64735809	8.41368513043794	2.34164663899924	52.10240545	24.476213976297	1.08996956331335	99.247851265	69.2662709800294	0.518882860996965	60.6843382150147	54.1052569488226	0.165555449664299	AAAAAAAAAAAAAAAAAGAAAAAACAATCTAAGAAGAAATTTGTGGATCGCTTTGGTGGATTTTCGTCGTGAATCTGCTACGACTCGAATCGGTTCTCTTTTGCTGCAGCTGTTGTTAATTGGGAGTTTTGGTTTAATTGAGGTTGATCAAAGATGATGCCTATGTACGTGAACTCATCACAGCCAGGCCAAATGAGACCACAAGGAGGATGCTGTTACCAAGGCTTTGGGAACTATCCTCATCACGTGACAATGGATGCTTCATCTCCCGCCTCGTGTGAACATTGGCCTACTCAGTCACCTTGTTATGGAAGCTGCGTTCACGGCAACTTTCCTGCCTACAGTCCGTACTGGCCTCCTACTCCTTGTTATCCCCCACAAGCGCCTTATCATACATGT…
	comp28144_c0	1265	--	Arabidopsis lyrata subsp. lyrata kinase family protein, mRNA	--	--	--	BRCA2 repeat//Papain like viral protease//Putative peptidoglycan binding domain	GO:0006508//GO:0008152//GO:0006302	proteolysis//metabolic process//double-strand break repair	GO:0005515//GO:0016740//GO:0004197//GO:0008242	protein binding//transferase activity//cysteine-type endopeptidase activity//omega peptidase activity	--	--	--	--	AT3G13670	Bra010875|Bra010875.1	AT5G64220 (E=5e-012) | calmodulin-binding protein	7.614175269	5.28166796412167	0.527694171069281	9.79992178	6.48638673643591	0.595355190266991	25.816844815	3.12274885307786	3.04742424314089	6.46133531653893	2.61934852962419	1.30262430990849	GTTAACTTTAATTTGTAGTAGCTATAGGGACTCCATGACTGCCACCGAAGGTGCTGTTCAGAACAAAATATAATGTTGATTTCACATCTTAACTTAACTAAGTACCTAAATATCCGGCTAAAACAATTTTACAAACATAGTGAAAAAGATGAGAGATTCGATGCTCAAACTTCACATATATTAAGGAAAATGGACATGTGAGACAATGTTTACATAATCATGCTAATAACAGGATCTTAACGCAGAATGAGTTACACTAACTCCAAAATGCTAGCTTCTGCAGTAGGTTCATTACCACCACTAATACGCCATCCCACAAACACTTTTCCAATACCACCCTTCCCTTTATAGGTGATCCTCCGACTTGGATCTGAAAAGAGACATAATCATTATTCATCA…
	comp35012_c0	1216	myb domain protein 2 [Arabidopsis thaliana]	Arabidopsis lyrata subsp. lyrata MYB transcription factor Atmyb2, mRNA	myb proto-oncogene protein, plant	http://www.genome.jp/dbget-bin/www_bget?ko:K09422	Myb-related protein 340 OS=Antirrhinum majus GN=MYB340 PE=2 SV=1	Myb-like DNA-binding domain	GO:0010260//GO:0009733//GO:0009414//GO:0009753//GO:0009409//GO:0009751//GO:0045893//GO:0009611//GO:0046686//GO:0009723//GO:0016036//GO:0042538//GO:0009738	organ senescence//response to auxin stimulus//response to water deprivation//response to jasmonic acid stimulus//response to cold//response to salicylic acid stimulus//positive regulation of transcription, DNA-dependent//response to wounding//response to cadmium ion//response to ethylene stimulus//cellular response to phosphate starvation//hyperosmotic salinity response//abscisic acid mediated si…	GO:0003700//GO:0005516//GO:0003677//GO:0001046	sequence-specific DNA binding transcription factor activity//calmodulin binding//DNA binding//core promoter sequence-specific DNA binding	GO:0005667//GO:0005634	transcription factor complex//nucleus	KOG0048	Transcription factor, Myb superfamily	AT2G47190	Bra004473|Bra004473.1	AT2G47190 (E=3e-135) ATMYB2, MYB2 | MYB2 (MYB DOMAIN PROTEIN 2); DNA binding / calmodulin binding / transcription activator/ transcription factor	119.3953307	36.6086923907376	1.70548826823422	144.3728345	141.28994890567	0.0311404684090972	155.38204485	31.4438346335125	2.30497073020368	87.9083345667563	47.1247054785475	0.899516351592628	GACTTCAAATCTAATCCACAAAGCCTTTCACACCATCTCTTCTGTCTCTCTTTTCCTTTTCCCTCATTAAAATAAAGAGAAATGGAAGATTACGAGCAAAACTCAAACTCTCCAGCTCATGAAGAAGATTCTGATGTACGGAAAGGTCCATGGACTGAAGACGAAGATGCTATTCTCGTCAACTTCGTTTCCATCCACGGCGATGCTCGCTGGAACCACATAGCTCGTTCCTCAGGGCTTAAGAGAACTGGTAAGAGTTGTAGATTAAGATGGCTTAACTACTTGCGTCCAGATGTTAGACGAGGCAACATCACTCTCGAAGAACAATTTATGATCCTCAAACTCCATTCTCTATGGGGCAATAGGTGGTCAAAGATTGCACAATACTTACCGGGAAGA…
jasmonic acid
alpha-Linolenic acid metabolism	Genes	Gene Length	NR Description	NT Description	KO Description	Http Link	Swissprot Description	PFAM description	Gene Ontology Biological Pathway	BP Description	Gene Ontology Molecular Function	MF Description	Gene Ontology Cellular Component	CC Description	KOG ID	KOG Description	ath_id	subject_id	subject_description	FW4-RPKM	DW4-RPKM	log2(foldchange)	FW12-RPKM	DW12-RPKM	log2(foldchange)-12	FW24-RPKM	DW24-RPKM	log2(foldchange)-24	FW48-RPKM	DW48-RPKM	log2FoldChange_3	gene_sequense
	comp37329_c0	2474	alpha-dioxygenase 1 [Arabidopsis lyrata subsp. lyrata]	Arabidopsis lyrata subsp. lyrata alpha-dioxygenase 1 (ALPHA-DOX1), mRNA	alpha-dioxygenase	http://www.genome.jp/dbget-bin/www_bget?ko:K10529	Alpha-dioxygenase 1 OS=Arabidopsis thaliana GN=DOX1 PE=1 SV=1	Animal haem peroxidase//Pseudin antimicrobial peptide	GO:0006952//GO:0006804//GO:0055114//GO:0006979	defense response//peroxidase reaction//oxidation-reduction process//response to oxidative stress	GO:0004601//GO:0020037//GO:0016702	peroxidase activity//heme binding//oxidoreductase activity, acting on single donors with incorporation of molecular oxygen, incorporation of two atoms of oxygen	--	--	KOG2408	Peroxidase/oxygenase	AT3G01420	Bra039120|Bra039120.1	AT3G01420 (E=0.0) ALPHA-DOX1, DOX1, DIOX1 | DOX1; lipoxygenase	321.8475632	472.800248102983	-0.554853246741097	521.4214752	258.946521195722	1.00979582597203	179.662715	112.291667911339	0.678040157511383	316.85657155567	153.525380826323	1.04535275535711	GTACGCATCTCTCTGAAATTTGAACAGTATTCTCTTTTTCTCATGGTTTTGCCTTATATAAATAGGCAGGACACACCAAGGATTTCTCACACCATTCACAATTATTCTCAAGCAAATTTCTGGTCTGTTTCCTTGCTGCTTAATAACAACGATTCTCGTGTCACATTTGATATTCCCACAACCGTTTGATATAAATATATATTAACCTCAGAAACTTAAGAAGATGAAAGTAATAAGTTCTTTAATCTCTTCTGTTTTTCTCAAATTCATCCACAAAGACTTCCACGAGGTTTACTCAAGAATGCCCGTCTTGGATCGTATCATACTTCTTATCGTGCATGCAGTGGATAAGATGGTTCCGTGGCACAAGCTTCCGGTTTTCTTGGGTATGGCCTACCT…
	comp20589_c1	382	ABC transporter I family member 21 [Arabidopsis thaliana]	--	CCR4-NOT complex subunit CAF16	http://www.genome.jp/dbget-bin/www_bget?ko:K12608	ABC transporter I family member 21 OS=Arabidopsis thaliana GN=ABCI21 PE=2 SV=1	Miro-like protein//ADP-ribosylation factor family//Ethanolamine utilisation - propanediol utilisation//ATPase family associated with various cellular activities (AAA)//Protein of unknown function, DUF258//Dynamin family//Type II/IV secretion system protein//AAA domain (dynein-related subfamily)//FtsK/SpoIIIE family//Zeta toxin//SRP54-type protein, GTPase domain	GO:0048481//GO:0044272//GO:0000096//GO:0006576//GO:0008033//GO:0042335//GO:0042742//GO:0010155//GO:0010218//GO:0007264//GO:0051252//GO:0043481//GO:0010817//GO:0006810//GO:0031408//GO:0009637//GO:0010025//GO:0009744//GO:0009695//GO:0009718//GO:0009072//GO:0010114//GO:0015995//GO:0000271//GO:0051301//GO:0009793//GO:0009825//GO:0009409//GO:0006636//GO:0009108//GO:0009117//GO:0000038//GO:0071555//GO:…	ovule development//sulfur compound biosynthetic process//sulfur amino acid metabolic process//cellular biogenic amine metabolic process//tRNA processing//cuticle development//defense response to bacterium//regulation of proton transport//response to far red light//small GTPase mediated signal transduction//regulation of RNA metabolic process//anthocyanin accumulation in tissues in response to UV …	GO:0016301//GO:0003924//GO:0003677//GO:0005215//GO:0000166//GO:0004526//GO:0005524//GO:0016747//GO:0005525//GO:0016887	kinase activity//GTPase activity//DNA binding//transporter activity//nucleotide binding//ribonuclease P activity//ATP binding//transferase activity, transferring acyl groups other than amino-acyl groups//GTP binding//ATPase activity	GO:0005783//GO:0005634//GO:0005886//GO:0030677//GO:0005622//GO:0016021	endoplasmic reticulum//nucleus//plasma membrane//ribonuclease P complex//intracellular//integral to membrane	KOG0058	Peptide exporter, ABC superfamily	--	Bra027530|Bra027530.1	AT5G44110 (E=4e-133) ATPOP1, ATNAP2, POP1 | POP1; transporter	5.170716154	47.7547301576492	-3.20720762523696	56.15714339	20.676805789106	1.44145621898735	4.7218627415	8.97914458691019	-0.927221905899089	32.5681439884551	7.14331112713958	2.18879664052908	GAGGGAAAATCGTCGGTCACCGAGTAAAATAACGAAACACACTTACACACACAAACTCTCTCTCTTTCTCTCTATCTGACCGTTTGATCCTCAAAAAATGGCGGAGAAAGATGCGATGGCCAGAAGCGACGGTGCGATTAGGGTTAGCGGAATGCAGTTTTCTTACGATGTCCAAGATCCTATCTTCTTCGATTTCAGCCTCCATCTCCCCGCCGGATCTCGCTGCCTCTTGGTTGGTGCTAATGGATCTGGCAAGACGACTTTATTGAAGATTTTGGCAGGAAAGCATATGGTTGGAGGGAAGAACATTGTGCAAGTCCTGAATCGCTCTGCTTTTCACGACACAGACCTTGTCTGTAGTGGTGACTTGTCTTACCTTGGA
	comp20610_c1	270	uncharacterized protein [Arabidopsis thaliana]	--	--	--	--	--	GO:0009620//GO:0010200//GO:0009873//GO:0009695//GO:0009753//GO:0009611	response to fungus//response to chitin//ethylene mediated signaling pathway//jasmonic acid biosynthetic process//response to jasmonic acid stimulus//response to wounding	--	--	--	--	--	--	--	Bra035505|Bra035505.1	AT1G32920 (E=1e-025) | unknown protein	187.6323427	67.6187701995809	1.47241284767093	53.10105764	184.895700008862	-1.79989917207552	338.1067628	270.529123211784	0.321694960714976	161.815090425892	382.240846131057	-1.24013579669622	GAGCTCCAGAGCAAACCTCGGAGTTTTCTGCATCAAACCCGTCCTTTTGTTACTTGTCTTTTCATTCTTCTGCACTTGCGTTTGAGTTTGCGGTGACGCGGGTTTGGTGGTGGCTGTAGCATTAAACGACGAAGCCATAAGGTTCTTTCCCACCATAAGCTCAGCGAAGAGAGCGTCAAAGGCACTGAACATGGAATTCATGTGGTAGAGATCAAAGATGATAAACAATATAAGAGACTTTGAAATTTTCTGGAGAGAGATTTTTGAATG
JA-mediated signaling pathway	comp25940_c0	690	bifunctional inhibitor/lipid-transfer protein/seed storage 2S albumin-like protein [Arabidopsis thaliana]	--	--	--	--	--	GO:0043900//GO:0009867//GO:0031348//GO:0010310//GO:0009862//GO:0002831//GO:0006612//GO:0010200//GO:0009697//GO:0042742//GO:0050832//GO:0000165//GO:0006869//GO:0010363//GO:0009595	regulation of multi-organism process//jasmonic acid mediated signaling pathway//negative regulation of defense response//regulation of hydrogen peroxide metabolic process//systemic acquired resistance, salicylic acid mediated signaling pathway//regulation of response to biotic stimulus//protein targeting to membrane//response to chitin//salicylic acid biosynthetic process//defense response to bac…	GO:0008289	lipid binding	GO:0005576	extracellular region	--	--	--	Bra035574|Bra035574.1	AT5G55450 (E=6e-016) | protease inhibitor/seed storage/lipid transfer protein (LTP) family protein	12.83559775	17.6772104148026	-0.461740142146196	14.05919503	60.1342608860719	-2.09667319190118	32.5397962	102.833592726596	-1.66003450738563	58.446393878298	98.1613701420439	-0.748041372629332	GAGAGAGAGAGAGAGAGAGAGAAGAGACAGTGAAGATATTGTTAAAAAAAAAGACAGAAATGGGTAAGAACAATGCCAGAATCCTCATCACAGTTCTTGCGATGGTTTTAACCGCAGCAATGATGATCCAAGAAGGTAAGAGCATTCCCCTATGTAAAGTCAACACAAATGACTTGCAGAAATGTCGTCCAGCGGTCACTGGAAACTACCCGCCACCTCCGACTCCCGCCTGCTGCACAGTGGCCAAAACTGCGAACCTTGAATGTCTCTGCCCGTTCCTCTCCCGGTCCGGGATTGACCCAGCAAAACTCAAGGCTCTTTTTGCCAATTGTGGCGTTAACAATCCATCATGCTTGCCATGATTGAAGAACTGAGGTGGACTGGACACAAGCCGGCCTG…
	comp20414_c0	3059	ABC transporter G family member 40 [Arabidopsis thaliana]	Arabidopsis thaliana ABC transporter G family member 40 (PDR12) mRNA, complete cds	--	--	ABC transporter G family member 40 OS=Arabidopsis thaliana GN=ABCG40 PE=1 SV=1	Zeta toxin//ABC-2 type transporter//Holliday junction DNA helicase ruvB N-terminus//ABC transporter//RNA helicase//Type II/IV secretion system protein//ATPase family associated with various cellular activities (AAA)//Protein of unknown function, DUF258//Archaeal ATPase//Ethanolamine utilisation - propanediol utilisation	GO:0031348//GO:0010193//GO:0009867//GO:0009414//GO:0006310//GO:0006810//GO:0002831//GO:0015692//GO:0009862//GO:0009697//GO:0010200//GO:0009595//GO:0010363//GO:0043069//GO:0009738//GO:0010310//GO:0006281//GO:0006576//GO:0043900//GO:0009733//GO:0006855//GO:0006612//GO:0009723//GO:0050832//GO:0000165//GO:0042538//GO:0042742//GO:0080168	negative regulation of defense response//response to ozone//jasmonic acid mediated signaling pathway//response to water deprivation//DNA recombination//transport//regulation of response to biotic stimulus//lead ion transport//systemic acquired resistance, salicylic acid mediated signaling pathway//salicylic acid biosynthetic process//response to chitin//detection of biotic stimulus//regulation of…	GO:0042626//GO:0016887//GO:0003924//GO:0016301//GO:0005524//GO:0003723//GO:0009378//GO:0003724//GO:0005525	ATPase activity, coupled to transmembrane movement of substances//ATPase activity//GTPase activity//kinase activity//ATP binding//RNA binding//four-way junction helicase activity//RNA helicase activity//GTP binding	GO:0005886//GO:0016020//GO:0005657//GO:0005622//GO:0009379	plasma membrane//membrane//replication fork//intracellular//Holliday junction helicase complex	KOG0065	Pleiotropic drug resistance proteins (PDR1-15), ABC superfamily	AT1G15520	Bra026124|Bra026124.1	AT1G15520 (E=0.0) PDR12, ATPDR12 | PDR12 (PLEIOTROPIC DRUG RESISTANCE 12); ATPase, coupled to transmembrane movement of substances	39.10692632	37.2117935440382	0.0716642217428098	36.86244262	19.1022744799402	0.948407243511384	38.66461147	6.57863817111736	2.55515284490621	21.7205403955587	11.6602136004721	0.897465779936353	TCAAAAATCCAAAAAAAAAAAAAAAGAGAGAGAAGAGAAAAAGAAAAAACATTTGATTTCTGGGATTCACTAATCCGAGGAAAATGGAAGGAACTAGTTTTCAGAAAGCGAGTAACAGTTTGAGAAGAGACTCCTCTGGGTGGAAGAGAGATTCAGGAATGGAGATTTTCTCCAGGTCTTCTAGAGAAGAAGACGATGAAGAAGCTTTGAAATGGGCTGCTCTTGAGAAGCTCCCTACCTTTGACCGTCTCAGGAAAGGAATCCTCACTGCCTCTCATGGCATCAACCAGATCGACATTGAGAAGCTTGGATTCCAAGATACCAAGAAACTGCTCGAGAGGCTTATCAAAGTCGGTGACGACGAGCATGAGAAGCTCCTCTGGAAACTCAAGAACCGTA…
	comp44973_c0	1923	cytochrome P450, family 94, subfamily C, polypeptide 1 [Arabidopsis thaliana]	Arabidopsis thaliana chromosome 2, complete sequence	--	--	Cytochrome P450 94A1 OS=Vicia sativa GN=CYP94A1 PE=2 SV=2	Cytochrome P450	GO:0006631//GO:0009611//GO:0009733//GO:0009414//GO:0006118//GO:0055114//GO:0009867//GO:0009695//GO:0042538//GO:0009738//GO:0009723//GO:0009620	fatty acid metabolic process//response to wounding//response to auxin stimulus//response to water deprivation//electron transport//oxidation-reduction process//jasmonic acid mediated signaling pathway//jasmonic acid biosynthetic process//hyperosmotic salinity response//abscisic acid mediated signaling pathway//response to ethylene stimulus//response to fungus	GO:0016705//GO:0005506//GO:0019825//GO:0018685//GO:0020037//GO:0009055	oxidoreductase activity, acting on paired donors, with incorporation or reduction of molecular oxygen//iron ion binding//oxygen binding//alkane 1-monooxygenase activity//heme binding//electron carrier activity	GO:0043231//GO:0005576	intracellular membrane-bounded organelle//extracellular region	KOG0157	Cytochrome P450 CYP4/CYP19/CYP26 subfamilies	AT2G27690	Bra012006|Bra012006.1	AT2G27690 (E=2e-238) CYP94C1 | CYP94C1; fatty acid (omega-1)-hydroxylase/ oxygen binding	13.00368176	14.0188813578047	-0.10845107912087	7.623860105	8.09517684101001	-0.0865409503060363	4.7772840615	22.1418470813264	-2.2125130089253	14.8828535931632	21.6398122574892	-0.540036811761523	GTAAAACTACACACTTTAATTCGCATGCACTCATGTAAGTCTAGCAATCTTATCAAAAACATCATCCAAATTAGAGCTATTGTTATTTACATAATCTTGAACGCCTTTTTTTGGTACTTACGTAATCATATTATATTGAAGCATTGTTTAATTAAGATTCGAGTTTTCAGAATTAAGACCCAGTAGCCTTGCTAAATTAAATAATAGATATATGGTACACATAGATGTTGTCAACAAGTGTGCTTGCATGTTAACAATAATTGGTCAGCTAAAACCAGACTCTATCTATGTTTCAACGTTTAATAAAGTACTATTATATTACTTTACATATAATTTATGAACCTAGCTCAATTAAAAACTCGTTAAGCTTTCCTCACTTTGATTATAACCGGCAATCCA…
	comp41986_c0	529	jasmonate inducible protein [Brassica napus]	B.napus mRNA for myrosinase binding protein	--	--	Myrosinase-binding protein-like At3g16470 OS=Arabidopsis thaliana GN=At3g16470 PE=1 SV=1	--	--	--	--	--	--	--	--	--	--	Bra027806|Bra027806.1	AT1G52000 (E=7e-058) | jacalin lectin family protein	16.81501065	16.5953318488454	0.0189722140325323	12.22674551	40.1544501948806	-1.71551944471914	6.9610110105	43.1139156663663	-2.63078483402092	27.6703305881832	48.4401951801358	-0.807864797608145	ACCAGATTCATTTCCAGAACCACCGGGTTTTGAACCACCGCCGCCAGGGGTAGGAATGGGAGCAAAGTGAACGTCGAGGGAGCTGAGAGCATTGCCGCTGGTTCCTAGAAACCCGGCTATTTGGCTATCTTTGGGCGCGTCAGCGGAAAAGTAGTTCTGAGTTTTGTTTCCGTAAGGTCCATATGTCTTCTTGTTCGTCTTAAACGTTAGCGCCGTTATATGGTCTCCCGAAAAAGTGGTTTTGTAGTAACCAGACACACTTGTTATGTACTCGTCCGTGCTCAGTGTGAATCCGTCTGATTTGGTGCCGACAGTGCCACGACGCTGGGACTTAAGGTTGGTTCCCTCGTATTCCACCTCGATGGATCTAATGACGTCATCAAAAGTAAGCTGAATTTT…
	comp35843_c0	1831	myrosinase 2 [Brassica napus]	Brassica oleracea var. alboglabra myrosinase mRNA, complete cds	beta-glucosidase	http://www.genome.jp/dbget-bin/www_bget?ko:K01188	Myrosinase OS=Brassica napus PE=2 SV=1	Glycosyl hydrolase family 1	GO:0005975	carbohydrate metabolic process	GO:0043169//GO:0004553	cation binding//hydrolase activity, hydrolyzing O-glycosyl compounds	--	--	--	--	AT5G25980	Bra020551|Bra020551.1	AT5G26000 (E=2e-022) TGG1, BGLU38 | TGG1 (THIOGLUCOSIDE GLUCOHYDROLASE 1); hydrolase, hydrolyzing O-glycosyl compounds / thioglucosidase	15.77843627	27.5800382088755	-0.805670222130652	28.84848629	47.7866830945544	-0.728113011486145	13.240170684	58.3335828240224	-2.13940496600592	43.5910345570112	48.8074242796722	-0.163069174270706	AACACAACACATACATCAACATATTAACCATGAAGCTTCTTCATGGACTCGCTTTAGTTTTTCTATTAGCTGCTGCGAGTTGCAAAGCTGATGAAGAAATTACTTGCGAAGAGAACAATCCATTCACATGTAGTAACACTGATATTTTAAGCAGTAAAAACTTCGGAAAAGACTTCATCTTCGGTGTTGCATCTTCTGCTTACCAGATTGAAGGAGGGAGAGGTCGTGGTGTTAACGTTTGGGATGGCTTCAGTCACCGATACCCAGAGAAATCAGGGTCAGATTTGAAGAATGGAGACACTACTTGTGAGTCATACACGAGATGGCAGAAAGATGTAGACGTGATGGGCGAACTCAATGCTACTGGCTACAGGTTCTCCTTTGCGTGGTCAAGAATCA…
salicylic acid
systemic acquired resistance, salicylic acid mediated signaling pathway	Genes	Gene Length	NR Description	NT Description	KO Description	Http Link	Swissprot Description	PFAM description	Gene Ontology Biological Pathway	BP Description	Gene Ontology Molecular Function	MF Description	Gene Ontology Cellular Component	CC Description	KOG ID	KOG Description	ath_id	subject_id	subject_description	FW4-RPKM	DW4-RPKM	log2(foldchange)	FW12-RPKM	DW12-RPKM	log2(foldchange)-12	FW24-RPKM	DW24-RPKM	log2(foldchange)-24	FW48-RPKM	DW48-RPKM	log2FoldChange_3	gene_sequense
	comp51677_c0	561	uncharacterized protein [Arabidopsis thaliana]	Arabidopsis lyrata subsp. lyrata hypothetical protein, mRNA	cysteamine dioxygenase	http://www.genome.jp/dbget-bin/www_bget?ko:K10712	--	Menin//Protein of unknown function (DUF1637)	GO:0010310//GO:0055114//GO:0001666//GO:0010089//GO:0009061//GO:0019530//GO:0044036//GO:0009862	regulation of hydrogen peroxide metabolic process//oxidation-reduction process//response to hypoxia//xylem development//anaerobic respiration//taurine metabolic process//cell wall macromolecule metabolic process//systemic acquired resistance, salicylic acid mediated signaling pathway	GO:0047800	cysteamine dioxygenase activity	GO:0005634	nucleus	--	--	--	Bra008720|Bra008720.1	AT5G15120 (E=3e-122) | unknown protein	16.59987979	0.553936904581844	4.90530732649116	8.262679147	5.74111195473437	0.525279457499885	17.886059995	6.11148406688195	1.54924095945992	7.18708160694097	6.94867545344365	0.0486680678963341	TCTCATTCTGTCTTCTCAATCCATTTCATGATATAGGTTCTGAGTTTGATCCCGTGACAAAGTCTCTGTCTTTTGTTGGTTGGTGGGTTTTTTGAGGTTCATGGGGTTTGAAATGAAACAAGAGAAAGACGTTTTGGGATTGATCCCGAGTAAGAATCAAGGTAAGGCTAGCAGCTCTAACCCTAGTTCTGTTAAGTCGCCTCATAATAAAAACAAGAAGAAGAATAACAATAATAAGAAGAAGAAGATGGTGATGGCATGGCGCCGTAAGAAGGCTGATTCTCCGGCGGAAGGGATAACTGCGGTTCGGCGGCTGTTGCTTACTTGTAAGGAAGTGTTCTCCACTGGCGGTCCTGGAGTTGTTCCGTCTGAAGATAAAATTCAACAGCTACGAGGAGT…
	comp33538_c0	1996	aluminum induced protein with YGL and LRDR motifs [Arabidopsis thaliana]	Arabidopsis thaliana aluminum induced protein with YGL and LRDR motifs (AT4G27450) mRNA, complete cds	--	--	Stem-specific protein TSJT1 OS=Nicotiana tabacum GN=TSJT1 PE=2 SV=1	ELK domain	GO:0001666//GO:0010310//GO:0009862	response to hypoxia//regulation of hydrogen peroxide metabolic process//systemic acquired resistance, salicylic acid mediated signaling pathway	GO:0003677//GO:0005515	DNA binding//protein binding	GO:0005829//GO:0005634//GO:0005886//GO:0009506	cytosol//nucleus//plasma membrane//plasmodesma	--	--	AT4G27450	Bra010404|Bra010404.1	AT4G27450 (E=6e-142) | unknown protein	255.8787281	38.4240713627202	2.7353779189354	160.8308075	81.5360531043716	0.980033756995897	282.6226661	119.681587329308	1.23967595840205	140.256197414654	140.985801615806	-0.00748535942549344	AAAAGAAAGAAAACCAGACAACGGACTTAGATTAAAACATACAGCCACCACTTGACATAATACATGTATAAATACTCAAGAAACCTAACCACTTTCTTCTCTGCTTCTGCATTTTTCTTCAAAGTTTCTAATTATAGAGAAACAAAACTCTTCTCTTAGATTTATAACCTTTTTTATTGTTGGGTTCTCTCTCCCCTGTGAAGAAACATGTTGGCTATATTTCATGAGGCGTTTGCTCATCCACCGGAGGAACTCCACAGTCCAGCATCTGAGAAATGCTCTAAACAGCCCAAACTTCCTGAAGAAACCTTAAACAGTTTCTTGTCTCGTTACCCTCTCAACACTTTCTCTATGTCTTTTGGTAAAGCAGCTGTTCTAGCTTACGTTCGTCCCTCTGCT…
	comp25940_c0	690	bifunctional inhibitor/lipid-transfer protein/seed storage 2S albumin-like protein [Arabidopsis thaliana]	--	--	--	--	--	GO:0043900//GO:0009867//GO:0031348//GO:0010310//GO:0009862//GO:0002831//GO:0006612//GO:0010200//GO:0009697//GO:0042742//GO:0050832//GO:0000165//GO:0006869//GO:0010363//GO:0009595	regulation of multi-organism process//jasmonic acid mediated signaling pathway//negative regulation of defense response//regulation of hydrogen peroxide metabolic process//systemic acquired resistance, salicylic acid mediated signaling pathway//regulation of response to biotic stimulus//protein targeting to membrane//response to chitin//salicylic acid biosynthetic process//defense response to bac…	GO:0008289	lipid binding	GO:0005576	extracellular region	--	--	--	Bra035574|Bra035574.1	AT5G55450 (E=6e-016) | protease inhibitor/seed storage/lipid transfer protein (LTP) family protein	12.83559775	17.6772104148026	-0.461740142146196	14.05919503	60.1342608860719	-2.09667319190118	32.5397962	102.833592726596	-1.66003450738563	58.446393878298	98.1613701420439	-0.748041372629332	GAGAGAGAGAGAGAGAGAGAGAAGAGACAGTGAAGATATTGTTAAAAAAAAAGACAGAAATGGGTAAGAACAATGCCAGAATCCTCATCACAGTTCTTGCGATGGTTTTAACCGCAGCAATGATGATCCAAGAAGGTAAGAGCATTCCCCTATGTAAAGTCAACACAAATGACTTGCAGAAATGTCGTCCAGCGGTCACTGGAAACTACCCGCCACCTCCGACTCCCGCCTGCTGCACAGTGGCCAAAACTGCGAACCTTGAATGTCTCTGCCCGTTCCTCTCCCGGTCCGGGATTGACCCAGCAAAACTCAAGGCTCTTTTTGCCAATTGTGGCGTTAACAATCCATCATGCTTGCCATGATTGAAGAACTGAGGTGGACTGGACACAAGCCGGCCTG…
	comp20414_c0	3059	ABC transporter G family member 40 [Arabidopsis thaliana]	Arabidopsis thaliana ABC transporter G family member 40 (PDR12) mRNA, complete cds	--	--	ABC transporter G family member 40 OS=Arabidopsis thaliana GN=ABCG40 PE=1 SV=1	Zeta toxin//ABC-2 type transporter//Holliday junction DNA helicase ruvB N-terminus//ABC transporter//RNA helicase//Type II/IV secretion system protein//ATPase family associated with various cellular activities (AAA)//Protein of unknown function, DUF258//Archaeal ATPase//Ethanolamine utilisation - propanediol utilisation	GO:0031348//GO:0010193//GO:0009867//GO:0009414//GO:0006310//GO:0006810//GO:0002831//GO:0015692//GO:0009862//GO:0009697//GO:0010200//GO:0009595//GO:0010363//GO:0043069//GO:0009738//GO:0010310//GO:0006281//GO:0006576//GO:0043900//GO:0009733//GO:0006855//GO:0006612//GO:0009723//GO:0050832//GO:0000165//GO:0042538//GO:0042742//GO:0080168	negative regulation of defense response//response to ozone//jasmonic acid mediated signaling pathway//response to water deprivation//DNA recombination//transport//regulation of response to biotic stimulus//lead ion transport//systemic acquired resistance, salicylic acid mediated signaling pathway//salicylic acid biosynthetic process//response to chitin//detection of biotic stimulus//regulation of…	GO:0042626//GO:0016887//GO:0003924//GO:0016301//GO:0005524//GO:0003723//GO:0009378//GO:0003724//GO:0005525	ATPase activity, coupled to transmembrane movement of substances//ATPase activity//GTPase activity//kinase activity//ATP binding//RNA binding//four-way junction helicase activity//RNA helicase activity//GTP binding	GO:0005886//GO:0016020//GO:0005657//GO:0005622//GO:0009379	plasma membrane//membrane//replication fork//intracellular//Holliday junction helicase complex	KOG0065	Pleiotropic drug resistance proteins (PDR1-15), ABC superfamily	AT1G15520	Bra026124|Bra026124.1	AT1G15520 (E=0.0) PDR12, ATPDR12 | PDR12 (PLEIOTROPIC DRUG RESISTANCE 12); ATPase, coupled to transmembrane movement of substances	39.10692632	37.2117935440382	0.0716642217428098	36.86244262	19.1022744799402	0.948407243511384	38.66461147	6.57863817111736	2.55515284490621	21.7205403955587	11.6602136004721	0.897465779936353	TCAAAAATCCAAAAAAAAAAAAAAAGAGAGAGAAGAGAAAAAGAAAAAACATTTGATTTCTGGGATTCACTAATCCGAGGAAAATGGAAGGAACTAGTTTTCAGAAAGCGAGTAACAGTTTGAGAAGAGACTCCTCTGGGTGGAAGAGAGATTCAGGAATGGAGATTTTCTCCAGGTCTTCTAGAGAAGAAGACGATGAAGAAGCTTTGAAATGGGCTGCTCTTGAGAAGCTCCCTACCTTTGACCGTCTCAGGAAAGGAATCCTCACTGCCTCTCATGGCATCAACCAGATCGACATTGAGAAGCTTGGATTCCAAGATACCAAGAAACTGCTCGAGAGGCTTATCAAAGTCGGTGACGACGAGCATGAGAAGCTCCTCTGGAAACTCAAGAACCGTA…
	comp40515_c0	1989	sequence-specific DNA binding transcription factor [Arabidopsis thaliana]	Arabidopsis lyrata subsp. lyrata hypothetical protein, mRNA	--	--	--	--	GO:0009944//GO:0006355//GO:0009855//GO:0009862//GO:0010014//GO:0010310//GO:0010075//GO:0001666	polarity specification of adaxial/abaxial axis//regulation of transcription, DNA-dependent//determination of bilateral symmetry//systemic acquired resistance, salicylic acid mediated signaling pathway//meristem initiation//regulation of hydrogen peroxide metabolic process//regulation of meristem growth//response to hypoxia	GO:0003700	sequence-specific DNA binding transcription factor activity	GO:0005667//GO:0005886	transcription factor complex//plasma membrane	--	--	AT3G10035	Bra029813|Bra029813.1	AT3G10040 (E=1e-153) | transcription factor	57.55763691	34.8787082145477	0.722660753192621	15.60838321	11.4603179572605	0.445674032835626	30.964056525	30.6153329481985	0.0163401150082897	23.1118580790993	28.3198167812146	-0.293178681730331	CGGCTCAAAACCAGCTGCTCTGTTTTCTCTGTTTTGTATATTTACCCGTCGTCTCTTTCTCATCCCTTTTGACTCTGATCCAGAAACCGCTTCACAAATTCTCTTCAACACCCACCGCTAAGCAAATTGCAAAAGTCGAACCCGACGAAGATACTATAATTAAAAAAAAAAACTATTTCCTCTCTACGGAAGCGTCGATTGATCCATTGGGTTTTTTTTTATTTGTTTTGTTTTTTGGTCAATTCGTAAATGAAAATTTTCAAAAACTTGGTTTAGTAGAATCTCGCTTTGATTAATTTCACTTGTTGCCTATTTTAGGGTTCCAACTAGATGGAATCTAATGTAATGTTCTCTGGGTTTAGTCCCACAACGTTAAGCCTCGAGACTCCTCAGAATCCT…
	comp41745_c0	519	sequence-specific DNA binding transcription factor [Arabidopsis thaliana]	--	--	--	--	Proteasome regulatory subunit C-terminal	GO:0042176//GO:0010310//GO:0010075//GO:0001666//GO:0009944//GO:0006355//GO:0009862//GO:0009855//GO:0010014	regulation of protein catabolic process//regulation of hydrogen peroxide metabolic process//regulation of meristem growth//response to hypoxia//polarity specification of adaxial/abaxial axis//regulation of transcription, DNA-dependent//systemic acquired resistance, salicylic acid mediated signaling pathway//determination of bilateral symmetry//meristem initiation	GO:0030234//GO:0003700	enzyme regulator activity//sequence-specific DNA binding transcription factor activity	GO:0000502//GO:0005886//GO:0005667	proteasome complex//plasma membrane//transcription factor complex	--	--	--	Bra001290|Bra001290.1	AT3G10040 (E=2e-141) | transcription factor	49.29210335	13.0231206656677	1.92028134798646	10.8006845	7.9004606266273	0.45111407155636	25.83627197	13.3557199556602	0.951940163970605	12.0782022278301	11.1613400714094	0.113895480813509	ATTTTTTATTTCCAGAATAAATATTTTACTATTGATAATATTTTCATTTTATTATTTTGTAAACAAAAGCCAAAAACTAAAAATTAAAATCTAAAATCACCAATCATGTTTTAAAAAAAACTAAAATCTACTGCAAAATCAAAAATCAAAAATCAAAAACCAAAATCTAAAATCCAAAAAACAAAAATCAAAAACCAAAAACCAAAAACTAAAATCCAAAAACTAGAAACCAAAAAAACAATCATCACCTAAGTTATATATAATCTAACCCAAAACATCATTAATCCTAAGTTCCTAACACTGATCAGCTCACCCCGTTGCGGAACTCGGGTCGACCCGTTTACCCAACGACTGTAACTCCACCAACTCAATCTCCCTCCGCCGGAGAATCAAAACCAT…
	comp28250_c1	507	sequence-specific DNA binding transcription factor [Arabidopsis thaliana]	--	--	--	--	--	GO:0010075//GO:0010310//GO:0001666//GO:0009944//GO:0006355//GO:0009855//GO:0009862//GO:0010014	regulation of meristem growth//regulation of hydrogen peroxide metabolic process//response to hypoxia//polarity specification of adaxial/abaxial axis//regulation of transcription, DNA-dependent//determination of bilateral symmetry//systemic acquired resistance, salicylic acid mediated signaling pathway//meristem initiation	GO:0003700	sequence-specific DNA binding transcription factor activity	GO:0005667//GO:0005886	transcription factor complex//plasma membrane	--	--	--	Bra001290|Bra001290.1	AT3G10040 (E=2e-141) | transcription factor	19.51697649	5.20995686291622	1.90538623980285	3.401945233	3.32754784189591	0.0319005069618363	8.5183120065	6.02736665047387	0.499039745532027	4.71465594173694	9.03430600004678	-0.938261287818002	GAAAAAGCAGCTCCATAGTATTACCAAAACCAGGCCCTTGGTTTTGGCTTGACTTAAATATGAACAAAATCTCCAAAAAAGGAAAGAAAACTAAAAATAAAAACAAAACCAAAACCACAAAACCATGGGTAGTTTTCAGACCATCCCTCTGACGGCCCAAAACCAGCTACTCTGTTTCTCTGTTTTGTACTATATCTTACTCAACGCTCTCTCTCTCGTCCTTTGACTCTGATACAGAAACACTTTCACAATTCGAATAAGATGGAACCTAACGCCTTCTCTGCGTTTGATCCGAGAATGTTAACCTTAGAAACGCCGCAGAACCCACCGAACCCGGTGCAGTTCCAGCATCCGCATCCTTACTCCACCGCCGGCGATCAGCATCCACATCACCAACAA…
SA biosynthetic process	comp20414_c0	3059	ABC transporter G family member 40 [Arabidopsis thaliana]	Arabidopsis thaliana ABC transporter G family member 40 (PDR12) mRNA, complete cds	--	--	ABC transporter G family member 40 OS=Arabidopsis thaliana GN=ABCG40 PE=1 SV=1	Zeta toxin//ABC-2 type transporter//Holliday junction DNA helicase ruvB N-terminus//ABC transporter//RNA helicase//Type II/IV secretion system protein//ATPase family associated with various cellular activities (AAA)//Protein of unknown function, DUF258//Archaeal ATPase//Ethanolamine utilisation - propanediol utilisation	GO:0031348//GO:0010193//GO:0009867//GO:0009414//GO:0006310//GO:0006810//GO:0002831//GO:0015692//GO:0009862//GO:0009697//GO:0010200//GO:0009595//GO:0010363//GO:0043069//GO:0009738//GO:0010310//GO:0006281//GO:0006576//GO:0043900//GO:0009733//GO:0006855//GO:0006612//GO:0009723//GO:0050832//GO:0000165//GO:0042538//GO:0042742//GO:0080168	negative regulation of defense response//response to ozone//jasmonic acid mediated signaling pathway//response to water deprivation//DNA recombination//transport//regulation of response to biotic stimulus//lead ion transport//systemic acquired resistance, salicylic acid mediated signaling pathway//salicylic acid biosynthetic process//response to chitin//detection of biotic stimulus//regulation of…	GO:0042626//GO:0016887//GO:0003924//GO:0016301//GO:0005524//GO:0003723//GO:0009378//GO:0003724//GO:0005525	ATPase activity, coupled to transmembrane movement of substances//ATPase activity//GTPase activity//kinase activity//ATP binding//RNA binding//four-way junction helicase activity//RNA helicase activity//GTP binding	GO:0005886//GO:0016020//GO:0005657//GO:0005622//GO:0009379	plasma membrane//membrane//replication fork//intracellular//Holliday junction helicase complex	KOG0065	Pleiotropic drug resistance proteins (PDR1-15), ABC superfamily	AT1G15520	Bra026124|Bra026124.1	AT1G15520 (E=0.0) PDR12, ATPDR12 | PDR12 (PLEIOTROPIC DRUG RESISTANCE 12); ATPase, coupled to transmembrane movement of substances	39.10692632	37.2117935440382	0.0716642217428098	36.86244262	19.1022744799402	0.948407243511384	38.66461147	6.57863817111736	2.55515284490621	21.7205403955587	11.6602136004721	0.897465779936353	TCAAAAATCCAAAAAAAAAAAAAAAGAGAGAGAAGAGAAAAAGAAAAAACATTTGATTTCTGGGATTCACTAATCCGAGGAAAATGGAAGGAACTAGTTTTCAGAAAGCGAGTAACAGTTTGAGAAGAGACTCCTCTGGGTGGAAGAGAGATTCAGGAATGGAGATTTTCTCCAGGTCTTCTAGAGAAGAAGACGATGAAGAAGCTTTGAAATGGGCTGCTCTTGAGAAGCTCCCTACCTTTGACCGTCTCAGGAAAGGAATCCTCACTGCCTCTCATGGCATCAACCAGATCGACATTGAGAAGCTTGGATTCCAAGATACCAAGAAACTGCTCGAGAGGCTTATCAAAGTCGGTGACGACGAGCATGAGAAGCTCCTCTGGAAACTCAAGAACCGTA…
	comp25940_c0	690	bifunctional inhibitor/lipid-transfer protein/seed storage 2S albumin-like protein [Arabidopsis thaliana]	--	--	--	--	--	GO:0043900//GO:0009867//GO:0031348//GO:0010310//GO:0009862//GO:0002831//GO:0006612//GO:0010200//GO:0009697//GO:0042742//GO:0050832//GO:0000165//GO:0006869//GO:0010363//GO:0009595	regulation of multi-organism process//jasmonic acid mediated signaling pathway//negative regulation of defense response//regulation of hydrogen peroxide metabolic process//systemic acquired resistance, salicylic acid mediated signaling pathway//regulation of response to biotic stimulus//protein targeting to membrane//response to chitin//salicylic acid biosynthetic process//defense response to bac…	GO:0008289	lipid binding	GO:0005576	extracellular region	--	--	--	Bra035574|Bra035574.1	AT5G55450 (E=6e-016) | protease inhibitor/seed storage/lipid transfer protein (LTP) family protein	12.83559775	17.6772104148026	-0.461740142146196	14.05919503	60.1342608860719	-2.09667319190118	32.5397962	102.833592726596	-1.66003450738563	58.446393878298	98.1613701420439	-0.748041372629332	GAGAGAGAGAGAGAGAGAGAGAAGAGACAGTGAAGATATTGTTAAAAAAAAAGACAGAAATGGGTAAGAACAATGCCAGAATCCTCATCACAGTTCTTGCGATGGTTTTAACCGCAGCAATGATGATCCAAGAAGGTAAGAGCATTCCCCTATGTAAAGTCAACACAAATGACTTGCAGAAATGTCGTCCAGCGGTCACTGGAAACTACCCGCCACCTCCGACTCCCGCCTGCTGCACAGTGGCCAAAACTGCGAACCTTGAATGTCTCTGCCCGTTCCTCTCCCGGTCCGGGATTGACCCAGCAAAACTCAAGGCTCTTTTTGCCAATTGTGGCGTTAACAATCCATCATGCTTGCCATGATTGAAGAACTGAGGTGGACTGGACACAAGCCGGCCTG…
SA-mediated hypersensitive response	comp34450_c0	1698	UDP-glucosyltransferase 74F2 [Arabidopsis lyrata subsp. lyrata]	Arabidopsis lyrata subsp. lyrata UDP-glucosyltransferase 74F2 (GT), mRNA	pathogen-inducible salicylic acid glucosyltransferase	http://www.genome.jp/dbget-bin/www_bget?ko:K13691	UDP-glycosyltransferase 74F2 OS=Arabidopsis thaliana GN=UGT74F2 PE=1 SV=1	UDP-glucoronosyl and UDP-glucosyl transferase//Glycosyltransferase family 28 C-terminal domain	GO:0030259//GO:0005975//GO:0008152	lipid glycosylation//carbohydrate metabolic process//metabolic process	GO:0030246//GO:0016758	carbohydrate binding//transferase activity, transferring hexosyl groups	--	--	KOG1192	UDP-glucuronosyl and UDP-glucosyl transferase	AT2G43820	Bra004787|Bra004787.1	AT2G43820 (E=1e-221) GT, UGT74F2 | UGT74F2 (UDP-GLUCOSYLTRANSFERASE 74F2); UDP-glucose:4-aminobenzoate acylglucosyltransferase/ UDP-glucosyltransferase/ UDP-glycosyltransferase/ transferase, transferring glycosyl groups / transferase, transferring hexosyl groups	47.16329361	45.8140172006766	0.0418754001905353	33.96498214	31.8842790883367	0.0912028337015689	55.210277565	11.2809883534444	2.29104338305672	22.6229852467222	11.5362130860683	0.971619596629264	CATTGAAAATCGAAAACGACACTTGTTTTGTAACGAAAAAAATTCTCATAAAACGACATTTAATATGAAACGGAGGGAGT ATGTGATAAAAAAAACAGTTTCCATAACTTAAATGTGGCAATTAACTACGACAAACAACTGGAGTAATTAAGAAACAAAG CATAGTGATTAGGACATGAAGGAATGGTTTGATACGTAACTTCTTTGCTACTTCAGCTAGTAACTTATTTGCTCAGATAG CCTTTGTTACAAATGTATCAATGTTAACATCTGTAGACCCTCCTTCACTGAGTGACTTGACAGCCAAGTCTCTCCATTTT TTAGCGTTCTCCTTCATCTCTTTACTCTTCTCTCCTTCCATCACTTCCTTAATGCTAAACTCAATCTCCTCTTTC…
	comp45408_c0	1598	indole-3-acetate beta-glucosyltransferase 1 [Arabidopsis thaliana]	Thellungiella halophila mRNA, complete cds, clone: RTFL01-06-K19	UDP-glucose:(indol-3-yl)acetate beta-D-glucosyltransferase	http://www.genome.jp/dbget-bin/www_bget?ko:K13692	UDP-glycosyltransferase 75B1 OS=Arabidopsis thaliana GN=UGT75B1 PE=1 SV=1	UDP-glucoronosyl and UDP-glucosyl transferase	GO:0009407//GO:0010583//GO:0009920//GO:0046482//GO:0009751//GO:0008152	toxin catabolic process//response to cyclopentenone//cell plate formation involved in plant-type cell wall biogenesis//para-aminobenzoic acid metabolic process//response to salicylic acid stimulus//metabolic process	GO:0005515//GO:0016758//GO:0010294//GO:0080002	protein binding//transferase activity, transferring hexosyl groups//abscisic acid glucosyltransferase activity//UDP-glucose:4-aminobenzoate acylglucosyltransferase activity	GO:0009524//GO:0009507	phragmoplast//chloroplast	KOG1192	UDP-glucuronosyl and UDP-glucosyl transferase	AT1G05560	Bra015435|Bra015435.1	AT1G05560 (E=2e-107) UGT1, UGT75B1 | UGT75B1 (UDP-GLUCOSYLTRANSFERASE 75B1); UDP-glucose:4-aminobenzoate acylglucosyltransferase/ UDP-glucosyltransferase/ UDP-glycosyltransferase/ abscisic acid glucosyltransferase/ transferase, transferring glycosyl groups	5.616806366	4.71582987118745	0.252238395822351	12.21004021	6.04649025019896	1.01389808868595	65.41622447	1.91231219761593	5.0962585187922	7.06117620380797	5.06181437951653	0.480253914343767	GTTAGTTATATATATTAAATTGTTCAAGACATAGATAAATGTATTTTTTTGTTGTAATGAAACTGATAGACAAGGGACAA AGTAACAAGACTAGCAACAGTTTACAACCAATTGAAGGATCTAGATTCCTTTTGAACACTCATCTTTGTCTTTAACCTCC TCTTCTTCACTGAGCAGAATCTCATCCACAAAAGCCTCAATGTTCTTATCACATGACCCACCTTCTCTACCCGCTTCAAC CGCTAAACGCCTCCATTCCTCAGCGTTTTCCCTCAGTTCCACCAGCTTCTCATCCATCACTGCCTCCAAACACCTCCTTA TCTCTCCCCTCTCCACCAATCCTTCCTCGTTCTCTCTCACCCTCACACCTGTCCTCCACAACTCCTCCAGAAGCT…
ethylene
ET-mediated signaling pathway	Genes	Gene Length	NR Description	NT Description	KO Description	Http Link	Swissprot Description	PFAM description	Gene Ontology Biological Pathway	BP Description	Gene Ontology Molecular Function	MF Description	Gene Ontology Cellular Component	CC Description	KOG ID	KOG Description	ath_id	subject_id	subject_description	FW4-RPKM	DW4-RPKM	log2(foldchange)	FW12-RPKM	DW12-RPKM	log2(foldchange)-12	FW24-RPKM	DW24-RPKM	log2(foldchange)-24	FW48-RPKM	DW48-RPKM	log2FoldChange_3	gene_sequense
	comp37927_c0	889	multiprotein-bridging factor 1c [Arabidopsis thaliana]	Arabidopsis thaliana chromosome 3, complete sequence	putative transcription factor	http://www.genome.jp/dbget-bin/www_bget?ko:K03627	Multiprotein-bridging factor 1c OS=Arabidopsis thaliana GN=MBF1C PE=1 SV=1	Helix-turn-helix//CUT domain	GO:0034976//GO:0009408//GO:0045893//GO:0009414//GO:0006457//GO:0042542//GO:0009873//GO:0009644//GO:0009737	response to endoplasmic reticulum stress//response to heat//positive regulation of transcription, DNA-dependent//response to water deprivation//protein folding//response to hydrogen peroxide//ethylene mediated signaling pathway//response to high light intensity//response to abscisic acid stimulus	GO:0003700//GO:0003713//GO:0003677//GO:0043565	sequence-specific DNA binding transcription factor activity//transcription coactivator activity//DNA binding//sequence-specific DNA binding	GO:0005667//GO:0005730	transcription factor complex//nucleolus	KOG3398	Transcription factor MBF1	AT3G24500	Bra015048|Bra015048.1	AT3G24500 (E=9e-072) MBF1C, ATMBF1C | MBF1C (MULTIPROTEIN BRIDGING FACTOR 1C); DNA binding / transcription coactivator/ transcription factor	134.4678032	14.2445591579521	3.23877789826848	40.86424076	37.4366996643365	0.126385674349152	103.48762709	229.760307956444	-1.15067129757223	135.312274358222	241.02780071886	-0.832906845868291	GATTAAAATATTTATACCCACAAAATAAAAATAGAGCACCACTTCATTAATAACCGCAACAATTTTATTAGAAATTTTAGTTAACCTTACTGAAAACTAACTTTGGATATTTTACAACAAACGAGTTGAACGAAAAAGAACAATACAATTTTTTTAAAAAATTACAAAATTAACATTCCACACACAACTAAACTAAAATCCTTTAAACTCAAAAATGTTTAAAAAAATATAATTGAACAAATTCCCGGCGAAGCGCGGGCTTGCCCATAAGATTGAGAATACGAAATTAGACGTGCACCCAAAAGAAGGAAGAACGAAACCAGAGACGGCATCGTTTTGAATTATTTGACATGTTTACCCCTGAGTTTAACACCTAGAACCTTCTCCATCTTGGCAAGT…
	comp34058_c0	2445	uncharacterized protein [Arabidopsis thaliana]	Arabidopsis thaliana clone 249769 mRNA, complete sequence	--	--	Putative nuclease HARBI1 OS=Homo sapiens GN=HARBI1 PE=1 SV=1	Plant transposon protein//Class I Histocompatibility antigen, domains alpha 1 and 2	GO:0009612//GO:0009873//GO:0006955//GO:0010200//GO:0019882//GO:0009611	response to mechanical stimulus//ethylene mediated signaling pathway//immune response//response to chitin//antigen processing and presentation//response to wounding	GO:0016788	hydrolase activity, acting on ester bonds	GO:0042612//GO:0016020	MHC class I protein complex//membrane	KOG4585	Predicted transposase	AT4G29780	Bra011135|Bra011135.1	AT4G29780 (E=7e-021) | unknown protein	256.1540953	65.7375190991582	1.9622230412944	121.0899578	263.389729606642	-1.12111986668352	488.56258405	309.32270141396	0.659430663121491	215.20632960698	435.140337914745	-1.01576025146584	GGACTCCTGAAAGAAGAGTTTGAGTTAGGAAAATGAAACTTATGATGAGGTAGTGTTACATGTTGTTCACAAATATAGTTCACGAACATTTAACATCAAATTCTAAAAATTAATACCGCATATGCCCGGTGAAAGAAGATAAATGCATGTAAGATTGTTGTATTACCCTTCATTACATCCAAAAATACAAAAAAAAAAATGATTAAGGAACATGCTTATCTCTGATGATGACACTAACATGTTAAACATATAACAGATCCTATATTAACATTCTTACAGAACTTACGACAACGATTGGCAAACACAGAACTCTTTTCCTCGTATAGATTATATGTTCGTTTCAACCCACTCAGAATATGAGATTGTTCCTTTTGTGACCCATTCAAAGGTGTATACATT…
	comp20610_c1	270	uncharacterized protein [Arabidopsis thaliana]	--	--	--	--	--	GO:0009620//GO:0010200//GO:0009873//GO:0009695//GO:0009753//GO:0009611	response to fungus//response to chitin//ethylene mediated signaling pathway//jasmonic acid biosynthetic process//response to jasmonic acid stimulus//response to wounding	--	--	--	--	--	--	--	Bra035505|Bra035505.1	AT1G32920 (E=1e-025) | unknown protein	187.6323427	67.6187701995809	1.47241284767093	53.10105764	184.895700008862	-1.79989917207552	338.1067628	270.529123211784	0.321694960714976	161.815090425892	382.240846131057	-1.24013579669622	GAGCTCCAGAGCAAACCTCGGAGTTTTCTGCATCAAACCCGTCCTTTTGTTACTTGTCTTTTCATTCTTCTGCACTTGCGTTTGAGTTTGCGGTGACGCGGGTTTGGTGGTGGCTGTAGCATTAAACGACGAAGCCATAAGGTTCTTTCCCACCATAAGCTCAGCGAAGAGAGCGTCAAAGGCACTGAACATGGAATTCATGTGGTAGAGATCAAAGATGATAAACAATATAAGAGACTTTGAAATTTTCTGGAGAGAGATTTTTGAATG
	comp38040_c0	816	C3H4 type zinc finger protein [Arabidopsis thaliana]	--	--	--	E3 ubiquitin-protein ligase RING1-like OS=Arabidopsis thaliana GN=At3g19950 PE=2 SV=1	Anaphase-promoting complex subunit 11 RING-H2 finger	GO:0002679//GO:0009737//GO:0010200//GO:0009414//GO:0051865//GO:0009612//GO:0016567//GO:0009873//GO:0009693//GO:0009611//GO:0035556	respiratory burst involved in defense response//response to abscisic acid stimulus//response to chitin//response to water deprivation//protein autoubiquitination//response to mechanical stimulus//protein ubiquitination//ethylene mediated signaling pathway//ethylene biosynthetic process//response to wounding//intracellular signal transduction	GO:0008270//GO:0004842	zinc ion binding//ubiquitin-protein ligase activity	GO:0005634//GO:0005680//GO:0005737	nucleus//anaphase-promoting complex//cytoplasm	KOG0800	FOG: Predicted E3 ubiquitin ligase	--	Bra019382|Bra019382.1	AT3G46620 (E=3e-139) | zinc finger (C3HC4-type RING finger) family protein	87.55659489	40.8870350062407	1.09857240149714	32.41900595	100.614097638497	-1.63392070396272	146.29188135	89.6530632035775	0.706424925491112	61.0360345767888	127.307985859189	-1.06058977989071	TGTGTAAACTAAATAAACAACTGTAGGGTTTAGGGACCTATGATGAAATTGAGAGCTCAGTTTCGTTTCCAGAATAAATGAAACTATTTCAATTTCTTCGAATTAGAAAAACAAGTTGATTGATCCTAAATAAGCCAACGAAACAATGAAAAACTAAAGAAAGAATTTTTAATAACAATAAAGAATTTGACATTATGTTACCATAAATTTTGATGAAACTGACTAAAAGGTTAATCGAATTACAAAAGAGAAAAAAAGTACTATTTAGGTTCCAACTGGTCTTCTATTGTTGAATCAAAACGAAAACAAAAATTTGAACATTTTTCACCTAACCATCAAGTCAGAAAAATCTTCTGATCAACGACGTCGATCGATTCATAACGTTTGTATCCAAATCAA…
	comp37878_c0	811	C3H4 type zinc finger protein [Arabidopsis thaliana]	Arabidopsis thaliana chromosome 3, complete sequence	--	--	E3 ubiquitin-protein ligase RING1 OS=Gossypium hirsutum GN=RING1 PE=2 SV=1	--	GO:0035556//GO:0009611//GO:0009693//GO:0016567//GO:0009612//GO:0010200//GO:0009737//GO:0009873//GO:0051865//GO:0002679//GO:0009414	intracellular signal transduction//response to wounding//ethylene biosynthetic process//protein ubiquitination//response to mechanical stimulus//response to chitin//response to abscisic acid stimulus//ethylene mediated signaling pathway//protein autoubiquitination//respiratory burst involved in defense response//response to water deprivation	GO:0004842//GO:0008270	ubiquitin-protein ligase activity//zinc ion binding	GO:0005634//GO:0005737	nucleus//cytoplasm	--	--	AT3G46620	Bra019382|Bra019382.1	AT3G46620 (E=3e-139) | zinc finger (C3HC4-type RING finger) family protein	73.59251797	32.7417333785922	1.16842839582582	22.99537749	71.6733886855538	-1.64009368503881	104.2011768	66.7208388526903	0.643162238440847	44.8581081713452	109.350472369551	-1.28551876936667	GCACACGGCGCAATTCGCCTCCGCTTTGATGTGGAAGTCTCCCATCTCGACTCGAGGTAAAGATTCAATCGCTGATTTCGACGCCGGAGGGTTCCCAGATCTCCCGATTCCGTTGCCCGACGCTTCGATCTGGCTCAATTGCTCAAGCAACCGCTCGAATCCAGATCCCATCAAGATCTCCGATACAGAATCCGGGAGCGGCCTAAGACCCGAACCGGATCCATCGTCGTAATAGAATTCATAAGGGCGTCGATCTCCTTCTTCGTTCTCAACTCTCTCACCACTGGCTCCTCCGTGTAAGACGATTACCGGATTAAACGAAGTGCGCCGATTCGATCTCCGCCGTCTAATTACAGATCTATGACTATCCTCGACCTGAGACACCGGAGTGGTCGTCGT…
	comp35166_c0	1968	UDP-glycosyltransferase-like protein [Arabidopsis thaliana]	Arabidopsis lyrata subsp. lyrata UDP-glucoronosyl/UDP-glucosyl transferase family protein, mRNA	--	--	UDP-glycosyltransferase 86A1 OS=Arabidopsis thaliana GN=UGT86A1 PE=2 SV=1	UDP-glucoronosyl and UDP-glucosyl transferase//Glycosyltransferase family 28 C-terminal domain	GO:0030259//GO:0009873//GO:0008152//GO:0005975	lipid glycosylation//ethylene mediated signaling pathway//metabolic process//carbohydrate metabolic process	GO:0030246//GO:0016758//GO:0008194	carbohydrate binding//transferase activity, transferring hexosyl groups//UDP-glycosyltransferase activity	--	--	KOG1192	UDP-glucuronosyl and UDP-glucosyl transferase	AT2G36970	Bra005227|Bra005227.1	AT2G36970 (E=4e-255) | UDP-glucoronosyl/UDP-glucosyl transferase family protein	16.72929126	16.9353964543709	-0.0176654338534355	24.87213176	9.39077716550573	1.40521370144505	17.467408695	4.7348487875721	1.88327534154422	14.803490273786	10.0069824223767	0.564930366428423	TTTAAGGAGATGCAAAAATATATATGAAGCCACGAAACTTCTATGAACAAAAGAAGAAATCAAAAGGGACCCATAGCAAACTAAGCATATAAAAAACAGCAAGTGTAAAACATAGAAACATGTATCGACACAGAAGAAAGTGTGAAAGAGTTAAAAACTTACATCAGGTATTTTTGTACAGTGAAGCTATCAGTTAGTCTACATCATTACATAGCTTAGTCTAATCAACTTATGTAACCGATTTATATGACCCACTTTAGTTTCCAATTTCTATTCTATCTCGGACCTCACCAACGAATGAGTTAAAATTAACCTCTGAAGATCCAACGGTTGTAACCGCATCTTTGATATGACGATTAACCTTCTCAGCGTTGCTTCTCAGCTCACTTAAAGTTTCTT…
ET biosynthetic process	comp18947_c0	1009	F-box protein [Arabidopsis thaliana]	Arabidopsis thaliana chromosome 1, complete sequence	--	--	F-box protein At1g61340 OS=Arabidopsis thaliana GN=At1g61340 PE=2 SV=1	F-box domain	GO:0010200//GO:0009737//GO:0009751//GO:0009753//GO:0009617//GO:0009961//GO:0009651//GO:0009693//GO:0009611	response to chitin//response to abscisic acid stimulus//response to salicylic acid stimulus//response to jasmonic acid stimulus//response to bacterium//response to 1-aminocyclopropane-1-carboxylic acid//response to salt stress//ethylene biosynthetic process//response to wounding	GO:0005515	protein binding	GO:0005634	nucleus	--	--	AT1G61340	Bra031435|Bra031435.1	AT1G61340 (E=2e-064) | F-box family protein	14.64985473	1.61693029555964	3.17955696680081	8.653845694	12.9193836303023	-0.57812394074031	22.04910065	28.2917180390067	-0.359659976697099	18.4727818665034	25.6889518584663	-0.475746885614042	TAAACAACGATGAAAAAAAATATTTCATATCTTATTAGTTCATTTAATAAATAAATCCAAATAAACTATATTTACATTACATAACACACAAAAGTTTTAATCCCATTATCTACCACCTTCTAAACAAGCTTGCCTTTCCAAGACTCTATCGCTCTTTTTATCTAACAAGAATTTACAGACTTATCCAAACCAAAACATAAGAACATAACTTAAAACTCCTTTTTCTTCAATCAAGGATCATGAAGAAACAAAGTCGATAGCCTCTAACCAAGTTGTTTGATTCAGTTGAATAGAGCCACTGAGACTCCAGAGTTGTCCTTGTTGCGGTTTATCCGCCTATGCCTTTTCTGCAATGGGGCTGCTGGAGCTTCGATCTTGTCCTCGCCAAAATCAAACGGT…
	comp37685_c0	1033	calcium-binding protein CML37 [Arabidopsis thaliana]	Brassica rapa subsp. pekinensis clone KBrH099I08, complete sequence	calcium-binding protein CML	http://www.genome.jp/dbget-bin/www_bget?ko:K13448	Calcium-binding protein CML37 OS=Arabidopsis thaliana GN=CML37 PE=2 SV=1	Secreted protein acidic and rich in cysteine Ca binding region//Methyl-CpG binding domain	GO:0009693//GO:0010286//GO:0030968//GO:0007165//GO:0052542//GO:0010193	ethylene biosynthetic process//heat acclimation//endoplasmic reticulum unfolded protein response//signal transduction//defense response by callose deposition//response to ozone	GO:0005509//GO:0003677	calcium ion binding//DNA binding	GO:0005634//GO:0005737//GO:0005578	nucleus//cytoplasm//proteinaceous extracellular matrix	KOG0027	Calmodulin and related proteins (EF-Hand superfamily)	AT5G42380	Bra027981|Bra027981.1	AT5G42380 (E=1e-069) CML39, CML37 | CML37 (CALMODULIN LIKE 37); calcium ion binding	103.3612707	38.4311825685822	1.42734643595339	47.3773566	106.378890307158	-1.16694228129227	218.6030484	134.638010662254	0.699227753940051	91.007683631127	240.749184388941	-1.40347065054034	TTTTCTTGAAGTGTTAACGTACTCTCATTTATGAAATTTTGGCTCCAGCCATTGGTTCAGTTAAGATACACATAAAATGTAAGACCAAATGTGAATAACAAAAGAACAGAAGAGAAATAACCAAACAATATTACAAAATAGGTTTTATTAAGAAGTATGTAAAATGACATATGGATCAAATGAGTGTTTGAATGAAGACTGGCGCAGAGCAATGCGGGAAAGGTCTGGTGACAGCAGAATAATAACAAAAATTATATATACACCCTACTCTTCCCCGCATGGCCCTGCGCGATACAAAAGAATAATATATTTTGAATAAATGAATTAGTAAAATAGAGATACATGAATCTCATCGCATCATCAGAAGAAACTCGTCGAAGCTGAGAACTCCATCACCGT…
	comp37878_c0	811	C3H4 type zinc finger protein [Arabidopsis thaliana]	Arabidopsis thaliana chromosome 3, complete sequence	--	--	E3 ubiquitin-protein ligase RING1 OS=Gossypium hirsutum GN=RING1 PE=2 SV=1	--	GO:0035556//GO:0009611//GO:0009693//GO:0016567//GO:0009612//GO:0010200//GO:0009737//GO:0009873//GO:0051865//GO:0002679//GO:0009414	intracellular signal transduction//response to wounding//ethylene biosynthetic process//protein ubiquitination//response to mechanical stimulus//response to chitin//response to abscisic acid stimulus//ethylene mediated signaling pathway//protein autoubiquitination//respiratory burst involved in defense response//response to water deprivation	GO:0004842//GO:0008270	ubiquitin-protein ligase activity//zinc ion binding	GO:0005634//GO:0005737	nucleus//cytoplasm	--	--	AT3G46620	Bra019382|Bra019382.1	AT3G46620 (E=3e-139) | zinc finger (C3HC4-type RING finger) family protein	73.59251797	32.7417333785922	1.16842839582582	22.99537749	71.6733886855538	-1.64009368503881	104.2011768	66.7208388526903	0.643162238440847	44.8581081713452	109.350472369551	-1.28551876936667	GCACACGGCGCAATTCGCCTCCGCTTTGATGTGGAAGTCTCCCATCTCGACTCGAGGTAAAGATTCAATCGCTGATTTCGACGCCGGAGGGTTCCCAGATCTCCCGATTCCGTTGCCCGACGCTTCGATCTGGCTCAATTGCTCAAGCAACCGCTCGAATCCAGATCCCATCAAGATCTCCGATACAGAATCCGGGAGCGGCCTAAGACCCGAACCGGATCCATCGTCGTAATAGAATTCATAAGGGCGTCGATCTCCTTCTTCGTTCTCAACTCTCTCACCACTGGCTCCTCCGTGTAAGACGATTACCGGATTAAACGAAGTGCGCCGATTCGATCTCCGCCGTCTAATTACAGATCTATGACTATCCTCGACCTGAGACACCGGAGTGGTCGTCGT…
	comp38040_c0	816	C3H4 type zinc finger protein [Arabidopsis thaliana]	--	--	--	E3 ubiquitin-protein ligase RING1-like OS=Arabidopsis thaliana GN=At3g19950 PE=2 SV=1	Anaphase-promoting complex subunit 11 RING-H2 finger	GO:0002679//GO:0009737//GO:0010200//GO:0009414//GO:0051865//GO:0009612//GO:0016567//GO:0009873//GO:0009693//GO:0009611//GO:0035556	respiratory burst involved in defense response//response to abscisic acid stimulus//response to chitin//response to water deprivation//protein autoubiquitination//response to mechanical stimulus//protein ubiquitination//ethylene mediated signaling pathway//ethylene biosynthetic process//response to wounding//intracellular signal transduction	GO:0008270//GO:0004842	zinc ion binding//ubiquitin-protein ligase activity	GO:0005634//GO:0005680//GO:0005737	nucleus//anaphase-promoting complex//cytoplasm	KOG0800	FOG: Predicted E3 ubiquitin ligase	--	Bra019382|Bra019382.1	AT3G46620 (E=3e-139) | zinc finger (C3HC4-type RING finger) family protein	87.55659489	40.8870350062407	1.09857240149714	32.41900595	100.614097638497	-1.63392070396272	146.29188135	89.6530632035775	0.706424925491112	61.0360345767888	127.307985859189	-1.06058977989071	TGTGTAAACTAAATAAACAACTGTAGGGTTTAGGGACCTATGATGAAATTGAGAGCTCAGTTTCGTTTCCAGAATAAATGAAACTATTTCAATTTCTTCGAATTAGAAAAACAAGTTGATTGATCCTAAATAAGCCAACGAAACAATGAAAAACTAAAGAAAGAATTTTTAATAACAATAAAGAATTTGACATTATGTTACCATAAATTTTGATGAAACTGACTAAAAGGTTAATCGAATTACAAAAGAGAAAAAAAGTACTATTTAGGTTCCAACTGGTCTTCTATTGTTGAATCAAAACGAAAACAAAAATTTGAACATTTTTCACCTAACCATCAAGTCAGAAAAATCTTCTGATCAACGACGTCGATCGATTCATAACGTTTGTATCCAAATCAA…
lignin biosynthesis	Genes	Gene Length	NR Description	NT Description	KO Description	Http Link	Swissprot Description	PFAM description	Gene Ontology Biological Pathway	BP Description	Gene Ontology Molecular Function	MF Description	Gene Ontology Cellular Component	CC Description	KOG ID	KOG Description	ath_id	subject_id	subject_description	FW4-RPKM	DW4-RPKM	log2(foldchange)	FW12-RPKM	DW12-RPKM	log2(foldchange)-12	FW24-RPKM	DW24-RPKM	log2(foldchange)-24	FW48-RPKM	DW48-RPKM	log2FoldChange_3	gene_sequense
	comp34233_c0	1263	peroxidase 30, partial [Brassica rapa]	Brassica rapa peroxidase 30 mRNA, partial cds	peroxidase	http://www.genome.jp/dbget-bin/www_bget?ko:K00430	Peroxidase 30 OS=Arabidopsis thaliana GN=PER30 PE=1 SV=1	Peroxidase	GO:0006804//GO:0055114//GO:0006979	peroxidase reaction//oxidation-reduction process//response to oxidative stress	GO:0004601//GO:0020037//GO:0046872	peroxidase activity//heme binding//metal ion binding	--	--	--	--	AT3G21770	Bra031309|Bra031309.1	AT3G21770 (E=2e-163) | peroxidase 30 (PER30) (P30) (PRXR9)	6.176538514	15.6012875293352	-1.33679464798135	12.00300317	37.5804350582282	-1.64658635299931	17.950666205	90.5839144391056	-2.33521749655811	51.2934588045528	64.9701154896981	-0.341001411736694	TGCAACTATTGAAGATATTATTATAAATTTTCATTTTAATTGAACCACAAACAGATAATGTTTGGGTTTATAAACCCAAATCAAACAACACCAAAATCAAATTAAACAACAGTTTTACACTCGAGAGTCAAAACACAACAACAATGAACAATTTAGAAAGGAAAAACAGAACATAGCAACAACAACACTCTGATCAGGCTAACTAACTTCCGGCAACAGAACAAACTGTCCTGATCACACCGGCTGAGCCCGTCTTCACTTTAACTCTCCCCATCTTCTCCATCGACTTAGCGAAAGCCTTGTAAAACTTCTCTTCAGAACCATTGACCAAGTCGTTGATCATCTTTAACGTAGCTGAGTTTGTCGTCAAGGCAGAATCAGACTGAAAGAGACCTCTCC…
	comp35141_c0	2279	hypothetical protein ARALYDRAFT_486481 [Arabidopsis lyrata subsp. lyrata]	Arabidopsis lyrata subsp. lyrata hypothetical protein, mRNA	beta-glucosidase	http://www.genome.jp/dbget-bin/www_bget?ko:K01188	Beta-glucosidase 30 OS=Arabidopsis thaliana GN=BGLU30 PE=2 SV=1	Cellulase (glycosyl hydrolase family 5)//Corticotropin-releasing factor family//Glycosyl hydrolase family 1	GO:0005975//GO:0007165	carbohydrate metabolic process//signal transduction	GO:0043169//GO:0004553//GO:0005179	cation binding//hydrolase activity, hydrolyzing O-glycosyl compounds//hormone activity	GO:0005576	extracellular region	--	--	AT3G60140	Bra007510|Bra007510.1	AT3G60140 (E=1e-286) DIN2, SRG2, BGLU30 | DIN2 (DARK INDUCIBLE 2); catalytic/ cation binding / hydrolase, hydrolyzing O-glycosyl compounds	725.1394121	962.844421085222	-0.409044314500982	766.612706	344.472126229883	1.15411066126813	342.0910896	247.855560204168	0.464880903413431	507.234133102084	341.733684861965	0.569779369484459	GAATACACCACTTTGAAATCTCAAAACAAAAATAAAGACTAAACCAAAAATAAAAAAGAGCGATAAAAATGGCTAGGGGATATCGTTTTTTCATCATCCTTTCGGTAATCTCATTGTTTGCAGAGACAATTGATTCTCGAATACTAGATCGTCATAGTTTTCCAGATGGTTTCATTTTTGGAACGGCTGCTTCTGCGTATCAGTACGAAGGAGCAACATCTGAAGGTGGAAAGTCTCCAGCTATATGGGACCACTTCAGCCGCTCTTACCCAGAGAGGACCAAAATGCATAACGCGGATGTAGCAATTGATTTTTATCACCGTTATAAGGATGACATCAAGTTGATGAAGGAGTTAGACATGGACGCTTTCAGATTCTCAATCTCGTGGGCCAGATTAA…
	comp37399_c0	1580	peroxidase [Eutrema halophilum]	Thellungiella halophila mRNA, complete cds, clone: RTFL01-16-K02	peroxidase	http://www.genome.jp/dbget-bin/www_bget?ko:K00430	Peroxidase 42 OS=Arabidopsis thaliana GN=PER42 PE=1 SV=2	Peroxidase	GO:0006804//GO:0006979//GO:0055114	peroxidase reaction//response to oxidative stress//oxidation-reduction process	GO:0020037//GO:0004601//GO:0046872	heme binding//peroxidase activity//metal ion binding	--	--	--	--	AT4G21960	Bra013576|Bra013576.1	AT4G21960 (E=7e-188) PRXR1 | PRXR1; electron carrier/ heme binding / peroxidase	13.93647848	43.7132129859546	-1.64920336041191	36.43338008	97.0354592909485	-1.41325119583434	96.912574025	384.675116395482	-1.98888474166907	210.554248237741	456.134620690041	-1.11526769086551	GTTGAACAACTTGAGTTATAGCTATTTCATTGGTTTAACATATGAATGTATATCATTCCATGAAATTAAAACAGAGATTAAGGTACGATTTCACCATTTACTAATCATTACATTACACACAATCTATCATATCATACATCCATTCCATCATCAACCCCACCACAAACCCAAAATCAACAAAGAAACAACATTAACATTAATTAACTCAAAAGACCACTACCACATAATTAAAGCATTAAGGCTAAAACAACACACAAAAAGAAGAGTGCATATGTGGTCACCACTATGATGCTGCATACATCATCATCGTCACCCTTCGTTTCATTTTAACTTCTTAAAATATAATTTTATTCATCTTGGTTCGATGCCAAGAAAGTACAGAGAGAACCCCAAACACAA…
	comp35066_c0	1933	cytochrome p450-dependent monooxygenase [Brassica napus]	Brassica napus cytochrome p450-dependent monooxygenase (BNF5H2) mRNA, complete cds	ferulate-5-hydroxylase	http://www.genome.jp/dbget-bin/www_bget?ko:K09755	Cytochrome P450 84A1 OS=Arabidopsis thaliana GN=CYP84A1 PE=2 SV=1	Cytochrome P450	GO:0055114//GO:0006118	oxidation-reduction process//electron transport	GO:0009055//GO:0004497//GO:0005506//GO:0020037//GO:0016705	electron carrier activity//monooxygenase activity//iron ion binding//heme binding//oxidoreductase activity, acting on paired donors, with incorporation or reduction of molecular oxygen	--	--	KOG0156	Cytochrome P450 CYP2 subfamily	AT4G36220	Bra011671|Bra011671.1	AT4G36220 (E=3e-208) FAH1, CYP84A1 | FAH1 (FERULIC ACID 5-HYDROXYLASE 1); ferulate 5-hydroxylase/ monooxygenase	62.86874826	108.116020910444	-0.782165377256717	102.7716732	52.7629870025122	0.961844526046863	47.13774685	35.6665902225277	0.402309501792709	69.2191317112639	48.1513255567092	0.523595329834712	TCTTCTTCTTCATCTTCAGACGAGGCGAACTTTGCCTGATCAATTCCTGAGACCTTCCACAAACAATAGAAAAAACATTTCCCAGAAAAAAGAAAAACTAATATGGAGTCTTCTATATCACAAACACTAAGCCAAGTATTAGATCCCACCACGGGTATTCTCATCGTTGTCTCACTTTTCATCTTCATCGGCCTCATCACACGGGGACGAAGGCCTCCGTACCCACCCGGTCCACGTGGTTGGCCCATCATAGGCAATATGTCAATGATGGACCAACTCACTCACCGTGGTTTAGCCAACTTAGCTAAAAAGTACGGTGGCTTGTGCCATCTCCGCATGGGATTTCTCCACATGTACGCCGTTTCCTCGCCAGACGTGGCTAGGCAAGTCCTTCAAGTC…
	comp28296_c0	1299	RecName: Full=Peroxidase N; AltName: Full=Neutral peroxidase; Flags: Precursor	A.rusticana mRNA for neutral peroxidase	peroxidase	http://www.genome.jp/dbget-bin/www_bget?ko:K00430	Peroxidase N OS=Armoracia rusticana GN=HRPN PE=2 SV=1	Peroxidase	GO:0006979//GO:0055114//GO:0006804//GO:0042744	response to oxidative stress//oxidation-reduction process//peroxidase reaction//hydrogen peroxide catabolic process	GO:0046872//GO:0020037//GO:0004601	metal ion binding//heme binding//peroxidase activity	GO:0005576	extracellular region	--	--	AT5G19890	Bra002271|Bra002271.1	AT5G19890 (E=4e-134) | peroxidase, putative	162.3289386	202.838767131264	-0.32141319672402	172.4512379	74.6186709840896	1.20857991488944	32.7236550355	55.4893266696978	-0.761876399199848	113.970282284849	52.6663060898015	1.11370551076382	TAACAAATCAACAATTACATATAAAAAACAATTATATAATAATTAATACTAATTAATAAGGAAATATTTTGAAGTCCTCTTTGACTTCAAAACCGGTAATATTCAAAATAATATATGGATCTCCACAAAAACAAACAGTTAAACAAACCCATTAACTTCTTATTATTACACACGAGATCATTTTGATACACACACGAGAACTGATGACCAACACCCAAACATAGCAGAAAAGCAAAAGAACACACACTAGTTATTAATAACTCTACAGTTTTTCCTAACCTCCCCACTCGATCCATTGACAGGATTCATAATACCACCCATTCTGATCATCGAACAAGTGAAGTCCCTGAAAAACAAGCTCTGGCTCTGACTATAAGCCTCCACAAGTCTTTTTGTTGT…
	comp16630_c0	977	peroxidase 64 [Arabidopsis lyrata subsp. lyrata]	Arabidopsis thaliana peroxidase 64 (AT5G42180) mRNA, complete cds	peroxidase	http://www.genome.jp/dbget-bin/www_bget?ko:K00430	Peroxidase 64 OS=Arabidopsis thaliana GN=PER64 PE=1 SV=1	Peroxidase//FAR-17a/AIG1-like protein	GO:0006804//GO:0006979//GO:0055114	peroxidase reaction//response to oxidative stress//oxidation-reduction process	GO:0020037//GO:0004601//GO:0046872	heme binding//peroxidase activity//metal ion binding	GO:0016021	integral to membrane	--	--	AT5G42180	Bra001986|Bra001986.1	AT5G42180 (E=1e-156) | peroxidase 64 (PER64) (P64) (PRXR4)	3.842826604	9.14463648902192	-1.25075794155166	1.765390208	22.2911956201223	-3.65841499383445	2.0563899035	12.9689874829454	-2.65688011068618	7.3671888454727	3.1919811090128	1.20666211081984	TTTGGGAGAAAAACATTTATTTATATATATTATACTTGTAAATAACTGCCTTACACACAGAAGAGAATAATTTTGATACATGATCGAGGCCTTAATCATTAGAAAGGCCTAATTACAGAGAACCAATATGTTGAGATAGAAAAACAAAGACATGAAAATGTTGAACTTGGTGTTGAATGCTGAGACTGAGACTCTAACGGACCCTCCTGCAATTAAGCCTGACCTCGTTACCATTCCCACTGATACTACTCATCTTGATCATGGATTTCACAAAAGCCCTCTCGTACTCTTCCATGGAAGTTGCGTATTTGGCCACAAGTTTCTTTGTAGAAGGTGTTGTGAGAAGTGCTTGGTCTGATGAGAATAGCGATTTGCCTTGCATAAGCATCTTGTAATATA…
	comp30914_c0	1482	O-methyltransferase family protein [Arabidopsis thaliana]	Arabidopsis thaliana O-methyltransferase family protein (AT1G77520) mRNA, complete cds	--	--	Caffeic acid 3-O-methyltransferase OS=Prunus dulcis GN=COMT1 PE=2 SV=1	Dimerisation domain//AdoMet dependent proline di-methyltransferase//O-methyltransferase	GO:0009809	lignin biosynthetic process	GO:0008171//GO:0008168//GO:0046983	O-methyltransferase activity//methyltransferase activity//protein dimerization activity	GO:0005829//GO:0005634	cytosol//nucleus	--	--	AT1G77520	Bra008313|Bra008313.1	AT1G77520 (E=1e-172) | O-methyltransferase family 2 protein	0.577341601	2.2877033494347	-1.98640289818909	2.54586362	5.73791045746638	-1.17237031719182	1.391642321	13.8807391154687	-3.31822402654427	8.21330136773435	19.2681108700774	-1.23018098997747	CTTAAATAATTTTAAATGATTTTAGACAAGGAACATGATTTCCCAACAAAAGTTTAAGCATAGGACACAATCTTTCAATTGCAAACATAATGCAAACACACTTTCATACCAATCAGAGTCATTACACTCCGTTAATACTTGGCAAACACCACAGACTGAAAAGAAAATTGAGCAAGCCAACACCGTAAAACTATCTTACATACAAAAAAAAATCATTAAAATAAGCACCAATCCTCTTCATTTATTCAGTTGGCCCATCATTTCTTTTCGTAGATTCCAAATCTATTTGTGGAATTCGATAACAGAATATGAATGGACACCACAAACAACTTCACACCGAAGAAAACCTGAACCAAATGCTAAATTCTCCAACTGCGAAAACGATCTCTCTTTACCACC…
	comp30472_c0	1765	beta-glucosidase [Arabidopsis lyrata subsp. lyrata]	Arabidopsis lyrata subsp. lyrata beta-glucosidase, mRNA	beta-glucosidase	http://www.genome.jp/dbget-bin/www_bget?ko:K05350	Beta-glucosidase 44 OS=Arabidopsis thaliana GN=BGLU44 PE=2 SV=1	Glycosyl hydrolase family 1	GO:0005975	carbohydrate metabolic process	GO:0004553//GO:0043169	hydrolase activity, hydrolyzing O-glycosyl compounds//cation binding	--	--	--	--	AT3G18070	Bra021291|Bra021291.1	AT3G18080 (E=2e-258) BGLU44 | BGLU44 (B-S GLUCOSIDASE 44); (R)-amygdalin beta-glucosidase/ 4-methylumbelliferyl-beta-D-glucopyranoside beta-glucosidase/ beta-gentiobiose beta-glucosidase/ cellobiose glucosidase/ esculin beta-glucosidase/ hydrolase, hydrolyzing O-glycosyl compounds	6.287616118	9.85976305628511	-0.649039838599286	7.451271971	14.8590479139248	-0.995783051593215	8.94380011	36.4010800348677	-2.02502140635414	21.9261760029338	23.5217585257321	-0.101341699284439	GTGAATACCAACATTGATCCTCTCCAGATCTCAGTCACATCGCGTCTCTTAGTTACCTCTCTCTCTCATGTTTATTTTTCTCCTCCTCCTCTCTGCTTCTCGCTCCGGTGAATCTTCGCCGTCCGGGGACGCCAATAGAAAAAGTTTTCCGGAGGGGTTCGTGTTCGGAACCGCCACGTCAGCATATCAGGTTGAAGGCGAGACGTACCAAGATGGGCGTGGTCCAAGCATCTGGGATGCATTTGTCAAGATTCCTGGCAAGATTGCTAACAATGCCACGGCTGAGTTAACAGTGGACCAGTATCACCTTTACAAGGAAGATGTAGATTTGATGCAGACACTGAACTTTGATGCCTACAGATTTTCCATTTCATGGTCCAGAATATTCCCTGAGGGAAC…
	comp35843_c0	1831	myrosinase 2 [Brassica napus]	Brassica oleracea var. alboglabra myrosinase mRNA, complete cds	beta-glucosidase	http://www.genome.jp/dbget-bin/www_bget?ko:K01188	Myrosinase OS=Brassica napus PE=2 SV=1	Glycosyl hydrolase family 1	GO:0005975	carbohydrate metabolic process	GO:0043169//GO:0004553	cation binding//hydrolase activity, hydrolyzing O-glycosyl compounds	--	--	--	--	AT5G25980	Bra020551|Bra020551.1	AT5G26000 (E=2e-022) TGG1, BGLU38 | TGG1 (THIOGLUCOSIDE GLUCOHYDROLASE 1); hydrolase, hydrolyzing O-glycosyl compounds / thioglucosidase	15.77843627	27.5800382088755	-0.805670222130652	28.84848629	47.7866830945544	-0.728113011486145	13.240170684	58.3335828240224	-2.13940496600592	43.5910345570112	48.8074242796722	-0.163069174270706	AACACAACACATACATCAACATATTAACCATGAAGCTTCTTCATGGACTCGCTTTAGTTTTTCTATTAGCTGCTGCGAGTTGCAAAGCTGATGAAGAAATTACTTGCGAAGAGAACAATCCATTCACATGTAGTAACACTGATATTTTAAGCAGTAAAAACTTCGGAAAAGACTTCATCTTCGGTGTTGCATCTTCTGCTTACCAGATTGAAGGAGGGAGAGGTCGTGGTGTTAACGTTTGGGATGGCTTCAGTCACCGATACCCAGAGAAATCAGGGTCAGATTTGAAGAATGGAGACACTACTTGTGAGTCATACACGAGATGGCAGAAAGATGTAGACGTGATGGGCGAACTCAATGCTACTGGCTACAGGTTCTCCTTTGCGTGGTCAAGAATCA…
	comp35737_c0	1870	tryptophan synthase beta chain [Arabidopsis thaliana]	Arabidopsis lyrata subsp. lyrata hypothetical protein, mRNA	tryptophan synthase beta chain	http://www.genome.jp/dbget-bin/www_bget?ko:K06001	Tryptophan synthase beta chain 2 OS=Aquifex aeolicus (strain VF5) GN=trpB2 PE=3 SV=1	Pyridoxal-phosphate dependent enzyme	GO:0008152//GO:0009094//GO:0000162//GO:0006571	metabolic process//L-phenylalanine biosynthetic process//tryptophan biosynthetic process//tyrosine biosynthetic process	GO:0030170//GO:0004834//GO:0052684//GO:0003824//GO:0042803	pyridoxal phosphate binding//tryptophan synthase activity//L-serine hydro-lyase (adding indole, L-tryptophan-forming) activity//catalytic activity//protein homodimerization activity	GO:0009507	chloroplast	KOG1395	Tryptophan synthase beta chain	AT5G38530	Bra028191|Bra028191.1	AT5G38530 (E=8e-266) | tryptophan synthase-related	25.96658873	40.2187274413909	-0.631210936691627	31.18046877	64.4587445512055	-1.04773347180996	39.47871364	74.4709576635929	-0.915602927778574	52.8257132167965	53.9932928758932	-0.0315398641863331	GTCGTTGGGTGCCGGGAATTCTTCTTATTATTTATATGCTCCACCGATCTATTCTCACATTCAGTCTTCATAGCTAGAAGCCTCGTGAGACTGATAGAGTTCCAAAGAAATGGCCTCTCAGTTGCTTTTGCCAACAAACACATTCACCAATTCATCCTTAGATAAAGTTTTCGTTACAGGTGATGACTTGACTCTGAAAAGAAAGCCAAACCACGCAACAAGAGTTTCATATGGATTTAGCTTAAGAGCAAACGCAGCTTTGAACTCTAGTCATAGCTCATATGTTGAAGTTCCACGTCAATGGTACAATCTTGTTGCTGATCTCTCTGTTAAGCCTCCTCCACAGTTGCACCCCAAAACTTTCGAACCAATCAAACCCGAAGATTTAGCTCATCTTTT…
	comp44045_c0	2527	formin-like protein 10 [Arabidopsis thaliana]	Brassica rapa subsp. pekinensis clone KBrH011G10, complete sequence	--	--	Formin-like protein 10 OS=Arabidopsis thaliana GN=FH10 PE=1 SV=1	Prefoldin subunit	GO:0010073//GO:0009855//GO:0010051//GO:0010014//GO:0009944//GO:0048519//GO:0048439//GO:0006457//GO:0009887	meristem maintenance//determination of bilateral symmetry//xylem and phloem pattern formation//meristem initiation//polarity specification of adaxial/abaxial axis//negative regulation of biological process//flower morphogenesis//protein folding//organ morphogenesis	GO:0051082	unfolded protein binding	GO:0005886//GO:0016272	plasma membrane//prefoldin complex	KOG1922	Rho GTPase effector BNI1 and related formins	AT3G07540	Bra012246|Bra012246.1	AT3G07540 (E=1e-033) | formin homology 2 domain-containing protein / FH2 domain-containing protein	2.222875976	6.17858691526011	-1.47484946538637	2.772831054	10.9844147500063	-1.98602638285798	5.7144202185	20.8528723782728	-1.86756708530117	11.8128517161364	24.3337121708754	-1.04259913912337	TTACATAAATTTTTATTTTTAATTCAATATATGTATATTACCTTAAATCTTCTTCTCTTTTTACACTATCATAGTGTCACTCACTAACTCTTCATCCTCCTCAGATAGTGCGCGCATTGCAGAACACACAATGAAAGGACTTCGCTACGTCATCATCATCTTCTCCCTGCTATCATACGCTTCCTCTCGCTTATCTTGCGCCTCACCGCCCACTTTCACTCGCCGTCACCTCTCACAAGCTCCTGTAACCGGCGGCTTGCCGTTCTTCCCAGCTTACGGCTCACCTTCCCCTCCTTCTCCTCCTCCCCCGACGCCTCTGCCTCCTCCTCCCGCCCCCGCGGACCTCACATTCCCCGCGAACATCTCGGCACTAGTCCTCCCTAGCTCCCCAAAACAACA…
