# Supplementary material for: Transcriptome Profiling of Resistance to Fusarium oxysporum f. sp. conglutinans in Cabbage (Brassica oleracea) Roots
Source: PLoS One. 2016 Feb 5;11(2):e0148048. doi: 10.1371/journal.pone.0148048 (PMC4744058; doi:10.1371/journal.pone.0148048)
Supplement: S4 Table — (XLS) [file pone.0148048.s004.xls]

## Sheet: Sheet1
Detailed expression patterns and annotations of protein kinases related to the defense system.
kinases	Genes	Gene Length	NR Description	NT Description	Swissprot ID	Swissprot Description	PFAM ID	PFAM description	Gene Ontology Biological Pathway	BP Description	Gene Ontology Molecular Function	MF Description	Gene Ontology Cellular Component	CC Description	KOG ID	KOG Description	ath_id	subject_id	subject_description	FW4-RPKM	DW4-RPKM	log2(foldchange)	FW12-RPKM	DW12-RPKM	log2(foldchange)-12	FW24-RPKM	DW24-RPKM	log2(foldchange)-24	FW48-RPKM	DW48-RPKM	log2(foldchange)-48	gene_sequense
MAPK	comp57145_c0	901	hypothetical protein [Arabidopsis thaliana]	Arabidopsis lyrata subsp. lyrata hypothetical protein, mRNA	Q9Y6R4	Mitogen-activated protein kinase kinase kinase 4 OS=Homo sapiens GN=MAP3K4 PE=1 SV=2	PF07714//PF00069	Protein tyrosine kinase//Protein kinase domain	GO:0006468	protein phosphorylation	GO:0005524//GO:0004672	ATP binding//protein kinase activity	--	--	KOG0198	MEKK and related serine/threonine protein kinases	--	Bra015556|Bra015556.1	AT1G07150 (E=1e-051) MAPKKK13 | MAPKKK13; ATP binding / kinase/ protein kinase/ protein serine/threonine kinase	12.17120071	3.62149315920017	1.74881494418779	2.751809334	1.10644071364827	1.31445436340344	14.465595182	0.24816936940989	5.86515681330068	1.49998935170494	0.432653377289888	1.79366868969972	GAGCGACGTGTGGTCTCTTGGCTGCACGGTCATAGAGATGCTCACTGGCAAACACCCTTGGGAAGATCTCGGGGTTGACTCGCTGAGTCGAATCGGTTTCTCCGACGAGTTACCGATTGTCCCGGTGATGAAGCTGTCGGAAACCGGACGGGACTTTTTAGACAAGTGTCTGAAGCGAGACCTGAGTCAGCGATGGAGTTGCGATCAGCTTATGCAGCATCCGTTTCTGTCTGAGTCTCAGTCTCAAAACTTGTCTCACGCCGAGTCATCTCCGCGTTATGTGCTGGACTGGGTTAACTCGGACGAAGAAGATGAGGAGGTGGAGAGAAGCGAGTGGAGTGCGGCGATGCGAAGGATCGGTAAAATAGCGACGACCAGAGGGGCAAATTGGGAAACGGA…
serine/threonine protein kinase	comp39639_c0	1014	--	--	--	--	--	--	--	--	--	--	--	--	--	--	--	Bra010095|Bra010095.1	AT5G01820 (E=1e-016) ATSR1, SnRK3.15, CIPK14, ATCIPK14 | ATSR1 (ARABIDOPSIS THALIANA SERINE/THREONINE PROTEIN KINASE 1); ATP binding / kinase/ protein kinase/ protein serine/threonine kinase	17.31393797	0.996021164969277	4.11961368649684	28.59122347	25.5616175127459	0.161593225386739	163.10090135	62.7132799087537	1.37892187516934	45.6522516893768	18.453050553287	1.30682668535216	GGGTTTCGATCTTTTAAATTGGAAGATAATAGGTTAGGATACTTTTTTTTGCCATCTAATTTTATTAAAAGCCGAAGCCCACAAACCATACAAAATAACAAAGCCCGAAGGCCCAACCGAAAGAAACCCATACAAGACATACAAACAACTGAACCTAAAATCCACTAAACTTAAACCCACCCAAAAAAAAACCCACAAAACACGCGTCAAATTTTGTAAACGTGTTAAGAACACGTGTTAATCCCTCAACAACGAAGGATAACACGCGTCACCGAACCCTTTCACCTTCACCATCGCGAGATTACGCCGAAAACTGACCGTCGCTGCTTCACATACCTCCAACGCCGAAGATTCTTCCCACGGAGAGCATCCCTCGACCAAACTGAGATCTCATCTGGA…
	comp30617_c0	1870	putative serine/threonine protein kinase [Brassica rapa]	Brassica rapa putative serine/threonine protein kinase (Bcpk1) mRNA, complete cds	O64682	Protein kinase PINOID OS=Arabidopsis thaliana GN=PID PE=1 SV=1	PF07714//PF06293//PF00069	Protein tyrosine kinase//Lipopolysaccharide kinase (Kdo/WaaP) family//Protein kinase domain	GO:0016310//GO:0009069//GO:0006468//GO:0009103	phosphorylation//serine family amino acid metabolic process//protein phosphorylation//lipopolysaccharide biosynthetic process	GO:0004674//GO:0004672//GO:0005524//GO:0016773	protein serine/threonine kinase activity//protein kinase activity//ATP binding//phosphotransferase activity, alcohol group as acceptor	GO:0016020	membrane	KOG0610	Putative serine/threonine protein kinase	AT2G34650	Bra021925|Bra021925.1	AT2G34650 (E=7e-213) PID, ABR | PID (PINOID); kinase/ protein kinase/ protein serine/threonine kinase	27.1683352	6.66926184693926	2.0263271658767	11.22263984	33.2754848896404	-1.56804761610592	50.492038605	32.9207046514031	0.617060710797296	22.0716722457015	41.1281677076149	-0.897930861467957	GTGTTACAAAGATAATATTGCTGTGTAAATTTTAGTCATACCGGTAAAGATATATTGACTAATTGGTCCATTATATAATGCCATACCAAGAAACTGTCTTTGTTTAGACATAATGCTATTGCTAAGATGTTCCCAAAATATGATTAGTTTAGATTTATCTGTTTATGGTACAAAATCGCGTGAGAACTCATCTGATTTAAATACTAAAAGTCAGATAAACGATTTTTTAAAACAAGTTAAGGACATCATCAAGGGAATATGTACAGCTAAAACAGCTATCGTCACAAGGCAGTCGCTAAATATCTGGCATCGACTTGAACCGACTAACACGTGATGCTAACTAATCTCTAACGTCGACAAAAAAAAAAAAAAATTAATCTCTAACGTTGGTTTTCAAAA…
	comp32834_c0	2858	U-box domain-containing protein 51 [Arabidopsis thaliana]	Arabidopsis thaliana U-box domain-containing protein 51 (AT5G61560) mRNA, complete cds	Q9FKG5	U-box domain-containing protein 51 OS=Arabidopsis thaliana GN=PUB51 PE=2 SV=2	PF00069//PF00582//PF04709//PF04564//PF07714	Protein kinase domain//Universal stress protein family//Anti-Mullerian hormone, N terminal region//U-box domain//Protein tyrosine kinase	GO:0002679//GO:0007165//GO:0010200//GO:0006865//GO:0006950//GO:0009595//GO:0009581//GO:0006499//GO:0040007//GO:0016567//GO:0009069//GO:0006468//GO:0008406//GO:0002238//GO:0008283//GO:0002237//GO:0030968//GO:0016310	respiratory burst involved in defense response//signal transduction//response to chitin//amino acid transport//response to stress//detection of biotic stimulus//detection of external stimulus//N-terminal protein myristoylation//growth//protein ubiquitination//serine family amino acid metabolic process//protein phosphorylation//gonad development//response to molecule of fungal origin//cell prolife…	GO:0004713//GO:0008083//GO:0004672//GO:0004674//GO:0005524//GO:0004842	protein tyrosine kinase activity//growth factor activity//protein kinase activity//protein serine/threonine kinase activity//ATP binding//ubiquitin-protein ligase activity	GO:0009507//GO:0005634//GO:0005886//GO:0000151	chloroplast//nucleus//plasma membrane//ubiquitin ligase complex	KOG1187	Serine/threonine protein kinase	AT5G61560	Bra012943|Bra012943.1	AT5G61560 (E=0.0) | protein kinase family protein	30.42852879	12.7568146450867	1.25415644610407	17.46361148	10.2765215262929	0.764999926605224	18.90337378	4.98107242257027	1.92411545003392	11.2223419512851	7.33130239518112	0.614232359437291	GGAAAATATATATATATATAGACATGTACAAATACAATACAAGAAAATATGATAAAACAAAAACCAATACTACTGTATTATCTTTCCCTGCAAGTGCGCAGTCAAAACCTATAACCTATTTGTACACTAAAACGAATAAGGTTTTTTTTTTTTGACAAATAAGGTCACTAATTTTACGTACAAAACTCCAATCTTTTCAATATGTATAAACATCATCTACCTATTCGTGTAGTCGTGTGTGGTATGTGTGCGCAAAGAATGGTGTAAAAACAAACACAATGATGCATGTTAATCGACGAGAGAGTTTGCCTTGTAACTTTGAACCTTTTTTCTATGTAATTGCATGTGATGATCTCCACTCCTTAATAGCAAAAAGAAGAGAATGATTAGGAAGAAGAG…
LRR-like receptor kinases	comp40502_c0	2266	leucine-rich repeat protein kinase-like protein [Arabidopsis thaliana]	Arabidopsis lyrata subsp. lyrata hypothetical protein, mRNA	Q9M9C5	Probable leucine-rich repeat receptor-like protein kinase At1g68400 OS=Arabidopsis thaliana GN=At1g68400 PE=2 SV=1	PF00069//PF00560//PF07714	Protein kinase domain//Leucine Rich Repeat//Protein tyrosine kinase	GO:0016310//GO:0006468//GO:0009069//GO:0007169	phosphorylation//protein phosphorylation//serine family amino acid metabolic process//transmembrane receptor protein tyrosine kinase signaling pathway	GO:0005515//GO:0004674//GO:0005524//GO:0004672	protein binding//protein serine/threonine kinase activity//ATP binding//protein kinase activity	GO:0005886	plasma membrane	--	--	AT2G36570	Bra023075|Bra023075.1	AT2G36570 (E=6e-283) | leucine-rich repeat transmembrane protein kinase, putative	12.25562386	22.1137797041502	-0.851501707780631	17.03093202	42.7712641560028	-1.32848445957324	19.858414925	50.6110982713459	-1.34970330820451	33.821015145673	37.7176464813318	-0.157319693813936	GTCACACTCACTCTTCTCTTCCCGCCAATACGCCATGGCTAAACCACTACCTCTCCTCCTCCTCCTTCTTCTTCACCTCTCCGTCTCCTCCGCTCTAAACGACACAAACGCCCTTACACTCTTCCGCATCCAGACAGACACACACGGCAACCTCGCCGCAAACTGGACCGGCTCCGACGCTTGTTCCTCCTCCTGGCGCGGCGTTTACTGCTCACCCTACTCTCGCCGCGTCACTGGGCTCTCTCTCCCTTCCCTCTCCTTAAGAGGACCACTAACCTCTCTCTCCTCCTTAGACCAGCTCCGCCTCCTCGACCTCCACGACAACAGACTAAACGGCACCGTTTCGCCCCTCACGAACTGTACCAACCTCGGACTCGTTTACCTCGCCGGTAACGATAT…
	comp19030_c0	1618	hypothetical protein ARALYDRAFT_337960 [Arabidopsis lyrata subsp. lyrata]	Arabidopsis thaliana chromosome 1, complete sequence	Q9SH71	Putative inactive receptor-like protein kinase At1g64210 OS=Arabidopsis thaliana GN=At1g64210 PE=3 SV=1	PF00069//PF07714//PF03776	Protein kinase domain//Protein tyrosine kinase//Septum formation topological specificity factor MinE	GO:0006468//GO:0032955//GO:0051301	protein phosphorylation//regulation of barrier septum assembly//cell division	GO:0016772//GO:0005524//GO:0004672//GO:0000166	transferase activity, transferring phosphorus-containing groups//ATP binding//protein kinase activity//nucleotide binding	GO:0016020	membrane	--	--	AT1G64210	Bra027686|Bra027686.1	AT1G64210 (E=2e-125) | leucine-rich repeat transmembrane protein kinase, putative	2.975168494	4.22539510281157	-0.506114873870435	3.730329929	1.84839879418496	1.01302718180882	8.096648014	0.783108823908383	3.37004005134712	2.25671937645419	0.662550621495685	1.76812443872959	ATTTTCACTTTCTGATTTATCTTTTTTATCCGCACAAATTATTCAGCTAAAGAAATGTTCTCTGTTTACAGGTAGAGAAACAAAACAACTAGTTTCTTACAATGCACGTCTTCTTCTTCTTCTCTTTGTTTCTCATTTACTTCGAGACTCTTGAACACGATAAGAAAGCTTCGCTTGTTTCTTGTCAAATTTCAGAGTATCTCTTCACCCTGGAACCAGAGCTGTCCGGTTTGCCATCGCTGGACCGGAGTTTCATGCAGCCAAGACCGAGATCGAATTGTATCCGTTAGATTTCCCAGTGTGATTCCACCTTTCTGAAGATTCTAAGCCTTAGAAAGAACCAACTCACCGGAAACTTCCCTTGTATGATTTCATCAAATCTCAAGAACTCGATTCATC…
lectin protein kinase	comp19761_c0	2342	concanavalin A-like lectin protein kinase [Arabidopsis thaliana]	Arabidopsis thaliana chromosome 1, complete sequence	O04533	Putative L-type lectin-domain containing receptor kinase V.2 OS=Arabidopsis thaliana GN=LECRK52 PE=3 SV=1	PF00069//PF00139//PF07714	Protein kinase domain//Legume lectin domain//Protein tyrosine kinase	GO:0016310//GO:0009069//GO:0006468	phosphorylation//serine family amino acid metabolic process//protein phosphorylation	GO:0004672//GO:0005524//GO:0030246//GO:0004674	protein kinase activity//ATP binding//carbohydrate binding//protein serine/threonine kinase activity	GO:0005886	plasma membrane	--	--	AT1G70130	Bra016234|Bra016234.1	AT1G70130 (E=2e-298) | lectin protein kinase, putative	11.11795578	8.39260532429706	0.405700906634083	8.285160172	26.9127159892202	-1.69968649927205	25.195666475	47.1002924444467	-0.902560398582943	27.6927263082233	32.0411970070885	-0.210420953593247	TATATGTTCATTAACAATTTATATTATTGTTAGAATCTCTACACATGCTCGCCATGGTCATCTTCTATGTTAGTAAGTCTCAAGAGTTTCGATTTTTTTCCACAAGGATTTGCGTTCGAAAACCATGAACGCTTCAGAAATTTTATAAGTCTCTTGTTCAGGACGTAACCTAATACTTAGTGGAAACAAGAAACAACATTATTTCATTCTCATTCTACAATCTCGTACTATGCAACATAAAAATAAGATCATTAGTTAGCGTCCACCAGAGACAAACGATTCCGTCATGACCGAAGAAAAAGTGTTACTACTGGCCCCTGGAGGCTCTTTTGCTTCGCCCAAAGCATCAAATCCTCCATCTATATTTCGAGCATTCACAAGTTCAAGCAAGTTATGAGG…
	comp33761_c0	2816	lectin protein kinase family protein [Arabidopsis lyrata subsp. lyrata]	Arabidopsis thaliana chromosome 5, complete sequence	Q9LSR8	L-type lectin-domain containing receptor kinase I.9 OS=Arabidopsis thaliana GN=LECRK19 PE=1 SV=2	PF00139//PF00069//PF07714	Legume lectin domain//Protein kinase domain//Protein tyrosine kinase	GO:0006468//GO:0009069//GO:0016310	protein phosphorylation//serine family amino acid metabolic process//phosphorylation	GO:0030246//GO:0004674//GO:0005524//GO:0004672	carbohydrate binding//protein serine/threonine kinase activity//ATP binding//protein kinase activity	--	--	--	--	AT5G60300	Bra002497|Bra002497.1	AT5G60300 (E=8e-275) | lectin protein kinase family protein	14.73768496	8.73787863025121	0.75415494744412	11.48198648	27.442883574364	-1.25705981940568	26.22152003	42.9825044217952	-0.712998226109847	27.2322454508976	43.8524054192797	-0.687340034882822	TTCCGAAAATAGTTTATTTGTTTATTGGATCGAATACTTATATGGACTGAAACATCCATCCATATTAACAACAATCATTTCAATATAAACGGTTGACATAATACACACATCATGAACTAGTTCTCACATGTATGTTAGACTCCATTACGACTAGGTTTGTAGTCTCTCGTAGGAGTGACTGTTATCAAATCGTCACATCATATGTAGCTAAACATTTTCTCTCAAGTACAATCAAAACCCTGACAATTAAAAACTCTTGTTGCAATAATAACCATACACATTTTTCCTATATGTTTATAATCATATCACTAAAGTGGATAAACATGTTGCAAAGGGACAAACTTAGTACATTAGGACAAGGGAGACTGATTGCTACAACAATCTTGAGAGCTGCTAAAG…
