# Supplementary material for: Transcriptome Profiling of Resistance to Fusarium oxysporum f. sp. conglutinans in Cabbage (Brassica oleracea) Roots
Source: PLoS One. 2016 Feb 5;11(2):e0148048. doi: 10.1371/journal.pone.0148048 (PMC4744058; doi:10.1371/journal.pone.0148048)
Supplement: S5 Table — (XLS) [file pone.0148048.s005.xls]

## Sheet: Sheet1
Detailed expression patterns and annotations of detoxifying-related proteins participating in the defense system.
gene family	gene_id	Gene Length	NR Description	NT Description	KO Description	Http Link	Swissprot Description	PFAM description	Gene Ontology Biological Pathway	BP Description	Gene Ontology Molecular Function	MF Description	Gene Ontology Cellular Component	CC Description	KOG ID	KOG Description	ath_id	subject_id	subject_description	FW4-RPKM	DW4-RPKM	log2(foldchange)	FW12-RPKM	DW12-RPKM	log2(foldchange)-12	FW24-RPKM	DW24-RPKM	log2(foldchange)-24	FW48-RPKM	DW48-RPKM	log2(foldchange)-48	gene_sequense
UDPG	comp29479_c1	1090	unnamed protein product [Thellungiella halophila]	Arabidopsis lyrata subsp. lyrata UDP-glucoronosyl/UDP-glucosyl transferase family protein, mRNA	hydroquinone glucosyltransferase	http://www.genome.jp/dbget-bin/www_bget?ko:K08237	UDP-glycosyltransferase 72B1 OS=Arabidopsis thaliana GN=UGT72B1 PE=1 SV=1	Glycosyltransferase family 28 C-terminal domain//UDP-glucoronosyl and UDP-glucosyl transferase	GO:0030259//GO:0008152//GO:0005975	lipid glycosylation//metabolic process//carbohydrate metabolic process	GO:0030246//GO:0016758	carbohydrate binding//transferase activity, transferring hexosyl groups	--	--	KOG1192	UDP-glucuronosyl and UDP-glucosyl transferase	AT1G01390	Bra033266|Bra033266.1	AT1G01420 (E=3e-215) UGT72B3 | UGT72B3 (UDP-GLUCOSYL TRANSFERASE 72B3); UDP-glycosyltransferase/ quercetin 3-O-glucosyltransferase/ transferase, transferring glycosyl groups	0.078104017	3.13609599832528	-5.32742916179464	3.065847089	1.33670843873992	1.19760092268001	0.5245479335	1.23082900094483	-1.23048382387909	2.14833804497242	2.59284405853382	-0.271314418843337	CGCTGTCGTGTGAGTTCAAGGACTTGACGGAACCGATTAGGATTCCCGGTTGTGTTCCGATAACCGGTAAGGATCTCTCG GATCCGTGTCAAGACCAAAGCGATGACGCATACAAATGGCTTCTCCACAACGCCAAGAGGTTCAAAGAGGCTGAGGGGAT CCTGCTTAACTCCTTCGTCGACTTGGAGCCAGACGCTATTAAGGCTTTACAAGAACATGCTCCTGATAAACCACCGGTTT ACCCGATTGGACCATTGGTCAACAAGGGTTCTTCTTGTTGTGCCAACGATGAGTATGAGTGTTTAAACTGGCTGGACGAC CAACCACTCGGTTCGGTTCTATACGTTTCATTTGGAAGTGGCGGAACACTCACGTGTGAGCAGCTTAATGAGCTC…
	comp35869_c0	2098	UDP-glucoronosyl/UDP-glucosyl transferase family protein [Arabidopsis lyrata subsp. lyrata]	Arabidopsis lyrata subsp. lyrata UDP-glucoronosyl/UDP-glucosyl transferase family protein, mRNA	UDP-glucosyl transferase 73C	http://www.genome.jp/dbget-bin/www_bget?ko:K13496	UDP-glycosyltransferase 73C3 OS=Arabidopsis thaliana GN=UGT73C3 PE=2 SV=1	UDP-glucoronosyl and UDP-glucosyl transferase	GO:0008152	metabolic process	GO:0016758	transferase activity, transferring hexosyl groups	--	--	KOG1192	UDP-glucuronosyl and UDP-glucosyl transferase	AT2G36770	Bra005245|Bra005245.1	AT2G36780 (E=3e-241) | UDP-glucoronosyl/UDP-glucosyl transferase family protein	80.09929104	35.7313145448847	1.16460048213636	99.9767654	47.3918236911478	1.07695467293685	255.55472925	19.2046414588107	3.73410535501313	59.5907034294054	40.599044784903	0.553641493573064	GTAACTTTCAAGGGAAATAAAGGACACTAGGAGACGCAGAATAGTCACAAAAGGACAACAGAAGAAAGTATTGGCCAAGA AACGTCTTCTTGAACGTAGTAATCTGTCTTTTATGTCAACAATATTATGTGTTGCTTGACGTCATGTACTACATCAGTTT GTCTTATACATCTTATATAAGCCAACGATCAGTCGATCACACACCCACAACACAAGCAAAACAAACTTGAAAGTTGAAAT CACTATGGCTTCCCAAAACTCTCAACAAGTTCATCCTCCTCTTCACTTTGTTCTCTTCCCTTTCATGGCTCAGGGCCACA TGATTCCCATGGTTGATATTGCAAGGCTTCTGGCTCAGCGCGGTGTGACCATAACAATTGTCACAACTCCTCACA…
	comp19548_c0	302	don-glucosyltransferase [Arabidopsis lyrata subsp. lyrata]	--	UDP-glucosyl transferase 73C	http://www.genome.jp/dbget-bin/www_bget?ko:K13496	UDP-glycosyltransferase 73C6 OS=Arabidopsis thaliana GN=UGT73C6 PE=2 SV=1	--	GO:0008152	metabolic process	GO:0016758	transferase activity, transferring hexosyl groups	--	--	--	--	--	Bra005244|Bra005244.1	AT2G36790 (E=1e-027) UGT73C6 | UGT73C6 (UDP-glucosyl transferase 73C6); UDP-glucosyltransferase/ UDP-glycosyltransferase/ quercetin 3-O-glucosyltransferase/ quercetin 4'-O-glucosyltransferase/ quercetin 7-O-glucosyltransferase/ transferase, transferring glycosyl groups	12.8221648	6.43126248904003	0.995465977810606	16.0627857	9.90301075824923	0.697783003280411	23.901333004	1.76215043832841	3.76168208075424	8.9124680691642	0.645398498242034	3.78756287682161	AGAAGAAGAGCCAAAGAGCTTGGAAAGTTGTCTAACAGGGCTATGTATGAAGGAGGCTCTTCTTATTCTAACATCACATT CCTCTTACAAGACATATCGTAGTTAGCACAATCCAAGAATTGATTACGTCAATATTTTCTTAAAGCTATAAAAAAAATGT TACCAATAATGTCTTTCTTAAGAAACTATAGTTTATCATTCTTCTAATAATATAGTTTATCACAGAAAAGATAAACAAAT GTTGTAAAATGTTGGCGACTCAGGCGACTATCTTTCATCTCTAGAAATAGAGAAACAACGCT
	comp23124_c0	878	cytokinin-O-glucosyltransferase 1 [Arabidopsis thaliana]	Brassica rapa subsp. pekinensis clone KBrS003G14, complete sequence	UDP-glucosyl transferase 73C	http://www.genome.jp/dbget-bin/www_bget?ko:K13496	UDP-glycosyltransferase 73C1 OS=Arabidopsis thaliana GN=UGT73C1 PE=2 SV=1	--	GO:0010224//GO:0008152	response to UV-B//metabolic process	GO:0050502//GO:0050403	cis-zeatin O-beta-D-glucosyltransferase activity//trans-zeatin O-beta-D-glucosyltransferase activity	GO:0009507	chloroplast	--	--	AT2G36750	Bra017463|Bra017463.1	AT2G36750 (E=2e-219) UGT73C1 | UGT73C1 (UDP-GLUCOSYL TRANSFERASE 73C1); UDP-glucosyltransferase/ UDP-glycosyltransferase/ cis-zeatin O-beta-D-glucosyltransferase/ trans-zeatin O-beta-D-glucosyltransferase/ transferase, transferring glycosyl groups	1.327274577	0.884847959767695	0.584965367417608	1.0080079	1.22189189864458	-0.277609709258589	4.685353813	0.169780259558323	4.78641736582456	0.588894079779162	0.772537591927618	-0.39159696671295	TATTGCAAGGCTCTTGGCTCAGCGAGGTGTGACTATAACCATTGTCACAACACCTCACAACGCTTCCCGGTTCAAGAACG TTCTTAACCGGGCCATTCAGTCCGGCTTGCCCATCAACGTTGAGCAGGTGAAGTTTCCATCTCAAGAACCGGGTTCACCT CAAGGACACGAGAATGTGGACTTGCTTGATTCATCGGTGCCGTTAGCATCTTTCTTTACAGAAATTAATATGCTCGAGGA ATCGGTGGAGAAGCTCTTGAAAGAGATTGAACCAAGGCCAAACTGCATAATCGCCGACATGTGTTTGCCTTTTACAAACA GAATCGCCAAGAACTTTGGTATACCGAAGATCATCTTTCATGGCATGTGTTGCTTCAACCTTCTTTGTCTACACA…
	comp26119_c0	355	UDP-glucosyl transferase 73B3 [Arabidopsis thaliana]	Arabidopsis lyrata subsp. lyrata predicted protein, mRNA	--	--	UDP-glycosyltransferase 73B3 OS=Arabidopsis thaliana GN=UGT73B3 PE=2 SV=1	--	GO:0008152//GO:0051707	metabolic process//response to other organism	GO:0080043//GO:0010294	quercetin 3-O-glucosyltransferase activity//abscisic acid glucosyltransferase activity	--	--	--	--	--	Bra026546|Bra026546.1	AT4G34131 (E=3e-111) UGT73B3 | UGT73B3 (UDP-glucosyl transferase 73B3); UDP-glycosyltransferase/ abscisic acid glucosyltransferase/ quercetin 3-O-glucosyltransferase/ transferase, transferring hexosyl groups	12.41804694	6.48653873722752	0.936917533762186	18.49893967	10.9540531611663	0.75597779306454	23.011818312	2.68740629439473	3.09808862849623	10.5931729821974	3.52485753332841	1.58749793237386	GGCCAATGAACTTTCAACCCTAAGATGTAAATGGGTAGAATTTTTTTATTACGCGTTTGGATATTACATGTTGAGTGGTC CAAACAGAAGTTTTTTTATTATGTCTAAATACTATTACAACTTTGATTTTTATGAGACATGTCTAGTAATGTCCAAAATA CGTTTTCTTTGGCTATTCCTAATGGTGCATAGGGCTACAACACTCGCTTTCTTCCCTCTCTCAGCCTTCTCCCCAAATCC TCTGTTTACAACAGAGAGCGGACCGATATGCCACGCTCTCTTCGCTACAACACTCTTGTAATAGTCAGCATAATCAGGTT CAAGCTCGTAAAAGCTGTTCACAACAACACCTGAG
	comp34450_c0	1698	UDP-glucosyltransferase 74F2 [Arabidopsis lyrata subsp. lyrata]	Arabidopsis lyrata subsp. lyrata UDP-glucosyltransferase 74F2 (GT), mRNA	pathogen-inducible salicylic acid glucosyltransferase	http://www.genome.jp/dbget-bin/www_bget?ko:K13691	UDP-glycosyltransferase 74F2 OS=Arabidopsis thaliana GN=UGT74F2 PE=1 SV=1	UDP-glucoronosyl and UDP-glucosyl transferase//Glycosyltransferase family 28 C-terminal domain	GO:0030259//GO:0005975//GO:0008152	lipid glycosylation//carbohydrate metabolic process//metabolic process	GO:0030246//GO:0016758	carbohydrate binding//transferase activity, transferring hexosyl groups	--	--	KOG1192	UDP-glucuronosyl and UDP-glucosyl transferase	AT2G43820	Bra004787|Bra004787.1	AT2G43820 (E=1e-221) GT, UGT74F2 | UGT74F2 (UDP-GLUCOSYLTRANSFERASE 74F2); UDP-glucose:4-aminobenzoate acylglucosyltransferase/ UDP-glucosyltransferase/ UDP-glycosyltransferase/ transferase, transferring glycosyl groups / transferase, transferring hexosyl groups	47.16329361	45.8140172006766	0.0418754001905353	33.96498214	31.8842790883367	0.0912028337015689	55.210277565	11.2809883534444	2.29104338305672	22.6229852467222	11.5362130860683	0.971619596629264	CATTGAAAATCGAAAACGACACTTGTTTTGTAACGAAAAAAATTCTCATAAAACGACATTTAATATGAAACGGAGGGAGT ATGTGATAAAAAAAACAGTTTCCATAACTTAAATGTGGCAATTAACTACGACAAACAACTGGAGTAATTAAGAAACAAAG CATAGTGATTAGGACATGAAGGAATGGTTTGATACGTAACTTCTTTGCTACTTCAGCTAGTAACTTATTTGCTCAGATAG CCTTTGTTACAAATGTATCAATGTTAACATCTGTAGACCCTCCTTCACTGAGTGACTTGACAGCCAAGTCTCTCCATTTT TTAGCGTTCTCCTTCATCTCTTTACTCTTCTCTCCTTCCATCACTTCCTTAATGCTAAACTCAATCTCCTCTTTC…
	comp37867_c0	1864	UDP-glucosyl transferase 73C7 [Arabidopsis thaliana]	Brassica rapa subsp. pekinensis clone KBrB087M20, complete sequence	UDP-glucosyl transferase 73C	http://www.genome.jp/dbget-bin/www_bget?ko:K13496	UDP-glycosyltransferase 73C7 OS=Arabidopsis thaliana GN=UGT73C7 PE=2 SV=1	UDP-glucoronosyl and UDP-glucosyl transferase	GO:0051707//GO:0008152	response to other organism//metabolic process	GO:0016758//GO:0008194	transferase activity, transferring hexosyl groups//UDP-glycosyltransferase activity	--	--	KOG1192	UDP-glucuronosyl and UDP-glucosyl transferase	AT3G53160	Bra006973|Bra006973.1	AT3G53160 (E=2e-230) UGT73C7 | UGT73C7 (UDP-glucosyl transferase 73C7); UDP-glycosyltransferase/ transferase, transferring glycosyl groups	103.4515711	78.3144190363297	0.401605693164351	151.5219848	113.863018438884	0.412227883723196	154.1072916	40.1733348821411	1.9396249917656	95.8476598410706	49.1165707851196	0.964533370033407	ACCCTATTGGATGATTTAATCTGTCGACGTGGAAGGCCTCCCTGAGGAGTATATTCTCCTTTTAGTATAGTTTTGATTAC TGGTTTAGGAATTAGGATCCAACAATTGGGCCTTAATACTATTGTAGTAAGAAAAAATTGATTTTTTTTTTATTTTAAAA AATATCTTGCAAAAGGCTAAGCCTAATTAACTTTGTTTTAGACAAAAACTTATTTTCTTTAACGTGAAGATTTAAAAATT ATATTTAGAAACAATAACATTCTTAACAACAATAACTAAAACTCTCCATTAACTATATTTGAGATTGTGATTTCTCCTTG ATGTCTTGAATGAGCATTGTTATATTAGAATGCGAAGATCTCCCTTCTTCCAAAGCCTTATTTGCCATGCCACTA…
	comp45408_c0	1598	indole-3-acetate beta-glucosyltransferase 1 [Arabidopsis thaliana]	Thellungiella halophila mRNA, complete cds, clone: RTFL01-06-K19	UDP-glucose:(indol-3-yl)acetate beta-D-glucosyltransferase	http://www.genome.jp/dbget-bin/www_bget?ko:K13692	UDP-glycosyltransferase 75B1 OS=Arabidopsis thaliana GN=UGT75B1 PE=1 SV=1	UDP-glucoronosyl and UDP-glucosyl transferase	GO:0009407//GO:0010583//GO:0009920//GO:0046482//GO:0009751//GO:0008152	toxin catabolic process//response to cyclopentenone//cell plate formation involved in plant-type cell wall biogenesis//para-aminobenzoic acid metabolic process//response to salicylic acid stimulus//metabolic process	GO:0005515//GO:0016758//GO:0010294//GO:0080002	protein binding//transferase activity, transferring hexosyl groups//abscisic acid glucosyltransferase activity//UDP-glucose:4-aminobenzoate acylglucosyltransferase activity	GO:0009524//GO:0009507	phragmoplast//chloroplast	KOG1192	UDP-glucuronosyl and UDP-glucosyl transferase	AT1G05560	Bra015435|Bra015435.1	AT1G05560 (E=2e-107) UGT1, UGT75B1 | UGT75B1 (UDP-GLUCOSYLTRANSFERASE 75B1); UDP-glucose:4-aminobenzoate acylglucosyltransferase/ UDP-glucosyltransferase/ UDP-glycosyltransferase/ abscisic acid glucosyltransferase/ transferase, transferring glycosyl groups	5.616806366	4.71582987118745	0.252238395822351	12.21004021	6.04649025019896	1.01389808868595	65.41622447	1.91231219761593	5.0962585187922	7.06117620380797	5.06181437951653	0.480253914343767	GTTAGTTATATATATTAAATTGTTCAAGACATAGATAAATGTATTTTTTTGTTGTAATGAAACTGATAGACAAGGGACAA AGTAACAAGACTAGCAACAGTTTACAACCAATTGAAGGATCTAGATTCCTTTTGAACACTCATCTTTGTCTTTAACCTCC TCTTCTTCACTGAGCAGAATCTCATCCACAAAAGCCTCAATGTTCTTATCACATGACCCACCTTCTCTACCCGCTTCAAC CGCTAAACGCCTCCATTCCTCAGCGTTTTCCCTCAGTTCCACCAGCTTCTCATCCATCACTGCCTCCAAACACCTCCTTA TCTCTCCCCTCTCCACCAATCCTTCCTCGTTCTCTCTCACCCTCACACCTGTCCTCCACAACTCCTCCAGAAGCT…
	comp35166_c0	1968	UDP-glycosyltransferase-like protein [Arabidopsis thaliana]	Arabidopsis lyrata subsp. lyrata UDP-glucoronosyl/UDP-glucosyl transferase family protein, mRNA	--	--	UDP-glycosyltransferase 86A1 OS=Arabidopsis thaliana GN=UGT86A1 PE=2 SV=1	UDP-glucoronosyl and UDP-glucosyl transferase//Glycosyltransferase family 28 C-terminal domain	GO:0030259//GO:0009873//GO:0008152//GO:0005975	lipid glycosylation//ethylene mediated signaling pathway//metabolic process//carbohydrate metabolic process	GO:0030246//GO:0016758//GO:0008194	carbohydrate binding//transferase activity, transferring hexosyl groups//UDP-glycosyltransferase activity	--	--	KOG1192	UDP-glucuronosyl and UDP-glucosyl transferase	AT2G36970	Bra005227|Bra005227.1	AT2G36970 (E=4e-255) | UDP-glucoronosyl/UDP-glucosyl transferase family protein	16.72929126	16.9353964543709	-0.0176654338534355	24.87213176	9.39077716550573	1.40521370144505	17.467408695	4.7348487875721	1.88327534154422	14.803490273786	10.0069824223767	0.564930366428423	TTTAAGGAGATGCAAAAATATATATGAAGCCACGAAACTTCTATGAACAAAAGAAGAAATCAAAAGGGACCCATAGCAAA CTAAGCATATAAAAAACAGCAAGTGTAAAACATAGAAACATGTATCGACACAGAAGAAAGTGTGAAAGAGTTAAAAACTT ACATCAGGTATTTTTGTACAGTGAAGCTATCAGTTAGTCTACATCATTACATAGCTTAGTCTAATCAACTTATGTAACCG ATTTATATGACCCACTTTAGTTTCCAATTTCTATTCTATCTCGGACCTCACCAACGAATGAGTTAAAATTAACCTCTGAA GATCCAACGGTTGTAACCGCATCTTTGATATGACGATTAACCTTCTCAGCGTTGCTTCTCAGCTCACTTAAAGTT…
	comp5003_c0	1567	hypothetical protein ARALYDRAFT_480568 [Arabidopsis lyrata subsp. lyrata]	Arabidopsis lyrata subsp. lyrata hypothetical protein, mRNA	--	--	UDP-glycosyltransferase 90A1 OS=Arabidopsis thaliana GN=UGT90A1 PE=2 SV=1	UDP-glucoronosyl and UDP-glucosyl transferase	GO:0008152	metabolic process	GO:0016758	transferase activity, transferring hexosyl groups	--	--	KOG1192	UDP-glucuronosyl and UDP-glucosyl transferase	AT2G16890	Bra013043|Bra013043.1	AT2G16890 (E=2e-192) | UDP-glucoronosyl/UDP-glucosyl transferase family protein	0.899162229	1.89142321671926	-1.0728188718156	0.894313219	0.685123124145072	0.384416921429432	0.704404369	1.42693428103581	-1.01844312901508	1.16062375001791	6.28141193151836	-2.43618852719185	CAAAATGGCAGTGTCATCACATCATGTGGTTCTCTTTCCTTACATGGCCAAGGGCCACACAATCCCTCTCCTCCAGTTCG CCCGTCTCCTCCTCCGTCACCGCCGCAAACAATCAACCATCTCCGTCATCACCGTCACCGTCTTCACCACTCCTAAGAAC CAACCTTTTGTCTCCGACTTCCTCTCCGACACGCCGGAGATCAATGTCTTCTCTCTCCCTTTCCCGGAAAATATCTCCGG CATCCCTTCCGGCGTCGAGAACACCGAAAAGCTCCCGTCCATGTCACTTTTTGTACCCTTCACGCGCGCCACAAAGCTTC TCCAACCTTTCTTCGAAGAATCACTAAAGAATCTTCCAGAAGTTTCCTTCATGGTCTCAGATGGATTCCTCTGGT…
PDR-type ABC transporters	comp77094_c0	4615	ATPDR3/PDR3 [Arabidopsis lyrata subsp. lyrata]	Arabidopsis lyrata subsp. lyrata ATPDR3/PDR3, mRNA	--	--	ABC transporter G family member 31 OS=Arabidopsis thaliana GN=ABCG31 PE=2 SV=1	Zeta toxin//Type II/IV secretion system protein//AAA domain (dynein-related subfamily)//Holliday junction DNA helicase ruvB N-terminus//ATP synthase protein 8//Protein of unknown function, DUF258//Archaeal ATPase//ATPase family associated with various cellular activities (AAA)//Ethanolamine utilisation - propanediol utilisation//Miro-like protein//Magnesium chelatase, subunit ChlI//Heme exporter …	GO:0051301//GO:0006576//GO:0006281//GO:0015994//GO:0006200//GO:0007264//GO:0006810//GO:0006310//GO:0015986//GO:0007049//GO:0007059//GO:0015992//GO:0015979//GO:0015995	cell division//cellular biogenic amine metabolic process//DNA repair//chlorophyll metabolic process//ATP catabolic process//small GTPase mediated signal transduction//transport//DNA recombination//ATP synthesis coupled proton transport//cell cycle//chromosome segregation//proton transport//photosynthesis//chlorophyll biosynthetic process	GO:0003723//GO:0005524//GO:0003924//GO:0016301//GO:0019204//GO:0016740//GO:0005525//GO:0016851//GO:0003724//GO:0009378//GO:0015078//GO:0003677//GO:0016887//GO:0000166	RNA binding//ATP binding//GTPase activity//kinase activity//nucleotide phosphatase activity//transferase activity//GTP binding//magnesium chelatase activity//RNA helicase activity//four-way junction helicase activity//hydrogen ion transmembrane transporter activity//DNA binding//ATPase activity//nucleotide binding	GO:0005622//GO:0005657//GO:0009379//GO:0016021//GO:0000276//GO:0016020//GO:0010007	intracellular//replication fork//Holliday junction helicase complex//integral to membrane//mitochondrial proton-transporting ATP synthase complex, coupling factor F(o)//membrane//magnesium chelatase complex	KOG0065	Pleiotropic drug resistance proteins (PDR1-15), ABC superfamily	AT2G29940	Bra000469|Bra000469.1	AT2G29940 (E=0.0) PDR3, ATPDR3 | PDR3 (PLEIOTROPIC DRUG RESISTANCE 3); ATPase, coupled to transmembrane movement of substances	1.33881858	0.808039705665216	0.728462386508244	0.934337071	0.697890315624265	0.420942797653364	9.0219602285	0.339155842441642	4.73342067562911	0.636746456720821	0.612394371354684	0.0562580036252587	CAAAAACATCTGACCTTTTCCATATCTTCCGTTAAAATAAAAAAACGCTTTTTGTCTATAAATGATACATTTTCATTTAGTAATCACGAACAAGAAATCAAACAAATTGAACAAATTGCAATTGAACAGTATACTAGAAAGACCCAAAGAAACCTAACTACATGTAACAAAGAGCCAAAAAAAAAAAAGATCAAAAGTTTGTCACGTGAAAACATAAAGAAAGAGTAGTCATCATCCTTTGTTCTTTATCTTCTCTGGAAATTGAGGAACTTGACTGAAAGTGCGAATCCAGAGAAGAAGAGAGCGCAAAATCCGACAAGAACAGCAACAGAGACACCAATCATGCCTGGCTTAAACCCGAAGTCCTGTTCAATAAACTGCTTGACTGTCCCATGGAAC…
	comp20414_c0	3059	ABC transporter G family member 40 [Arabidopsis thaliana]	Arabidopsis thaliana ABC transporter G family member 40 (PDR12) mRNA, complete cds	--	--	ABC transporter G family member 40 OS=Arabidopsis thaliana GN=ABCG40 PE=1 SV=1	Zeta toxin//ABC-2 type transporter//Holliday junction DNA helicase ruvB N-terminus//ABC transporter//RNA helicase//Type II/IV secretion system protein//ATPase family associated with various cellular activities (AAA)//Protein of unknown function, DUF258//Archaeal ATPase//Ethanolamine utilisation - propanediol utilisation	GO:0031348//GO:0010193//GO:0009867//GO:0009414//GO:0006310//GO:0006810//GO:0002831//GO:0015692//GO:0009862//GO:0009697//GO:0010200//GO:0009595//GO:0010363//GO:0043069//GO:0009738//GO:0010310//GO:0006281//GO:0006576//GO:0043900//GO:0009733//GO:0006855//GO:0006612//GO:0009723//GO:0050832//GO:0000165//GO:0042538//GO:0042742//GO:0080168	negative regulation of defense response//response to ozone//jasmonic acid mediated signaling pathway//response to water deprivation//DNA recombination//transport//regulation of response to biotic stimulus//lead ion transport//systemic acquired resistance, salicylic acid mediated signaling pathway//salicylic acid biosynthetic process//response to chitin//detection of biotic stimulus//regulation of…	GO:0042626//GO:0016887//GO:0003924//GO:0016301//GO:0005524//GO:0003723//GO:0009378//GO:0003724//GO:0005525	ATPase activity, coupled to transmembrane movement of substances//ATPase activity//GTPase activity//kinase activity//ATP binding//RNA binding//four-way junction helicase activity//RNA helicase activity//GTP binding	GO:0005886//GO:0016020//GO:0005657//GO:0005622//GO:0009379	plasma membrane//membrane//replication fork//intracellular//Holliday junction helicase complex	KOG0065	Pleiotropic drug resistance proteins (PDR1-15), ABC superfamily	AT1G15520	Bra026124|Bra026124.1	AT1G15520 (E=0.0) PDR12, ATPDR12 | PDR12 (PLEIOTROPIC DRUG RESISTANCE 12); ATPase, coupled to transmembrane movement of substances	39.10692632	37.2117935440382	0.0716642217428098	36.86244262	19.1022744799402	0.948407243511384	38.66461147	6.57863817111736	2.55515284490621	21.7205403955587	11.6602136004721	0.897465779936353	TCAAAAATCCAAAAAAAAAAAAAAAGAGAGAGAAGAGAAAAAGAAAAAACATTTGATTTCTGGGATTCACTAATCCGAGGAAAATGGAAGGAACTAGTTTTCAGAAAGCGAGTAACAGTTTGAGAAGAGACTCCTCTGGGTGGAAGAGAGATTCAGGAATGGAGATTTTCTCCAGGTCTTCTAGAGAAGAAGACGATGAAGAAGCTTTGAAATGGGCTGCTCTTGAGAAGCTCCCTACCTTTGACCGTCTCAGGAAAGGAATCCTCACTGCCTCTCATGGCATCAACCAGATCGACATTGAGAAGCTTGGATTCCAAGATACCAAGAAACTGCTCGAGAGGCTTATCAAAGTCGGTGACGACGAGCATGAGAAGCTCCTCTGGAAACTCAAGAACCGTA…
	comp20414_c1	4157	pentatricopeptide repeat-containing protein [Arabidopsis thaliana]	Arabidopsis thaliana chromosome 1, complete sequence	--	--	Pentatricopeptide repeat-containing protein At1g15510, chloroplastic OS=Arabidopsis thaliana GN=PCMP-H73 PE=2 SV=1	ABC-2 type transporter	GO:0009451//GO:0040007//GO:0009658//GO:0009416	RNA modification//growth//chloroplast organization//response to light stimulus	--	--	GO:0016020//GO:0009507	membrane//chloroplast	KOG0065	Pleiotropic drug resistance proteins (PDR1-15), ABC superfamily	AT1G15510	Bra026125|Bra026125.1	AT1G15510 (E=0.0) | pentatricopeptide (PPR) repeat-containing protein	22.79726987	23.7836484461441	-0.0611089814982982	28.11023991	15.9623293002976	0.816424574653158	26.04034399	4.75637620524956	2.45281377189335	16.4333080576248	7.8306415597314	1.06942051030215	GTATGAACCATATTCTTCCCTCTCCGCCTTTCAGACGATGGCGTCTTCATCTCAAACTCCTCACTTTCATCTCAACCCAGAAAAGTCGAAACCTTTCCAGAGAAAATCTCGTAACCATAGAAACGTCAACTTCCAGTGGAATTTCGGAATCCGAAAGCTCATCTTGAGAAAATCTCAAGGACTATCAGTTCTCAGCTCGAGTTCCAGCAGCACCCACTTCTCCAATTCCCAATTACACGGCCTCTGCGCGAACGGGAAGCTGGAGGAAGCCATAAAGCTCGTCACTTCGATGCGGGAGCTGCGTGTTTCGGTAGACGAAGACGCGTTCGTGGCCTTGGTGAGGCTGTGCGAGTGGAAGAGAGCGCACGAAGAAGGATCCAAGGTTTATGATATCGCTAT…
