# Supplementary material for: Transcriptome Profiling of Resistance to Fusarium oxysporum f. sp. conglutinans in Cabbage (Brassica oleracea) Roots
Source: PLoS One. 2016 Feb 5;11(2):e0148048. doi: 10.1371/journal.pone.0148048 (PMC4744058; doi:10.1371/journal.pone.0148048)
Supplement: S6 Table — (XLS) [file pone.0148048.s006.xls]

## Sheet: Sheet1
Detailed expression patterns and annotations of defense-related genes.
gene family
PR	Genes	Gene Length	NR Description	NT Description	KO Description	Http Link	Swissprot Description	PFAM description	Gene Ontology Biological Pathway	BP Description	Gene Ontology Molecular Function	MF Description	Gene Ontology Cellular Component	CC Description	KOG ID	KOG Description	ath_id	subject_id	subject_description	FW4-RPKM	DW4-RPKM	log2(foldchange)	FW12-RPKM	DW12-RPKM	log2(foldchange)-12	FW24-RPKM	DW24-RPKM	log2(foldchange)-24	FW48-RPKM	DW48-RPKM	log2(foldchange)-48	gene_sequense
	comp35815_c0	1085	hypothetical protein ARALYDRAFT_472154 [Arabidopsis lyrata subsp. lyrata]	Zea mays clone 14125 mRNA sequence	--	--	Pathogenesis-related protein 5 OS=Arabidopsis thaliana GN=At1g75040 PE=1 SV=1	--	--	--	--	--	--	--	--	--	--	Bra016510|Bra016510.1	AT1G19320 (E=1e-096) | pathogenesis-related thaumatin family protein	230.8385654	590.25732594611	-1.35445977230917	1511.493961	575.511690411877	1.39305807551557	398.234805	692.849305717701	-0.798922285730088	1102.17163335885	406.981785471085	1.43731276903047	GGATTCATCAATACAACAATATTAATTAGAACGAAACTTGAGACTAAAAATGGCTAATTTCTCTGGTTTACACATTCTCTTCTTCTCCTTCATCATAGCTACAGGTGCAATTTCCGTCGTCTCCGGTACAGTGTTTACCATAGTGAACCGCTGCAGCTTCCCCGTTTGGCCTGGAATCCTCACCGGAGACAACGGTGTACAACTCAACGGCGGTGGATTCGCCTTAACCCCAGGAGCTTCTGTCGACGTAGCCGCTCCTGCAGGCTGGTCCGGCAGAATCTGGGGCCGAACCGGCTGCAATTTCGACGCGTTCGGCAGTGGGAGTTGCCTCACCGGAGACTGCGGTAACAAATTACAATGCTCCGGTGCAGGAGGAGTTCCACCGGCTACACTCGCCGA…
	comp17904_c0	211	major latex protein-like protein [Arabidopsis thaliana]	Brassica rapa subsp. pekinensis clone KBrH003N18, complete sequence	--	--	MLP-like protein 328 OS=Arabidopsis thaliana GN=MLP328 PE=1 SV=1	Pathogenesis-related protein Bet v I family	GO:0009607//GO:0006952	response to biotic stimulus//defense response	--	--	GO:0005634	nucleus	--	--	AT3G26460	Bra013721|Bra013721.1	AT4G23680 (E=5e-079) | major latex protein-related / MLP-related	14.60638623	24.3010282334684	-0.734418074215852	114.4407927	138.105421632845	-0.271168560921203	64.15946007	266.724079677839	-2.05561417030104	190.582436188919	376.407905114818	-0.981881758469479	TTGGATGTGGTGGCCGATGGCGTCAGGGAAAACATGGTTCTCGTTCCTCCACCTCCTGTAGTGTTTCTCCGCGTTCCCTTTTAGCGGAACCTCTGTCACGTATGTTCCCGACGTCGCCATTTCTCTCTATCGGTTTAAAGCTCGACTTGTTTTTTCTTAAATTGTTTTGGTTGATGAAATAACACTTGTCGTTTGTAAGGTTTATATAGTG
	comp17904_c1	692	MLP-like protein 328 [Arabidopsis thaliana]	Brassica rapa subsp. pekinensis clone KBrH003N18, complete sequence	--	--	MLP-like protein 328 OS=Arabidopsis thaliana GN=MLP328 PE=1 SV=1	Pathogenesis-related protein Bet v I family	GO:0010043//GO:0010228//GO:0006952//GO:0080184//GO:0009607	response to zinc ion//vegetative to reproductive phase transition of meristem//defense response//response to phenylpropanoid//response to biotic stimulus	GO:0005507	copper ion binding	GO:0005634//GO:0005829	nucleus//cytosol	--	--	AT4G23670	Bra010541|Bra010541.1	AT2G01520 (E=7e-076) MLP328 | MLP328 (MLP-LIKE PROTEIN 328); copper ion binding	22.02741531	35.3544045588397	-0.682589741964379	159.7094102	209.380675982439	-0.390678980249251	96.51472142	368.789125572427	-1.93397519687646	264.249267886213	467.636958791872	-0.823489480450618	GGCCACCACATCCAAGGTGTCACCATTCACGACGGTGAATGGGACTCTCACGGGGCCATCAAGACTTGGAACTACACATGCGATGGGAAGCCAGAGGTATTTAAGGAAAGGAGGGAGATAGACGATGAGAAGAAAGCGGTGACATTTAGAGGACTTGAAGGTCACGTGATGGAACAGCTCAAGGTGTATGACGTCGTCTTCGAGTTTATTCCCCAATCGGAGGATGGCTGCGTCTGCAAAATCACTATGATATGGGAGAAGCGTAACGATGACTTTCCGGAACCAAGCAACTACATGAAATTCGTCAAGAGCATGGCTGCTGACATGGACCACCATGTCATCAAAGCTTAATTATCACCATGCATGATTACCATCATCATCATCACTATCACTATATAT…
	comp20529_c0	917	hypothetical protein ARALYDRAFT_322644 [Arabidopsis lyrata subsp. lyrata]	Arabidopsis thaliana MLP-like protein 328 (MLP328) mRNA, complete cds	--	--	MLP-like protein 328 OS=Arabidopsis thaliana GN=MLP328 PE=1 SV=1	Pathogenesis-related protein Bet v I family	GO:0009607//GO:0006952	response to biotic stimulus//defense response	--	--	--	--	--	--	AT2G01520	Bra024879|Bra024879.1	AT2G01520 (E=8e-078) MLP328 | MLP328 (MLP-LIKE PROTEIN 328); copper ion binding	90.72256245	195.631351924637	-1.10860430070165	261.6427361	416.235678985521	-0.669802429191107	275.58346945	1120.0398798139	-2.02298884399054	690.84130795695	1088.9802596883	-0.656551547442207	GGATTCAGCTCTTTGCGAACGATGGGTAAACAGGAGAGCATTACTTTTTGGAAATCATTAATTAACAACGATACATATATTTAACTGATAATACATCAAACTCGAGATTAATCACCATAATAACAACATCAAAGCATATTACAACACACAACATCAATATAATGATTTTAAAGAAACCATACAAGAGCCCCATTTATTATAACATCATACGAAGTGGCGCGCACACACACACACACCAAGGCAGCCATATATGACGGTGGGGAATCTGGTGATGATGGTTGGGAACGGATTTAGGATTTGATAACGTGGTGGTCCATGTCCGCAGCGAGGCTCTTGACGAACTTCATGTAGTTGATGGGCTCAGGCGAGTCATCTGTTCGCTTCTCCCATATCATAGTG…
	comp20089_c0	772	predicted protein [Arabidopsis lyrata subsp. lyrata]	Arabidopsis lyrata subsp. lyrata predicted protein, mRNA	abscisic acid receptor PYR/PYL family	http://www.genome.jp/dbget-bin/www_bget?ko:K14496	Abscisic acid receptor PYL9 OS=Arabidopsis thaliana GN=PYL9 PE=1 SV=1	Pathogenesis-related protein Bet v I family	GO:0006952//GO:0009607	defense response//response to biotic stimulus	--	--	--	--	--	--	--	Bra003463|Bra003463.1	AT4G01026 (E=1e-073) | unknown protein	48.53931307	20.4539139104151	1.24677675847729	19.26979438	10.7279327385099	0.844969080272521	22.91650122	34.9496622907896	-0.608891718050755	27.1097283353948	31.6855550283308	-0.225014630992421	AGCCCCTGTTCATCTCGTTTGGTCTCTGGTGAGGAGATTCGATCAGCCACAGAAGTACAAGCCTTTTGTCAGCAGGTGTGTGATGAAAGGTGATGTTTGCATCGGCTGTGTTCGAGAGGTAGACGTTAGATCTGGCCTCCCGGCTACCACTAGCACGGAGAGGTTGGAGTTCTTGGACGATAATGAACACATTCTTGGTATCAGAATCCTTGGTGGTGATCACAGGCTTAAGAACTACTCATCAGTGGTTACAGTACATCCAGAGATAATAGACGGAAGAGCGGGAACAATGGTAATAGAGTCATTCGTGGTGGATGTACCAGAAGGGAACACCAAAGACGAGACTTGTTACTTCGTGGAAGCACTTATACGATGCAATCTCAAATCTCTGTCCAGTGT…
	comp21138_c0	1378	chitinase [Brassica juncea]	Brassica juncea chitinase mRNA, complete cds	chitinase	http://www.genome.jp/dbget-bin/www_bget?ko:K01183	Endochitinase CH25 OS=Brassica napus PE=2 SV=1	Chitin recognition protein//Lamprin//Chitinase class I	GO:0006032//GO:0016998	chitin catabolic process//cell wall macromolecule catabolic process	GO:0008061//GO:0004568//GO:0005198	chitin binding//chitinase activity//structural molecule activity	GO:0005578	proteinaceous extracellular matrix	KOG4742	Predicted chitinase	--	Bra001454|Bra001454.1	AT3G12500 (E=6e-093) ATHCHIB, PR3, PR-3, CHI-B, B-CHI | ATHCHIB (ARABIDOPSIS THALIANA BASIC CHITINASE); chitinase	12.87969108	23.0593933972123	-0.840256571045215	10.5499216	19.9781292171461	-0.921189215442609	16.7220746545	70.6927311554558	-2.07980803121094	40.6213263777279	172.744598722235	-2.08833134921248	GAAAGATAAATCAAGATTACTTCCAGGATTACTTATCAAACACGTTACTTAATAATAAGAGTATCATAAAAGGAGTTTTATTTAGTTTGATATTCTCTTATTGCATGGATACAACAAAGCTGCATTAACACTCATTATTATTATTATTATTATTTTTTACACTCCTTATTAGATAGCAGCGTCCAAGAAAACGTTACTACCTTCATTAAACGGCCTTTGATTGTCACAGTCAATATTACTTCCAGGATCAACACCAAACATGCCACAGTACCTCGTATAAAACGATATCCGATCTTGGACCTGTGCAACATTGCGACCAGCACACTCTAATCCACCGTTAATGATATTGGTAATCACTCCATAACCTGGTAATCTCCCCGCTGAAATGTCGGCAGCCGA…
chitinase	Genes	Gene Length	NR Description	NT Description	KO Description	Http Link	Swissprot Description	PFAM description	Gene Ontology Biological Pathway	BP Description	Gene Ontology Molecular Function	MF Description	Gene Ontology Cellular Component	CC Description	KOG ID	KOG Description	ath_id	subject_id	subject_description	FW4-RPKM	DW4-RPKM	log2(foldchange)	FW12-RPKM	DW12-RPKM	log2(foldchange)-12	FW24-RPKM	DW24-RPKM	log2(foldchange)-24	FW48-RPKM	DW48-RPKM	log2(foldchange)-48	gene_sequense
	comp37238_c0	1218	endochitinase [Brassica rapa subsp. chinensis]	Brassica rapa subsp. chinensis Bcenchi mRNA for endochitinase, complete cds	--	--	Basic endochitinase CHB4 OS=Brassica napus PE=1 SV=2	Peptidase family S49 N-terminal//Chitinase class I//NNMT/PNMT/TEMT family//Chitin recognition protein	GO:0005975//GO:0016998//GO:0006032	carbohydrate metabolic process//cell wall macromolecule catabolic process//chitin catabolic process	GO:0004252//GO:0008061//GO:0008168//GO:0004568	serine-type endopeptidase activity//chitin binding//methyltransferase activity//chitinase activity	GO:0005886	plasma membrane	KOG4742	Predicted chitinase	AT2G43620	Bra004773|Bra004773.1	AT2G43610 (E=2e-108) | glycoside hydrolase family 19 protein	182.4266845	13.8814439395046	3.71608722633544	528.9663067	350.609693608323	0.593309946565767	1458.591374	576.384707377445	1.33947180364583	552.675507038723	216.086443470946	1.35482411269321	GGGCGGACACACAACTATTTCTCCCACTCACGAAACAAAAAAAATGGCTACCCAAATATCGATTCTAAAAATCACTCTCATCCTTTTTCTCTTCACCTTAACCATCGTAACAAAAACCGCGTTCTCTCAACACTGCGGTTTTACAGGATGTGCGAGTTTCATGTGCTGCAGTAGGTATGGATACTGTGGCACCACAGCCGATTATTGTGGCACAGGATGCAGAAGCGGACCTTGCAGCTACGAAAGCGGTGGTGTAGGTCTCAACGCTGGCCCACGTGATAGAATTGCAAATGTTGTCACACCAGCAGTTTTTGCTGGTATCATGAGCAAAGTAGAAAACGGCTGCCCAGCAAAAGGTTTCTACACTCGTCAGGCTTTCATCTCGGCTGCTCAATCGTT…
	comp37314_c0	630	hypothetical protein ARALYDRAFT_496747 [Arabidopsis lyrata subsp. lyrata]	--	--	--	--	Chitinase A, N-terminal domain	GO:0016998//GO:0006032	cell wall macromolecule catabolic process//chitin catabolic process	GO:0004568	chitinase activity	--	--	--	--	--	Bra037808|Bra037808.1	AT5G65207 (E=3e-019) | unknown protein	594.8606874	31.6727141727545	4.2312394293552	275.2676696	114.642637324784	1.2636914703109	556.05721355	120.250983982283	2.20918463237578	197.759326791141	92.8144506995687	1.09132438952841	AGGGGATATAGAACCCGAGAGAACAAATAACCAAAAGCGATAGAGATCATTTGATTCAATGTCAGACATAGCGATTTTAGTGGTGGAGGAGTATGAGCGGAGGGTGAGACAGCCGGAAGATTCGAAGGCGGCGACGGTGGATTTTGATTGGTGGAAGAAACTTCCCGGGAAGATGATGACCATAGGAGTTGACGAGAAGAAGATAGAAAGTTTCATGAAGAAGTTTGAGGCTAAGTCTCAGTTTGCTATTGCCATCTCACATGGCGTTTTCTCTGCTTGAAACCAGTTTGTTTATAGCTAATCTCGTTTCTTAATCGCTGTTTTGTGCTTTCCTTTTCCTTTGGGAGTTTTATGTAAAAAAGTAAATATCTGAATTAACCAAATGTAAGATTCTGTTTG…
	comp32071_c0	1126	glycoside hydrolase family 19 protein [Arabidopsis lyrata subsp. lyrata]	Arabidopsis lyrata subsp. lyrata glycoside hydrolase family 19 protein, mRNA	putative chitinase	http://www.genome.jp/dbget-bin/www_bget?ko:K03791	Basic endochitinase CHB4 OS=Brassica napus PE=1 SV=2	Chitinase class I//Chitin recognition protein	GO:0006032//GO:0005975//GO:0016998	chitin catabolic process//carbohydrate metabolic process//cell wall macromolecule catabolic process	GO:0004568//GO:0008061	chitinase activity//chitin binding	--	--	KOG4742	Predicted chitinase	AT2G43610	Bra037697|Bra037697.1	AT2G43630 (E=3e-072) | FUNCTIONS IN: molecular_function unknown; INVOLVED IN: biological_process unknown; LOCATED IN: chloroplast thylakoid membrane, chloroplast, nucleus, chloroplast envelope; EXPRESSED IN: 22 plant structures; EXPRESSED DURING: 13 growth stages; BEST Arabidopsis thaliana protein match is: glycine-rich protein (TAIR:AT3G59640.2); Has 48 Blast hits to 48 proteins in 14 species: A…	321.0049874	511.346244404538	-0.671704791897938	560.2204485	234.338966205459	1.25739777644779	276.9342051	259.2376924297	0.0952677596912309	409.72907046485	326.248069630694	0.328700890861869	GCCCTCCTCATTTCTTCACACAACTCATCCTCCAAAACACTCCATCAAAAATATATAAAAATGGCGACCCACAAAGCGCTCCTGAAAAACGCCCTCATCCTTTCCCTCTTCACCTTAACCATCCTGGCAGAAACCGCGTTTTCTCAGAACTGCGGTAAAACAGGATGTAAAGGCAACATGTGCTGCAGCAGGTGGGGATATTGTGGCACCACAAACGCCTACTGCGGCACGGGATGCCAGAGTGGACCTTGCAAATCAAAACCTAAACCTACTCCTACTCCCAGCGGTAGCGGCGGTCTAAACGCTGGTCCTCGTGGTACCATAGCAAGCGTTGTCACACCAGCGTTCTTTAACAGCGTCATGAGCAAAGTTGGAAATGGTTGCCCAGCCAAAGGCTTC…
	comp37179_c0	1179	RecName: Full=Basic endochitinase CHB4; Flags: Precursor	Brassica rapa subsp. chinensis Bcchi mRNA for chitinase, complete cds	chitinase	http://www.genome.jp/dbget-bin/www_bget?ko:K01183	Basic endochitinase CHB4 OS=Brassica napus PE=1 SV=2	Chitinase class I//Chitin recognition protein	GO:0006952//GO:0006032//GO:0000272//GO:0016998	defense response//chitin catabolic process//polysaccharide catabolic process//cell wall macromolecule catabolic process	GO:0004568//GO:0008061	chitinase activity//chitin binding	GO:0005615	extracellular space	KOG4742	Predicted chitinase	AT2G43590	Bra000311|Bra000311.1	AT2G43590 (E=3e-127) | chitinase, putative	81.60862623	86.6328564789277	-0.086192630325581	486.7675176	217.872788291654	1.1597468799404	355.01082995	509.985117080553	-0.52259210936045	498.376317340277	603.586424959897	-0.276324845454566	GTCATGCTCCCGGGACAATACAATTACACAAAACATGGCTCTCACAAAATTATCCTTGGTTCTTTTTCTTTGCCTCTTAGGTTTATACTCAGAAACCGTCAAGTCTCAAAACTGCGGTTGTGCCCCAAACCTGTGTTGCAGTCAGTTCGGTTACTGCGGTTCCACCGACGCTTATTGTGGTACTGGTTGCCGATCAGGCCCTTGCAGAAGCCCTGGTGGAACCCCTTCTCCCGCTGGTGGTGGATCAGTTGGTAGCATTGTGACACAAGCTTTCTTTAACGGTATTATCAATCAAGCCGGTGGTGGTTGCGCCGGGAAGAATTTCTACACCCGCGATTCTTTCATTAACGCCGCAAATACTTTCCCAAACTTTGCCAATTCGGTTACTAGACGTGAAAT…
cytochrome	Genes	Gene Length	NR Description	NT Description	KO Description	Http Link	Swissprot Description	PFAM description	Gene Ontology Biological Pathway	BP Description	Gene Ontology Molecular Function	MF Description	Gene Ontology Cellular Component	CC Description	KOG ID	KOG Description	ath_id	subject_id	subject_description	FW4-RPKM	DW4-RPKM	log2(foldchange)	FW12-RPKM	DW12-RPKM	log2(foldchange)-12	FW24-RPKM	DW24-RPKM	log2(foldchange)-24	FW48-RPKM	DW48-RPKM	log2(foldchange)-48	gene_sequense
	comp31152_c0	1847	cytochrome P450-like protein [Arabidopsis thaliana]	Arabidopsis thaliana chromosome 5, complete sequence	--	--	Cytochrome P450 94A1 OS=Vicia sativa GN=CYP94A1 PE=2 SV=2	Cytochrome P450	GO:0055114//GO:0006118	oxidation-reduction process//electron transport	GO:0016705//GO:0005506//GO:0020037//GO:0009055	oxidoreductase activity, acting on paired donors, with incorporation or reduction of molecular oxygen//iron ion binding//heme binding//electron carrier activity	--	--	KOG0157	Cytochrome P450 CYP4/CYP19/CYP26 subfamilies	AT5G63450	Bra029224|Bra029224.1	AT5G63450 (E=2e-240) CYP94B1 | CYP94B1; electron carrier/ heme binding / iron ion binding / monooxygenase/ oxygen binding	122.1636399	63.7677663824063	0.937915700020067	77.44962546	38.5882163757925	1.00509790109509	26.406637175	26.6738851859094	-0.0145273867227209	52.0617553229547	25.6422658844208	1.02170020306056	TATATAGTTCCTATACAGATCAGGAACACACATCAAAAAAACATAATTCAAATTACCAGAAGAAGAAACAAAGAACTCCAAATATGGAAATTCTCACTGCAGTTCTCGTCCTATTTCTTATATTAGGGTTTATCTTCTCCTTTTCAACAAAAGCCCTAAAACCACAAACCGAGTCCTCCACAAGGCTAAAGTCGTATCCACTCATTGGCTCGATCCTCTCTTTCAAAAAGAATCGCCACCGTCTCCTCCAATGGTACACCGACCTCCTCCGCCTCTCTCCATCTCAAACAATCACCGTCGAACTCCTCCTCAACCGCCGAACCATTGTCACGGCCAACCCCGAAAACGTTGAGCATATTCTCAAAACGAAATTTTGTAACTTCCCTAAAGGCAAACCTT…
	comp35066_c0	1933	cytochrome p450-dependent monooxygenase [Brassica napus]	Brassica napus cytochrome p450-dependent monooxygenase (BNF5H2) mRNA, complete cds	ferulate-5-hydroxylase	http://www.genome.jp/dbget-bin/www_bget?ko:K09755	Cytochrome P450 84A1 OS=Arabidopsis thaliana GN=CYP84A1 PE=2 SV=1	Cytochrome P450	GO:0055114//GO:0006118	oxidation-reduction process//electron transport	GO:0009055//GO:0004497//GO:0005506//GO:0020037//GO:0016705	electron carrier activity//monooxygenase activity//iron ion binding//heme binding//oxidoreductase activity, acting on paired donors, with incorporation or reduction of molecular oxygen	--	--	KOG0156	Cytochrome P450 CYP2 subfamily	AT4G36220	Bra011671|Bra011671.1	AT4G36220 (E=3e-208) FAH1, CYP84A1 | FAH1 (FERULIC ACID 5-HYDROXYLASE 1); ferulate 5-hydroxylase/ monooxygenase	62.86874826	108.116020910444	-0.782165377256717	102.7716732	52.7629870025122	0.961844526046863	47.13774685	35.6665902225277	0.402309501792709	69.2191317112639	48.1513255567092	0.523595329834712	TCTTCTTCTTCATCTTCAGACGAGGCGAACTTTGCCTGATCAATTCCTGAGACCTTCCACAAACAATAGAAAAAACATTTCCCAGAAAAAAGAAAAACTAATATGGAGTCTTCTATATCACAAACACTAAGCCAAGTATTAGATCCCACCACGGGTATTCTCATCGTTGTCTCACTTTTCATCTTCATCGGCCTCATCACACGGGGACGAAGGCCTCCGTACCCACCCGGTCCACGTGGTTGGCCCATCATAGGCAATATGTCAATGATGGACCAACTCACTCACCGTGGTTTAGCCAACTTAGCTAAAAAGTACGGTGGCTTGTGCCATCTCCGCATGGGATTTCTCCACATGTACGCCGTTTCCTCGCCAGACGTGGCTAGGCAAGTCCTTCAAGTC…
	comp43877_c0	1772	cytochrome P450, family 82, subfamily F, polypeptide 1 [Arabidopsis thaliana]	Brassica rapa subsp. pekinensis clone KBrB070M16, complete sequence	--	--	Cytochrome P450 82A1 (Fragment) OS=Pisum sativum GN=CYP82A1 PE=2 SV=2	Cytochrome P450	GO:0055114//GO:0006118	oxidation-reduction process//electron transport	GO:0016705//GO:0005506//GO:0020037//GO:0009055//GO:0019825	oxidoreductase activity, acting on paired donors, with incorporation or reduction of molecular oxygen//iron ion binding//heme binding//electron carrier activity//oxygen binding	GO:0005576	extracellular region	KOG0156	Cytochrome P450 CYP2 subfamily	--	Bra024133|Bra024133.1	AT2G25160 (E=3e-174) CYP82F1 | CYP82F1; electron carrier/ heme binding / iron ion binding / monooxygenase/ oxygen binding	0.173441003	2.01677423245472	-3.53953268070055	1.216694578	11.3382795513647	-3.22016278051412	3.265706821	77.1434694886296	-4.56207684810439	39.1800820333148	27.2324512295815	0.524793571103576	GTTTACCCATAAAACATTTCATTATTTATAACGGGAGCAATAGAAACCATATATAATACGAACGTTACATGAAGGAAAAAGGTGATGCAAAGAGAGACTGGAAGTTCTTTTATTTGCTAGAAGCATTATTGACCAAATGAAGATAAATGTAACATTAATCATTAAGCCTTGTTGGAGAAGTTTGAGCTGTTGCGATCAACATGGTAGAGGGACTCATGCAGCCGAGGAGTAATGAAGACTTCAAGAGGAGTTGCTTTGAGATTGACCAAGTCGTTGCTCTCCGACATGTCCACGTTTTGGCTTGATGGGTTATCCAAGTCAAAGCTGTGTAAAAACCTAGCCAGGATGTACTGAATCATCTTCGTACCTAAAAGAGATGCGGGGCAAGCCCGTCGTCCT…
	comp44973_c0	1923	cytochrome P450, family 94, subfamily C, polypeptide 1 [Arabidopsis thaliana]	Arabidopsis thaliana chromosome 2, complete sequence	--	--	Cytochrome P450 94A1 OS=Vicia sativa GN=CYP94A1 PE=2 SV=2	Cytochrome P450	GO:0006631//GO:0009611//GO:0009733//GO:0009414//GO:0006118//GO:0055114//GO:0009867//GO:0009695//GO:0042538//GO:0009738//GO:0009723//GO:0009620	fatty acid metabolic process//response to wounding//response to auxin stimulus//response to water deprivation//electron transport//oxidation-reduction process//jasmonic acid mediated signaling pathway//jasmonic acid biosynthetic process//hyperosmotic salinity response//abscisic acid mediated signaling pathway//response to ethylene stimulus//response to fungus	GO:0016705//GO:0005506//GO:0019825//GO:0018685//GO:0020037//GO:0009055	oxidoreductase activity, acting on paired donors, with incorporation or reduction of molecular oxygen//iron ion binding//oxygen binding//alkane 1-monooxygenase activity//heme binding//electron carrier activity	GO:0043231//GO:0005576	intracellular membrane-bounded organelle//extracellular region	KOG0157	Cytochrome P450 CYP4/CYP19/CYP26 subfamilies	AT2G27690	Bra012006|Bra012006.1	AT2G27690 (E=2e-238) CYP94C1 | CYP94C1; fatty acid (omega-1)-hydroxylase/ oxygen binding	13.00368176	14.0188813578047	-0.10845107912087	7.623860105	8.09517684101001	-0.0865409503060363	4.7772840615	22.1418470813264	-2.2125130089253	14.8828535931632	21.6398122574892	-0.540036811761523	GTAAAACTACACACTTTAATTCGCATGCACTCATGTAAGTCTAGCAATCTTATCAAAAACATCATCCAAATTAGAGCTATTGTTATTTACATAATCTTGAACGCCTTTTTTTGGTACTTACGTAATCATATTATATTGAAGCATTGTTTAATTAAGATTCGAGTTTTCAGAATTAAGACCCAGTAGCCTTGCTAAATTAAATAATAGATATATGGTACACATAGATGTTGTCAACAAGTGTGCTTGCATGTTAACAATAATTGGTCAGCTAAAACCAGACTCTATCTATGTTTCAACGTTTAATAAAGTACTATTATATTACTTTACATATAATTTATGAACCTAGCTCAATTAAAAACTCGTTAAGCTTTCCTCACTTTGATTATAACCGGCAATCCA…
	comp120471_c0	1205	cytochrome P450 [Populus trichocarpa]	Brassica rapa subsp. pekinensis clone KBrB005N03, complete sequence	--	--	Cytochrome P450 71A1 OS=Persea americana GN=CYP71A1 PE=1 SV=2	Cytochrome P450	GO:0055114//GO:0006118	oxidation-reduction process//electron transport	GO:0016705//GO:0005506//GO:0020037//GO:0009055	oxidoreductase activity, acting on paired donors, with incorporation or reduction of molecular oxygen//iron ion binding//heme binding//electron carrier activity	--	--	KOG0156	Cytochrome P450 CYP2 subfamily	--	Bra005870|Bra005870.1	AT2G30750 (E=2e-080) CYP71A12 | CYP71A12 (cytochrome P450, family 71, subfamily A, polypeptide 12); electron carrier/ heme binding / iron ion binding / monooxygenase/ oxygen binding	0.043101511	0.0644727393092146	-0.580950835387781	0	0	#DIV/0!	0.6590002595	0.0618535551419948	3.41335060920023	0.0309267775709974	0.404378312176544	-3.70877719982584	GATGAAGAGATCTCGAGTATGTTGGAGACTATTCATTTTTCGAGCCTAAAAGGTGAAGAGATCGATATGTCCCATATGTTCAACACCGTGGTTAGCAATGTCTTTCATAGGTCGTACACGGGTAGGTACAAAAAGGAAGAGAAGAAAGGGCTGGAGAATGCGACGCGGGTCTTCTTGAATTGGGATGTCCAGTTCAAGAAGGTCTTGGGATCTTTCTGCGTACAGGATTTGTTTCCGATCTTGGCGTGGATGGATAGATTTACGGGTTTCAAAACTCTTTTAAAGAGTACTTACTTGGAGTTGGATGATATTATGGAGACTCTCATCAATGAAAGAGAGAAGGACAGCTTCGTGGATGTTCTTCTTCATCAACGAGACAACGATAAGCATGACTATGAC…
myrosinase	Genes	Gene Length	NR Description	NT Description	KO Description	Http Link	Swissprot Description	PFAM description	Gene Ontology Biological Pathway	BP Description	Gene Ontology Molecular Function	MF Description	Gene Ontology Cellular Component	CC Description	KOG ID	KOG Description	ath_id	subject_id	subject_description	FW4-RPKM	DW4-RPKM	log2(foldchange)	FW12-RPKM	DW12-RPKM	log2(foldchange)-12	FW24-RPKM	DW24-RPKM	log2(foldchange)-24	FW48-RPKM	DW48-RPKM	log2(foldchange)-48	gene_sequense
	comp38098_c0	1415	hypothetical protein ARALYDRAFT_474528 [Arabidopsis lyrata subsp. lyrata]	Arabidopsis lyrata subsp. lyrata hypothetical protein, mRNA	--	--	GDSL esterase/lipase At1g54010 OS=Arabidopsis thaliana GN=At1g54010 PE=1 SV=1	GDSL-like Lipase/Acylhydrolase	GO:0006629	lipid metabolic process	GO:0016788	hydrolase activity, acting on ester bonds	--	--	--	--	AT1G54010	Bra030915|Bra030915.1	AT1G54010 (E=3e-178) | myrosinase-associated protein, putative	27.77953225	178.715845342816	-2.68557333996008	60.64177746	78.611457844057	-0.374427564026025	25.207971625	173.631529769074	-2.78407701009469	117.136653614537	201.183291471358	-0.780317907535428	TACCAAAAATCCCCCTAGAACACAAGCAATATTCTCTCTCTATATATATAATGGCAGGCAAGTGTAATTTAGCGAGTGTTCTAGGGGGATTTTTGGTATTGACACTGTTACACAACCCTCTCAACGTTTCCGGTCAAAATATCCCGTCGGTGGCTTTGTTTACCTTCGGTGACTCCAACTTCGACGCCGGAAACAAACAGACTCTCACTAAAGCAAACGTTGCCCAAGGTTTCTGGCCGTACGGTAAATCTAGAGATGACCCTAATGGCAAACTCTCAGACGGTTTCATCACTCCTGACTTCGTCGCAAAATTCATGGGGATTCCGATCCCAATCCCGGCGGCGCTTAAACCGAACGTCAATGTCTCACGTGGAGCTAGCTTCGCCGTTTCTGATGCGA…
	comp32249_c0	580	myrosinase binding protein [Brassica napus]	B.napus mRNA for myrosinase binding protein	--	--	Myrosinase-binding protein-like At1g52040 OS=Arabidopsis thaliana GN=At1g52040 PE=2 SV=1	--	--	--	--	--	--	--	--	--	--	Bra018940|Bra018940.1	AT1G52030 (E=1e-120) MBP2, MBP1.2, F-ATMBP | MBP2 (MYROSINASE-BINDING PROTEIN 2); sugar binding / thioglucosidase binding	30.48039896	39.9927569992076	-0.391856953824756	40.8893288	129.334292416258	-1.66130856381261	22.737676785	108.07362422185	-2.24885771087142	74.481476510925	96.7830685915503	-0.377873008868072	TGGGATGATGGTGCTTTCGACGGCGTTAAGAAAATACAAGTAGGGCAGAACAATGATGGTGTGTCTTTCGTGGCGGTCGAGTACCAGAATGGCTCTCAGAAAGTTGTTGGTGATGGTCATGGCAAACAATCACCGCTTGGAGTTGAAACGTTTGAGCTTACGGATGGTGAGTACATTACGTCCGTGGGAGTCTACTATGACAAAATCCATGCAGAGGGACGTGGTGTGACAGTGGTGACGAGTTTAATATTCAAGACTAATAAGCAGATATCTCAACCATTTGGAATGACTGGCGGAGAATATGTTGAGCTTAAGGAAGAAGGTAACAAGATCGTTGGGTTCCATGGAAAAGCTAGCGATTGGGTTCATCAAATTGGAGTCTATGTTGCACCAGTCACC…
	comp32249_c1	1207	myrosinase binding protein [Brassica napus]	B.napus mRNA for myrosinase binding protein	--	--	Myrosinase-binding protein-like At2g39310 OS=Arabidopsis thaliana GN=At2g39310 PE=2 SV=1	Peptidase family C4	GO:0006508	proteolysis	GO:0008234	cysteine-type peptidase activity	--	--	--	--	--	Bra018940|Bra018940.1	AT1G52030 (E=1e-120) MBP2, MBP1.2, F-ATMBP | MBP2 (MYROSINASE-BINDING PROTEIN 2); sugar binding / thioglucosidase binding	40.28921133	54.5558998996455	-0.437341659271299	39.29711799	133.652104425902	-1.76598713807321	23.68692016	138.415009395353	-2.54683786126942	88.8560636926765	118.192051562491	-0.411590880516663	GTCGAAAGCACCATCATCCCATGAAGCTCCTTCATCACCACCTACTGCTTGTAGCTTCTTGCTAGGTTTCAATGGAGTTGAGGCGATGGGAGCGAAGTAAGCTCCAACAGAGTTGAGTTGAGTGTCGGCGAAGCCATGGAAGCCGACAATCTTCTTGTCTTTCACTTCAAGTAAAATATCTGTACCTTCATCTCCAGGATATTTTTCAAACCCGTAATAATCTGAAGTCTTTGTGTTGGTTGTGAACTGAATCCCGACAATCTTGTTGGATGAATCGGACCAACCTTTCACGGACAGGAGATACTCGTTGGGATGACTTATCTCAAACGTTCCAGTCATAGTTCTAGCTCCTCCTTTCACACCATGGGCAGGTCCTTCCTTTGTCTCTCCGTTCTTGAC…
	comp19088_c0	881	myrosinase-associated protein [Brassica napus]	B.napus for myrosinase-associated protein, clone library iMyAP9	--	--	GDSL esterase/lipase At1g54020 OS=Arabidopsis thaliana GN=At1g54020 PE=2 SV=1	GDSL-like Lipase/Acylhydrolase//Cucumovirus coat protein//Theoretical model of a pro-apoptotic protein	GO:0006629//GO:0006917	lipid metabolic process//induction of apoptosis	GO:0016788	hydrolase activity, acting on ester bonds	GO:0019028	viral capsid	--	--	--	Bra037954|Bra037954.1	AT1G54020 (E=3e-173) | myrosinase-associated protein, putative	1.105504755	0.617284399629087	0.840697994186418	0.734159861	0.870429654236523	-0.245633468306382	0.3000316895	4.9060154750676	-4.03136499253523	2.8200876680338	5.53094059219904	-0.971784833792159	AAAAAAAAAATAGTGACGCCCTTAACAAAACCACGAACATTTTATTTATTACAGAAAGCACAGGATAACATTTTATTTAGAGAAAATTATTAAGCTCCGAACTAGACGAGCTACATAGATTCACTGGCACTGACGACATTGTCGTGGACTAACGATGAATTCTTCTCCACTGGTTCTTTCCAAACCTCAGTCATATTTGTATTAACAGGATAGGTAATAAGTTCACGAATGTTCATGGGTTGGATAACGTTTGGGTCGGCTCCAAAGAGAAGATGAGCGAATGATTCTTGTGCCTTCTCTGAGTTGTGACGTCCATCGAAGTAAAGGTAAGACCTTTGATACTCGCACAGCTTCGAGTGCACGTTGGGTAAACCGCAACCATATGCGTTGTGAGTCCCA…
	comp35843_c0	1831	myrosinase 2 [Brassica napus]	Brassica oleracea var. alboglabra myrosinase mRNA, complete cds	beta-glucosidase	http://www.genome.jp/dbget-bin/www_bget?ko:K01188	Myrosinase OS=Brassica napus PE=2 SV=1	Glycosyl hydrolase family 1	GO:0005975	carbohydrate metabolic process	GO:0043169//GO:0004553	cation binding//hydrolase activity, hydrolyzing O-glycosyl compounds	--	--	--	--	AT5G25980	Bra020551|Bra020551.1	AT5G26000 (E=2e-022) TGG1, BGLU38 | TGG1 (THIOGLUCOSIDE GLUCOHYDROLASE 1); hydrolase, hydrolyzing O-glycosyl compounds / thioglucosidase	15.77843627	27.5800382088755	-0.805670222130652	28.84848629	47.7866830945544	-0.728113011486145	13.240170684	58.3335828240224	-2.13940496600592	43.5910345570112	48.8074242796722	-0.163069174270706	AACACAACACATACATCAACATATTAACCATGAAGCTTCTTCATGGACTCGCTTTAGTTTTTCTATTAGCTGCTGCGAGTTGCAAAGCTGATGAAGAAATTACTTGCGAAGAGAACAATCCATTCACATGTAGTAACACTGATATTTTAAGCAGTAAAAACTTCGGAAAAGACTTCATCTTCGGTGTTGCATCTTCTGCTTACCAGATTGAAGGAGGGAGAGGTCGTGGTGTTAACGTTTGGGATGGCTTCAGTCACCGATACCCAGAGAAATCAGGGTCAGATTTGAAGAATGGAGACACTACTTGTGAGTCATACACGAGATGGCAGAAAGATGTAGACGTGATGGGCGAACTCAATGCTACTGGCTACAGGTTCTCCTTTGCGTGGTCAAGAATCA…
	comp41986_c0	529	jasmonate inducible protein [Brassica napus]	B.napus mRNA for myrosinase binding protein	--	--	Myrosinase-binding protein-like At3g16470 OS=Arabidopsis thaliana GN=At3g16470 PE=1 SV=1	--	--	--	--	--	--	--	--	--	--	Bra027806|Bra027806.1	AT1G52000 (E=7e-058) | jacalin lectin family protein	16.81501065	16.5953318488454	0.0189722140325323	12.22674551	40.1544501948806	-1.71551944471914	6.9610110105	43.1139156663663	-2.63078483402092	27.6703305881832	48.4401951801358	-0.807864797608145	ACCAGATTCATTTCCAGAACCACCGGGTTTTGAACCACCGCCGCCAGGGGTAGGAATGGGAGCAAAGTGAACGTCGAGGGAGCTGAGAGCATTGCCGCTGGTTCCTAGAAACCCGGCTATTTGGCTATCTTTGGGCGCGTCAGCGGAAAAGTAGTTCTGAGTTTTGTTTCCGTAAGGTCCATATGTCTTCTTGTTCGTCTTAAACGTTAGCGCCGTTATATGGTCTCCCGAAAAAGTGGTTTTGTAGTAACCAGACACACTTGTTATGTACTCGTCCGTGCTCAGTGTGAATCCGTCTGATTTGGTGCCGACAGTGCCACGACGCTGGGACTTAAGGTTGGTTCCCTCGTATTCCACCTCGATGGATCTAATGACGTCATCAAAAGTAAGCTGAATTTT…
