# Supplementary material for: Transcriptome Profiling of Resistance to Fusarium oxysporum f. sp. conglutinans in Cabbage (Brassica oleracea) Roots
Source: PLoS One. 2016 Feb 5;11(2):e0148048. doi: 10.1371/journal.pone.0148048 (PMC4744058; doi:10.1371/journal.pone.0148048)
Supplement: S7 Table — (XLS) [file pone.0148048.s007.xls]

## Sheet: Sheet1
Detailed expression patterns and annotations of NBS-LRR genes.
NBS-LRR	Genes	Gene Length	NR Description	NT Description	KO Description	Http Link	Swissprot Description	PFAM description	Gene Ontology Biological Pathway	BP Description	Gene Ontology Molecular Function	MF Description	Gene Ontology Cellular Component	CC Description	KOG ID	KOG Description	ath_id	subject_id	subject_description	FW4-RPKM	DW4-RPKM	log2(foldchange)	FW12-RPKM	DW12-RPKM	log2(foldchange)-12	FW24-RPKM	DW24-RPKM	log2(foldchange)-24	FW48-RPKM	DW48-RPKM	log2(foldchange)-48	gene_sequense
TIR-NBS-LRR	comp10238_c0	240	disease resistance protein [Brassica rapa subsp. pekinensis]	Arabidopsis thaliana chromosome 4, complete sequence	--	--	Putative disease resistance protein At4g11170 OS=Arabidopsis thaliana GN=At4g11170 PE=2 SV=1	NB-ARC domain	GO:0006952	defense response	GO:0005524//GO:0043531//GO:0017111	ATP binding//ADP binding//nucleoside-triphosphatase activity	--	--	--	--	AT4G36140	Bra019410|Bra019410.1	AT5G11250 (E=1e-280) | disease resistance protein (TIR-NBS-LRR class), putative	1.04298321	1.29482751446006	-0.312043994097125	0	0.639040437818647	#NUM!	1.158066891	1.5527819572105	-0.423136672528552	0.77639097860525	1.62425288724245	-1.06492101005111	GGTTAAAAGACAAGAGAGTGCTTGCCATTCTTGATGACGTGGATCATTCAATGCAAATAGATGCCATAGCGAAAGAAGCTCGGTGGTTTGGTCCTGGAAGTCGGATAATTATCACAACACAAGATAAAGGGCTTTTAAATCCACGTAGGATTGACGATATTTACGAGGTGGAGTTTCCACCTGACGACGAGGCTCTTGAAATTTTCTGCATGTATGCTTTTGGCCAAAAGTCTCCACATG
	comp111008_c0	316	--	Brassica oleracea Contig B, complete sequence	--	--	--	--	--	--	--	--	--	--	--	--	--	Bra010552|Bra010552.1	AT4G36150 (E=0.0) | disease resistance protein (TIR-NBS-LRR class), putative	1.883341615	1.22926662765196	0.615496840942841	1.705682588	1.21336791990882	0.491332125477516	1.1667496305	0.471731227506986	1.30645799822443	1.08870690775349	0.30840244694477	1.81972949933187	GGGGTATAATTTTTTTAAGGATTAAAACAATAAACAAGAAAATATTTATGGAACATAAAGGTGATGTGTGATTGTAAGGACCAAGATGCAAATAAAAATATGAAACTTCAAATTTGAAGTTTTGAGTAGTGAAACTTCAAATATTTTTCACTCCTCAAAATTTCAAATTTGAAGTTTTGAATTTCCTTTTTAGAGAACAAAAAACTTAATATTTGAAGTTATAGAGTGTCTTTTGAAAATGCTCTTAAGTATTTACTCACATTAGAGAGTGAAAATCACTATTGTGTGTTACCTGGCGTTGCACTGACTGCCGATA
	comp11647_c0	258	--	Brassica rapa subsp. pekinensis clone KBrH005C21, complete sequence	--	--	--	--	--	--	--	--	--	--	--	--	--	Bra010551|Bra010551.1	AT4G36140 (E=0.0) | disease resistance protein (TIR-NBS-LRR class), putative	0.164987168	0.301122677781409	-0.867997540479823	0	0.891684331839973	#NUM!	0.1758853285	0.288889666457766	-0.715883454615027	0.144444833228883	0	#DIV/0!	CTAGACTCGGTTCCATTTCAAGTAAGTCTAGACTCGGTTCGCAGTAGCTTTCGTATACATGGTGTTTCCAATTGGGAGGTGAAGAAGAAGCAGTTACAGATCTGATTTTTTTGTAAACCATAAACAACAACGTAGCCAAAATCGTGAGGAAACTGATTGCAGCTACCCAGCTACAAATTAGAGAAGGTGAAGAATCCATAGGAATTAGGGGAGGATGAATATCACAGAGCTTTGTGTGCCAGAGAGATTATCAAAGAG
	comp1180_c0	456	--	Brassica rapa subsp. pekinensis clone KBrB081M20, complete sequence	--	--	--	--	--	--	--	--	--	--	--	--	--	Bra027780|Bra027780.1	AT5G58120 (E=9e-143) | disease resistance protein (TIR-NBS-LRR class), putative	0.735634538	0.170372041376324	2.11030061190038	1.182008109	1.00901121760839	0.228297719365348	2.408193158	0.490352197013841	2.29606086648526	0.836180153006921	0.641152455490442	0.38314635423054	GTTCATGTTAATATGAGTAAAAAAAGTTTTTGTAATATAAAACATTGTTCATTATAAAATAAGTTTACAAATAACTAAATAAATGCAAAACGCAGATATGGAGTTCTCTCCTTTTGGCTTTTACGTTCACATCTAAGAAAGATGCTAAAGATAAATACTCCATACGTTTCATTTTAATTGTCGTTTTAGCTTTATGCACACAAATTAAGAAAACATATGATTTTGTATATTTTCAAAACAAAAACACAATTATCTATACATCTAACCATATTTTAACCAATAAAAAAATAAAATGAAGAATCTTATTAATACATTTTTCATTGAAACTCTAAAACGACGCTTATTTTGAAACAAATTTTTTTCTCGTACAGCAACAATTAAATGAAACGGAGGGTGTAA…
	comp123600_c0	283	disease resistance protein [Brassica rapa subsp. pekinensis]	Brassica rapa subsp. pekinensis isolate BrTNL4 disease resistance protein gene, complete cds	--	--	Putative disease resistance protein At4g11170 OS=Arabidopsis thaliana GN=At4g11170 PE=2 SV=1	Leucine Rich Repeat	GO:0006952//GO:0007165	defense response//signal transduction	GO:0005524//GO:0017111//GO:0043531//GO:0005515	ATP binding//nucleoside-triphosphatase activity//ADP binding//protein binding	GO:0005622	intracellular	--	--	--	Bra001160|Bra001160.1	AT5G18370 (E=5e-213) | disease resistance protein (TIR-NBS-LRR class), putative	0.48434876	0.549043469029001	-0.180874127044726	1.52366275	1.08388484152986	0.491332125489558	0.84982406	1.58021626740856	-0.894885923701816	1.55193950870428	1.03309370920015	0.587101202248908	AAGACTATTCCAGATTGCATCAGACATCTCTCGGGACTAATTGAGCTTGACATCAAACAATGCAGAAGGCAGCTCGTGGCACTTCCACCGCTTCCCCATTCCCTTGTATCTTTAGATGCACAAGGTTGTGAATCTTTGAAGACTATAGACTCCTCCTCTTTTCAAATTAATCCAAACATTTGCCTAAACTTTGTGGACTGCTACCACTTGGAAAAAAAAGCTAGAAAGCTCATCTATACATCAGCTTGCAAATATGCGATCTTACCGGGTGAAGAAGTGCCTG
	comp13013_c0	212	disease resistance protein [Brassica rapa subsp. pekinensis]	--	--	--	--	--	--	--	--	--	--	--	--	--	--	Bra033939|Bra033939.1	AT5G46450 (E=1e-132) | disease resistance protein (TIR-NBS-LRR class), putative	0	0	#DIV/0!	0	1.08516300761657	#NUM!	0.176584174	0	#DIV/0!	0	0	#DIV/0!	GGAGCTGGTCTTTTCGGGTGAAGAAGTGCCTTCGTATTTCACTCACCAAGCTACTGGAAGCTCCTCCTCAATGACTATTCCTCTATCTCACTGCTTTCTCTTGCATCCCCTCTTCCGATTTAGGGTTTGCACTGTGGTTGGTTTCGACTCTATGCCCACAAGTGATTTCAATGGAGTATATATCCATGTGAGTTGTCGGTTCAAAGGCAGGT
	comp131232_c0	1448	disease resistance protein [Brassica rapa subsp. pekinensis]	Brassica rapa subsp. pekinensis isolate BrTNL46 disease resistance protein gene, complete cds	--	--	Putative disease resistance protein At4g11170 OS=Arabidopsis thaliana GN=At4g11170 PE=2 SV=1	NTPase//AAA domain (dynein-related subfamily)//ATPase family associated with various cellular activities (AAA)//NB-ARC domain	GO:0006952//GO:0007165	defense response//signal transduction	GO:0043531//GO:0016887//GO:0016740//GO:0019204//GO:0005524	ADP binding//ATPase activity//transferase activity//nucleotide phosphatase activity//ATP binding	GO:0005622	intracellular	--	--	AT3G51570	Bra036790|Bra036790.1	AT3G51570 (E=0.0) | disease resistance protein (TIR-NBS-LRR class), putative	1.053674896	1.44863299269703	-0.459262336053094	2.010066829	0.741428132275778	1.43886470569679	1.252742501	0.669154655593473	0.904678310301738	1.33961074229674	0.942246150057777	0.507637949852116	GAAATCTGGTGGAAGTTCTTTCAATGGGAACTCCAGCCAGTGGAGGTAGCGAACCTCTTTCAGAGGAAAGTTTAGTCCATCAGGGAGGTTTATCTTATTGTTAGGTCTACATTGCTGAGGACAACCTGAGCTATAGATCTTGAGGTATCTGAGATCGTGCATTGGTTCAAAGGTGGAACTGTCTAAGCTCATCTCCCTCTTCATTTCATTCATGTTTAGGAAAATCCCTCTAACATTCTCGCCTTCCTCTATGTTCTTTAGTACATCAATGATGTCTTGGTGATGCCACAACCTATGTCCCCCCTTTCCATCTTGAGCATGTGCTCTTCGGCAAATCTCCTTGGCGAAGGTATATAGTAAATCATGCATCTCTACTCGCCCATCAGAAACATCTATCAT…
	comp133_c0	291	disease resistance protein [Brassica rapa subsp. pekinensis]	Brassica rapa subsp. pekinensis isolate BrTNL45 disease resistance protein gene, complete cds	--	--	Putative disease resistance protein At4g11170 OS=Arabidopsis thaliana GN=At4g11170 PE=2 SV=1	--	GO:0006952//GO:0007165	defense response//signal transduction	GO:0043531	ADP binding	GO:0005622	intracellular	--	--	--	Bra006556|Bra006556.1	AT5G11250 (E=0.0) | disease resistance protein (TIR-NBS-LRR class), putative	1.243996984	0.800924235748491	0.635245306760103	0.740887557	0.263521830028308	1.49133212523528	0.4132305995	1.02451593053064	-1.30992342340658	0.88270174376532	0.334897502524217	1.39820643046831	GACACAGAGATACAAGAGGTTCCTTGTTGGGTCAAGAGACTCTCTAGTCTGTGTGGATTTGTGCTCAAGGGATGCCGAAAGTTGGTATCTCTCCCACCGATAATAGATTCCATCTGTACTATGGATGCAAGTGACTGCGAGTCCCTGGAGATAGTAGAGTGTTCCTTTCACCATCCATGGGCTGAGCTCAACTTTTCCAACTGCTTCAAACTGAATCAAGTGGCGAGAGACCTCATCATCAAGAATAGTAGTAAATGTGCAGTATTACCAGGTGGACAAGTGCCTGCATAC
	comp135026_c0	1444	disease resistance protein [Brassica rapa subsp. pekinensis]	Brassica rapa subsp. pekinensis isolate BrTNL32 disease resistance protein gene, complete cds	--	--	Protein SUPPRESSOR OF npr1-1, CONSTITUTIVE 1 OS=Arabidopsis thaliana GN=SNC1 PE=1 SV=3	Leucine Rich Repeat	GO:0006952//GO:0007165	defense response//signal transduction	GO:0043531//GO:0005515	ADP binding//protein binding	GO:0005622	intracellular	--	--	AT4G16890	Bra012689|Bra012689.1	AT5G51630 (E=2e-307) | disease resistance protein (TIR-NBS-LRR class), putative	0.759394454	0.807025459151007	-0.0877647240530942	0.671878294	1.48696389963342	-1.14609779442163	0.876760113	1.08393643550428	-0.306026084786871	0.87790736475214	1.07983571451022	-0.298671216166684	TGAGAAGTTTTCCTCAGATTTCAAGGAGCATTGAAAGTCTATATCTAAATGACACCGCCATTGAAGAAGTTCCCTGCTGCATAGAGAATTTCTGGAGGCTCTCTGAACTATCGATGTGTGGTTGCAAGAGGTTGGAAAATATCTGTCCGAACATTTTCAGATTGAGAAGTCTTAAGCTAGTAGACTTTTCAGATTGTGGAGAAGTCGTCACGGCACTGAGTGATGCCAGCATCCTGGCAACAATTTCAATAGAGGATCACTTTTCTCTTATACCATTATTTGAAAACACTGAAGAGCGTTACAAAGATGGTGCGGATATAGACTGGGCCGGTGTTTCAAGAAACTCCGAATATTTAGACTTCAAAAATTGCTTTAAACTAGATAGAGATGCGCGGGAAC…
	comp1363_c0	237	disease resistance protein [Brassica rapa subsp. pekinensis]	Brassica rapa subsp. pekinensis clone KBrB048F07, complete sequence	--	--	U-box domain-containing protein 5 OS=Arabidopsis thaliana GN=PUB5 PE=2 SV=3	--	GO:0007165//GO:0006952	signal transduction//defense response	GO:0043531	ADP binding	GO:0005622	intracellular	--	--	--	Bra010551|Bra010551.1	AT4G36140 (E=0.0) | disease resistance protein (TIR-NBS-LRR class), putative	0.617895907	0.327804434040522	0.914528447769597	0	1.29425911456941	#NUM!	1.589179127	0.943462455013972	0.752244737463505	0.471731227506986	0	#DIV/0!	GAGAAGTTGCCTCATTCCTACAAGGTTGGTTGCAAGAATCTCTTTCATTGTTTTTTTTACTTTGCCTGTAATAACATTTTTGGTCTTGCTTTGTTTCAGATGCACTCTTCCATGTGCTTAGCCTTGAAGAAATTAGTTGATAGAGTCATGAAAATATTTCCTGAAATAGAAGCTGGAGCTGCTAGACCCGGATCTTCCACAGCGATACAGACTCTCAACAAAGCTTTGGAGAAAGCT
	comp1363_c1	205	disease resistance protein [Brassica rapa subsp. pekinensis]	Brassica rapa subsp. pekinensis isolate BrTNL22 disease resistance protein gene, complete cds	--	--	--	--	GO:0006952//GO:0007165	defense response//signal transduction	GO:0043531	ADP binding	GO:0005622	intracellular	--	--	--	Bra010551|Bra010551.1	AT4G36140 (E=0.0) | disease resistance protein (TIR-NBS-LRR class), putative	0.921990338	0.757947813342474	0.282653113458078	0.525849461	1.12221735421811	-1.09363037600113	0.1826138775	0.363578214371238	-0.993469350558158	0.444713837685619	0	#DIV/0!	GTCTCTCATACATATATCTCCATACGGTGTTTTAGTACGAGAAGGCTTACTGCAGAAAATAGGTATGGAGATGATCAATAGACGGAGACAGGCGCAAGCCTTGACCAATTTAGCTGATATAGCCGGAGTGGATTCTCGGAAGTGGGATAATAAAGCTAACATGATAGAGAACTTGCCTCACTCCTTCAAGATGCACTCTTCCATG
	comp139508_c0	207	disease resistance protein [Brassica rapa subsp. pekinensis]	Brassica rapa subsp. pekinensis isolate BrTNL43 disease resistance protein gene, complete cds	--	--	Putative disease resistance protein At4g11170 OS=Arabidopsis thaliana GN=At4g11170 PE=2 SV=1	--	GO:0007165//GO:0006952	signal transduction//defense response	GO:0017111//GO:0043531//GO:0005524	nucleoside-triphosphatase activity//ADP binding//ATP binding	GO:0005622	intracellular	--	--	--	Bra006094|Bra006094.1	AT5G11250 (E=0.0) | disease resistance protein (TIR-NBS-LRR class), putative	3.068143835	0.829440233900502	1.88715618288083	1.562306371	2.00047441404098	-0.356664780576905	1.010306884	2.41603870907418	-1.25784998643674	1.98917254003709	1.41239381499344	0.494026011869317	GCATAGTTTGCTAGAAAAACTAGGTAGATAAATTGTTTGTAAACAGTCAATTTATGAGCCTGGGCAGCGGCAGTTTCTGTACGATGAAAGAGAAATTTGTGAATTACTCACTGGTGATGCAACAGGCAGTAAGAGCGTCATAGGCATAAATTTCAGCTGCTATGGAATCAAGGAAGAATTACTTATAAGTGAGAAAGCCTTTGAAGG
	comp141193_c0	281	disease resistance-like protein [Brassica rapa subsp. campestris]	--	--	--	Putative disease resistance protein At4g11170 OS=Arabidopsis thaliana GN=At4g11170 PE=2 SV=1	--	GO:0007165//GO:0006952	signal transduction//defense response	GO:0043531	ADP binding	GO:0005622	intracellular	--	--	--	Bra010590|Bra010590.1	AT2G14080 (E=3e-181) | disease resistance protein (TIR-NBS-LRR class), putative	1.311905365	1.65885375518015	-0.338523049542193	1.150880494	1.36449915548466	-0.24563346811233	0.913735612	0.530487786093265	0.784457249032461	0.840684140046633	0.693631126224535	0.277395216178645	GAGAAAAATAGGGATCTTGGGTCCACCTGGTAAGACCACCATTGCTAGATATGTATTCAACAAATACTCCCGAGATTTCCAACTGAGTCTCTTTATGGATAATATCAAAAGAAAGTATGCGATACCAACTTGTTCCGATGACTACAGTGTAAAGTTGGATTTACATAAGAAGTTCATTTCTCAGTAAACCAATGAGATGGGTATTAAGACTCCACACTTGGGAGTTGCGAAAGACAGGTAGAAAGACAAGAAAGTTATTGTCGTCCTTGATGATGTGGATC
	comp148156_c0	1590	predicted protein [Arabidopsis lyrata subsp. lyrata]	--	--	--	--	Leucine Rich Repeat	--	--	GO:0005515	protein binding	--	--	--	--	--	Bra021953|Bra021953.1	AT5G45200 (E=3e-241) | disease resistance protein (TIR-NBS-LRR class), putative	0.615242864	0.586336987680027	0.0694259508298916	0.745780211	0.675212538072533	0.143408822437287	0.9239660175	1.48785809273543	-0.687325236333036	1.11681915186771	1.28714379743742	-0.20477765086039	GGTGCCAAAGCGATTGCAAAACCCTGGCCTCTCAAGATGGCCACACCATGGTGGTGTCAAAGGCTTCCCCTTGTTGAGACACCTCAGCTTAAGAGGAAACGATAAGATCCAAAGCCTGCAACCTGACATTGGTGACCTGTACCATCTAAAATATATTGACTTGAAGTTCTGCAAGAACCTTGCATCTGTTCCGACGCTCCCACCAAACCTTCAATGCTTAAATGCACATGGCTGTGAGTCACTGACAACATTGGGAAACCCACTTGCCCATCTTGTCCTGACAGATCAAATCCATGCCACACTAATTTTCTCAAACTGCAACAAACTTGATGAAGATGCAAAAACTGGTATCATTTCATACATTCAGAAGAAGAGCCAGTTGATGTCAGATGCACTTGA…
	comp15691_c0	220	--	--	--	--	--	--	--	--	--	--	--	--	--	--	--	Bra013144|Bra013144.1	AT5G41750 (E=1e-064) | disease resistance protein (TIR-NBS-LRR class), putative	9.256916007	1.05940433001278	3.12727832129924	1.959984356	9.06275529997354	-2.20910759241733	5.924897492	4.0654654879693	0.543369646269897	3.01272492198465	2.25918810680087	0.415264554253293	CTGCAGCCTGTTTTTCAATACTAACAAAAGCAAAAAAAAAAAACAAAATCGGATTAGATTATAGAAACTTCACTATTTAATCATCGAATAAGAAAGATAATAGTATTAATCATGATGAAATTTTATTGTAAGACATCATAAATCCTCTTTTTTTCTTCAGGTTAAGACTTTTTAAGAAGGGTTAAGAATTCGTCACCTATCACACATTTTGACGTATTCA
	comp152832_c0	331	predicted protein [Arabidopsis lyrata subsp. lyrata]	--	--	--	--	--	--	--	GO:0000166	nucleotide binding	--	--	--	--	--	Bra027773|Bra027773.1	AT2G16870 (E=1e-024) | disease resistance protein (TIR-NBS-LRR class), putative	0.38580081	0.234711936155902	0.716964961122539	0	1.39005774993784	#NUM!	0.726586734	0.225176839716326	1.69007657686337	0.112588419858163	0	#DIV/0!	GAAAGACTCAAGAACTTAAAACTGTATGTAAAATGTACATGTGAAGGAGTATTTATACTCCCGTATATTGAGCCTATACAAGTATGTACGTACACGTGTACTAGTGAGTATATACATCTAATAATTTCGAACAGAGCATCTGTTTATCTTTCACTCTGATTGTATTGAGGAAGACAAAAGCATTAGCGAGACAGTGTTTGAATTTAGCAGCAAACTCCACGACTTTGAGATTGTCGAGTGTGGTGTTCAGATCTTAACCGACGAAATGGAAAGGAGCTGAGCGTTTGAAAACGACTCTGAGATCAGTGACCGTAACAGATGGACAAATCTG
	comp157443_c0	301	predicted protein [Arabidopsis lyrata subsp. lyrata]	Brassica rapa subsp. pekinensis clone KBrH005C21, complete sequence	--	--	--	--	GO:0006952//GO:0007165	defense response//signal transduction	GO:0043531	ADP binding	GO:0005622	intracellular	--	--	--	Bra010552|Bra010552.1	AT4G36150 (E=0.0) | disease resistance protein (TIR-NBS-LRR class), putative	0.282835145	0.51621030476813	-0.867997541208515	0.716273353	0.254766951954278	1.49133212634608	0.523873586	1.48571828463994	-1.50386995686628	1.10099581881997	1.94262803789795	-0.8192006991813	GGTTGTAAATTAAAATTTAGTAATTTCAAAAATATTTTTTATGTCACATATACAAAACAGAAACTAGACATTGTGTGGTGACCCCAAAAATACAACTTATCTAGTGAAAATAAAATCTAGCAAACCCAAAAACCGAAAAGAACACAACACCTAGCCACAAATACCTCACAACAACGGACAGAAGCCGAGTAGCAGAGCTCATTGTACTCTCTACAACTGATAAAGCTCTTCCTGAAGAAGTTCCATCACTGTCTCCTTCAATAACGACATGGTTTGATTCCTCGTACACCAAACTTAAACC
	comp159631_c0	1376	TIR-NBS-LRR class disease resistance protein [Arabidopsis thaliana]	Arabidopsis thaliana TIR-NBS-LRR class disease resistance protein (AT5G41550) mRNA, complete cds	--	--	Putative disease resistance protein At4g11170 OS=Arabidopsis thaliana GN=At4g11170 PE=2 SV=1	Phosphatidylinositolglycan class N (PIG-N)//NB-ARC domain//Leucine Rich Repeat	GO:0006952//GO:0006506	defense response//GPI anchor biosynthetic process	GO:0016740//GO:0005515//GO:0000166//GO:0043531	transferase activity//protein binding//nucleotide binding//ADP binding	GO:0005789	endoplasmic reticulum membrane	--	--	AT5G41750	Bra025493|Bra025493.1	AT5G41550 (E=3e-178) | disease resistance protein (TIR-NBS-LRR class), putative	0.15467547	0.3952235145881	-1.35342436765007	0.313369592	0.501572436659985	-0.678592874808495	0.5317734015	1.30000349905995	-1.28963198369188	0.806686545529975	1.41649961096726	-0.81225010649845	GGAATCCTCTTTATATCACTGTTGCTTAGGTCTAGATAAATTACATTTATAGGGACATGCGTTAATCTCTTGAGGCTTTTGTTGCCTATGATAAGATACTTGAGGCGAGACCAGCGTTCAGCAACAGACGCAGGAACATCTTCTATCTTTGTGTTTCCTACATCAAGATATTCAATGTTGCTAGAAATATTTGGAAAAGTTCTCAACCGTGAGCAACCGTTCATGTCGACTTTCTCAAGAGATGCTAAGTTGATGTTGTTGGTGGGAATGACTCGTAGTTTAGTACAGTAGCTCATCTTCAACTCTTTCAGTCTGTGTGAGTTTTTAATAGAAGAGGGAAGCTCCACCAGGCTTGTGCCCGTCAGTGTCAATGTCTCAAGATTAGTAGCATTCGTAAGA…
	comp161163_c0	222	disease resistance protein [Brassica rapa subsp. pekinensis]	Brassica rapa subsp. pekinensis isolate BrTNL45 disease resistance protein gene, complete cds	--	--	Probable WRKY transcription factor 16 OS=Arabidopsis thaliana GN=WRKY16 PE=2 SV=1	--	GO:0007165//GO:0006952	signal transduction//defense response	GO:0043531	ADP binding	GO:0005622	intracellular	--	--	--	Bra006556|Bra006556.1	AT5G11250 (E=0.0) | disease resistance protein (TIR-NBS-LRR class), putative	2.255098833	0.678909561635815	1.73189935385357	1.485880032	2.78068947267033	-0.9041250046328	0.824965423	1.34630392398142	-0.706598573026362	1.41609197799071	0.438987266822285	1.68966397542325	ATTTTGAAGTTCAGCTATGATGCTTTAGATGATGATGAAAAATTATTGTTTCTTCATATAGCATGCTTTTTCAGCTCTGAAGACATTCACAGAGTGGAAGAGCATCTTGAAAATAAGTTCTTGGATGTGAGGCAAAGACTTAATGTCCTGGTTGAGAAATCTCTCATATCTATCGACAACAAGTGGGGATATATAGAGATGCATAGTTTGCTAGAAAAACTA
	comp1623_c0	307	ATP binding protein [Arabidopsis thaliana]	--	--	--	Putative disease resistance protein At4g11170 OS=Arabidopsis thaliana GN=At4g11170 PE=2 SV=1	--	GO:0042991//GO:0006952	transcription factor import into nucleus//defense response	--	--	GO:0005634	nucleus	--	--	--	Bra010496|Bra010496.1	AT5G11250 (E=3e-303) | disease resistance protein (TIR-NBS-LRR class), putative	0.585138073	0.253060752011738	1.20929331992335	0	0.249787793284162	#NUM!	0.269753289	0.242780240866787	0.151989540174087	0.121390120433394	0.317443561024584	-1.38684910493848	CATTTTTTTCCACATCACCACATATGATGCAAGCCGTAAATTTGGTTGATTTACCAAGAGGCATTTGATTCAACTTCAGAGTTAAGGAACTCCCAGATGATCGGTAAGGGAAGCACGTAGGCACTTCTTCAGCGGGAAAGACTGCATAATCATCGGTCCGTGTCAGGCTGATGAGATCTCTCGCTTATTGATTTAGTTTGAAGCAGATAATGAAGTGCAGATGACAGAAACATCGATTTCGAAAGGAGCAATCTAGTCTCTCCAGTGAGTCACAATTTTCTGCATCTAGTAGCCATAGCGAATCGGG
	comp162590_c0	553	disease resistance protein [Brassica rapa subsp. pekinensis]	Brassica rapa subsp. pekinensis isolate BrTNL21 disease resistance protein gene, complete cds	--	--	--	--	GO:0007165//GO:0006952	signal transduction//defense response	GO:0043531	ADP binding	GO:0005622	intracellular	--	--	--	Bra010552|Bra010552.1	AT4G36150 (E=0.0) | disease resistance protein (TIR-NBS-LRR class), putative	0.341786653	0.140487614588795	1.28265311207651	0.194935153	1.24803557476336	-2.67859287533044	0.4636263085	0.673901753581408	-0.539575845429695	0.434418453290704	1.05737981809635	-1.28333640322224	GTACACCAAACTTAAACCACAATTCATAATCTCACCAGATCCATCTATCACTTTGAATTTTATTGACGCCTCGGTAGGAACACATTTCTGATGTCCTTGCGAACCTTCTACATGTTTTGTTATGTGGGAGCAACTGGTGTAACCGATAAACACATGGTCTGAATCAATCTTGCGTGGTTCAATCCAACCTCCACCAAGAATGCTGCTGAAACGTGTACATGTTCCAAGTTCGTTTTTGAACTCACAAGTGCATTCTATTGAGAAACTGTTGATCTCATTTTGGAATGCAACAACAGCGCATAGAACTATTGTTGAAAGTCTGTTGTCACACCAATGTGGTGGAAACTTCAGCTTTAATGTTGATCCAATCATGCGATGGTCAAACCATGAAGGTACTTC…
	comp16320_c0	785	TCP-1/cpn60 chaperonin family protein [Arabidopsis thaliana]	Arabidopsis lyrata subsp. lyrata hypothetical protein, mRNA	T-complex protein 1 subunit zeta	http://www.genome.jp/dbget-bin/www_bget?ko:K09498	T-complex protein 1 subunit zeta OS=Dictyostelium discoideum GN=cct6 PE=1 SV=1	TCP-1/cpn60 chaperonin family	GO:0007010//GO:0010498//GO:0006094//GO:0006457//GO:0044267	cytoskeleton organization//proteasomal protein catabolic process//gluconeogenesis//protein folding//cellular protein metabolic process	GO:0051082//GO:0005524	unfolded protein binding//ATP binding	GO:0005829	cytosol	KOG0359	Chaperonin complex component, TCP-1 zeta subunit (CCT6)	AT3G02530	Bra004192|Bra004192.1	AT5G46260 (E=0.0) | disease resistance protein (TIR-NBS-LRR class), putative	7.610304799	9.30296456249011	-0.289736295051015	12.49646077	17.1021874316806	-0.45266130814872	13.007762035	16.4258616212432	-0.33659627934268	14.4611611956216	16.2632199920072	-0.169429526376464	AGAGTAGATTCATCATGTTTTCTTCATAAAAAAAAACGATATTCGAGATTACCTATTGAGTCTATGACAAACAGGAGATCCAAGGGAAAGGAAAAAAAAAGAGATAGCTCAATAACATAATTTCCATATGGGTACTACTCAAACCTATAAGAAAGAAAGGAAACAAAAGCAAAAGTTGAAAACGATAACATGTAGGGTATGAATGGTGACCAGGGAACGACGAGGAATCATGCATTCCCTAACGTTCCTAAAAAAAATTGCCATTCACAAGGAATAATAATTTCCTCTCATTCCCTTTCATTCCCTTTTTTGTAGAGAATTAAAGAACAAAATTATTCCTTGTCAAATTTGATAAGGAATAACCATTCCTTTTCATTCCTGGTATTTTATTCCCGTACA…
	comp16516_c0	326	disease resistance protein [Brassica rapa subsp. pekinensis]	Brassica rapa subsp. pekinensis isolate BrTNL45 disease resistance protein gene, complete cds	--	--	Putative disease resistance protein At4g11170 OS=Arabidopsis thaliana GN=At4g11170 PE=2 SV=1	--	GO:0007165//GO:0006952	signal transduction//defense response	GO:0043531	ADP binding	GO:0005622	intracellular	--	--	AT5G11250	Bra027510|Bra027510.1	AT5G11250 (E=0.0) | disease resistance protein (TIR-NBS-LRR class), putative	7.595068587	4.91875580953171	0.626769558407976	6.626671034	9.40918436051996	-0.505785365809365	4.965795543	8.68795794463786	-0.806992257010218	7.65731448931893	4.48413373778591	0.772009203973505	ATCGGAACACAGTCTTGAATAGTTAACTTTGATATCATCCATGAAGACACTCAGTTGAAAACTGTCAGAGAGTTGGTTGAATGCAACTCTAGCAAATCCCAATCATCCTCACCTCACCTGAGCCTAGGCATAACAATGGTTCCATTTTTTCCAAATGAGCTCCCATCACAACTAACCCGTAGAAATCACTCAATCATGTGAAACTATTCAGCATGTTCGATATATCAGTGGCGATTTTCTTGATCATGGCCGCTTCATTTTCCCAGTTGCTTGAGTGATAGCCAGCGATTGTGGCCACTTTCGCCAAAGCTTCTCTCCATCTCCCA
	comp17059_c0	3367	disease resistance protein [Brassica rapa subsp. pekinensis]	Brassica rapa subsp. pekinensis isolate BrTNL11 disease resistance protein gene, complete cds	--	--	Putative disease resistance protein At4g11170 OS=Arabidopsis thaliana GN=At4g11170 PE=2 SV=1	ATPase family associated with various cellular activities (AAA)//TIR domain//Leucine Rich Repeat//NB-ARC domain//Sigma-54 interaction domain	GO:0007165//GO:0006952//GO:0006355	signal transduction//defense response//regulation of transcription, DNA-dependent	GO:0008134//GO:0017111//GO:0005524//GO:0005515//GO:0043531	transcription factor binding//nucleoside-triphosphatase activity//ATP binding//protein binding//ADP binding	GO:0005622//GO:0005667	intracellular//transcription factor complex	KOG0619	FOG: Leucine rich repeat	--	Bra009141|Bra009141.1	AT5G22690 (E=3e-236) | disease resistance protein (TIR-NBS-LRR class), putative	2.906163531	3.49038119594369	-0.264268720192692	2.465260988	1.61705510252892	0.608371546729051	1.0394266735	0.664094451554236	0.646327636516589	1.56467771977712	1.18671283118991	0.398894668488951	GAATTTTACAACATACGTCGACTTATTAAAACAAAACATTATTATATAGATATTTAAATTATTAATTTTCTTGTGCATTCCAGGTAAAATAATAAAAGTCTGATGAGCTTGTGCATTCCAGCTAGAATGAATTGGTTATTTAACAGCCACACCGAGGAGAAGACACTTTCTGTTAGAATGACACTCTGACATTTGCTGCCTGAGTTTCAGCTGTCTACACTGTTCTCTTCAGATAGCTTATTTGCATCACCAGGCTGACTATCCGAGGACGGAGAGAAGAATTGTATACCACATTCTTTAATTTCGCAAGCATCCCATCCAAACTTTATTTCCACCGCGTCATAGTTCGATTTGGCTAGAGGATTGTCTAAAGGGAAAGAACAGTCAAATATAGCTAGA…
	comp171244_c0	489	disease resistance protein [Brassica rapa subsp. pekinensis]	Brassica rapa subsp. pekinensis isolate BrTNL21 disease resistance protein gene, complete cds	--	--	Putative disease resistance protein At4g11170 OS=Arabidopsis thaliana GN=At4g11170 PE=2 SV=1	Leucine Rich Repeat	GO:0006952//GO:0007165	defense response//signal transduction	GO:0043531//GO:0005515	ADP binding//protein binding	GO:0005622	intracellular	--	--	AT4G36150	Bra010552|Bra010552.1	AT4G36150 (E=0.0) | disease resistance protein (TIR-NBS-LRR class), putative	0.541453511	0.794372708257706	-0.552978584106572	0	0.156819739341999	#NUM!	0.3711935765	0.762101574091041	-1.03781155032502	0.38105078704552	0.79717933116194	-1.06492101005112	ACTTGAAAGACTGCAAAATGTTGGTGGCCGTTCCAGAATGCCTGGGAAAGCTGAAAGCTCTGCAAGAACTGGTGCTTTCTGGTTGTTCAGAGCTCAAGACTTTTCCAATTCGCATTGAAAACATGAAATCCTTGCAGATTTTATTGCTTGATGGGACATCAATTACAGACACGCCCAAGATGTTGCAGTTGAATAGCTCAAAAGTGGAAGACTTGCCTGAACTAAGACGTGGTATGGACGGCATATCCTCATTGCAGCGTCTATGCTTAAGCATGAATGATATGATCACCAACTTGCGAATCTACATCAGTGTACTATGTCATCTGAAACTGCTTGACCTGAAATTCTGCAAGAATCTCACTTCAATTCCACTGCTTCCACCAAATCTAGAAATCTTAG…
	comp17215_c0	218	disease resistance protein [Brassica rapa subsp. pekinensis]	Brassica rapa subsp. pekinensis isolate BrTNL5 disease resistance protein gene, complete cds	--	--	Protein SUPPRESSOR OF npr1-1, CONSTITUTIVE 1 OS=Arabidopsis thaliana GN=SNC1 PE=1 SV=3	--	GO:0006952//GO:0007165	defense response//signal transduction	GO:0005524//GO:0017111//GO:0043531	ATP binding//nucleoside-triphosphatase activity//ADP binding	GO:0005622	intracellular	--	--	--	Bra001161|Bra001161.1	AT1G65850 (E=1e-197) | disease resistance protein (TIR-NBS-LRR class), putative	0.390520086	0	#DIV/0!	0	0.703530757231538	#NUM!	0.796197656	1.02569083412069	-0.365397407044749	0.512845417060345	0.447042079057556	0.19811339578267	TGCCAATAGAGCTTGTGAGCTCTACCAAACTTCTGCAGTAGGAGAGATGTACATCCTCGAGACTCATTGCTTCTGAGAGATCTGGAAGCTTTTTCAGATTTCAAGAGAAATTCAACGCCAACATCTTGAGGCATGGGAGAGGTTTAGTTCCCTCCCAAAGCATCTCCAATTTGCTAAATTGCAGGATTAGTTCAACAAGAAACTTGCCAGAGAACTTG
	comp172655_c0	252	--	Brassica rapa subsp. pekinensis clone KBrB035A14, complete sequence	--	--	--	--	--	--	--	--	--	--	--	--	--	Bra006146|Bra006146.1	AT5G11250 (E=6e-206) | disease resistance protein (TIR-NBS-LRR class), putative	0.506746302	0.308292265347633	0.716964961054755	0	1.52152485194916	#NUM!	1.6044510915	1.18307196739847	0.439541975736189	0.591535983699235	3.09381502331896	-2.38684910493848	GAGAAGTTATGGGAAGGAATTAAAGTAAGCTGTTTTTATTTATTTCACTTTGTTTCGATTCTACTTTTTTTTTTTTATGCTTAGAATCTATCATTTGTGCATTTTTAGCTATATAAAAAGAACTGGTCTTGCCACACCCGTCTATGTAGTTGTTTTTTTTTAAGTCTGATTCTTTTATGTTTCATTAAAGTGTATAAACAACCATGTTTTTGTTATTTGTCTGTACAGCCGCTTCGAAGTCTGAAATGGATG
	comp1757_c0	2289	predicted protein [Arabidopsis lyrata subsp. lyrata]	--	--	--	Probable WRKY transcription factor 16 OS=Arabidopsis thaliana GN=WRKY16 PE=2 SV=1	NTPase//AFG1-like ATPase//ATPase family associated with various cellular activities (AAA)//NB-ARC domain//Leucine Rich Repeat	--	--	GO:0005524//GO:0043531//GO:0005515//GO:0016740//GO:0019204	ATP binding//ADP binding//protein binding//transferase activity//nucleotide phosphatase activity	--	--	--	--	--	Bra021952|Bra021952.1	AT4G36140 (E=1e-160) | disease resistance protein (TIR-NBS-LRR class), putative	0.534847383	0.305463895940774	0.808125409852785	0.800605231	0.670029292601465	0.256866872794473	1.124031286	1.49783423395403	-0.414195777143162	1.14921973247702	1.57529113572663	-0.454963813637547	GCATTTTCTAAGCACGAGGCATCTGAGCCTAAAGATCGTGTGACCGAATGGAGAAACGCTCTAACGGAAGCAGCAAGCATAAACGAAGGTCTCCACTCAAATGCCGAATCCAGTGACTTAAAACTTATGGAAGATATTGTCTCATACATACATGGGCGGCTATTTCCAGCGGACAAGATCGGGGTAAGTTCGAGAGTGTTGGAGATAGAAAACTTGCTCAGTAAGCAACCATGGGTTGTCCGCAGCGTAGGAATTTGGGGGATGCCCGGTATAGGCAAGACCACCATTGCAAAAGCAGCCTTTGACCAGATGAAAGGGAACTTCAAATCTCGTAGTCGCTTCATCCAAAACTTCGAGAGAGAGTTTGAGAAGGAAGGAATGTCTCGTTTAAGAGGGCAA…
	comp1757_c1	439	TIR domain protein, partial [Cajanus cajan]	--	--	--	TMV resistance protein N OS=Nicotiana glutinosa GN=N PE=1 SV=1	TIR domain//Glycosyltransferase family 9 (heptosyltransferase)	GO:0007165//GO:0008152	signal transduction//metabolic process	GO:0005515//GO:0016757	protein binding//transferase activity, transferring glycosyl groups	GO:0005622	intracellular	--	--	--	Bra021952|Bra021952.1	AT4G36140 (E=1e-160) | disease resistance protein (TIR-NBS-LRR class), putative	0.742776124	0.176969591953539	2.06942595311287	0.73666838	0.524042272470872	0.491332126080648	0.3772859205	0.848901297791615	-1.16993855773144	0.792784838895808	0.887974243594963	-0.163588457761646	ATGGCAAGAACTAGCGTCAAGACAACAGTAACAGAGCAAGCAAGACTGTCCCCTTTTTCCAGAGGGTCAAGCCACCACGATGTCTTTATCAGCTCTAGCTGCGACGGCACCCGCGACACCTTCGTTAGCCACCTTTCCGCCGCTTTAAAGCGCGTAAACATCACTGTGATGGAGGAAGATGACAAAAACAAGGTGCCTGAAACCAGACAGTATTTACCCAAGAAAACTAGACTGGGGATAGAGAGATCCAAGATCTGTGTTGTTGTTCTCTCTGAGGACTTCGCGTCCTCCAAACATTGCCTGACTACTCTTGCGGAGATTATTGAGTGGCGGCATAGCAAAACAGGAGCCACGGTGGTTCCAGTCTTTTATGGCGTAGATCGCTCCTTAGTGGAGCAA…
	comp17714_c0	3325	predicted protein [Arabidopsis lyrata subsp. lyrata]	Arabidopsis lyrata subsp. lyrata predicted protein, mRNA	--	--	Protein SUPPRESSOR OF npr1-1, CONSTITUTIVE 1 OS=Arabidopsis thaliana GN=SNC1 PE=1 SV=3	RNA helicase//MutS domain III//NB-ARC domain//Archaeal ATPase//TIR domain//Leucine Rich Repeat//ATPase family associated with various cellular activities (AAA)	GO:0050896//GO:0006298//GO:0007165	response to stimulus//mismatch repair//signal transduction	GO:0043531//GO:0003723//GO:0005515//GO:0003724//GO:0005524//GO:0030983	ADP binding//RNA binding//protein binding//RNA helicase activity//ATP binding//mismatched DNA binding	GO:0005622	intracellular	KOG0619	FOG: Leucine rich repeat	AT4G08450	Bra022037|Bra022037.1	AT4G08450 (E=2e-284) | disease resistance protein (TIR-NBS-LRR class), putative	1.30598974	2.73374109819838	-1.06573305451824	2.399138745	2.51387937644148	-0.0673988337488494	2.1443515475	3.83360149637975	-0.838158934073255	3.11637012068987	2.16892716371624	0.522884981906436	TTCTGAATAAATTAAACTTTGATTTTTAACCCCATATATGTATGAAAAACGTTACAGTGGCCAATAGATACTAACAAGAAGATGGTACATGCAGTCATTGGCGTTTTAAACCACATCCTATTAGTCTGAGCCCTGTACTAACAAGACTAAACTCTATCTCAACTTGTTCGCAATTCGATTCACCACTGTCTTGGTTTTGACGGAAAGGACAGTCAAATATAATCAGATGATCATACTCTTGAGGTAAGGAGAAATCTATTGACTCTGTTGACCCAGAGTAGTTCCCGTGGCTGTCTTTAAACCGGCAATTTACCTCAATGTCTATAAAGCAAAGATGATGGTCGGCGGTTTCTGTTCCTTCAGTAACCGCATCGACATCAGAAACCACGACACAAGCCT…
	comp177313_c0	221	disease resistance-like protein [Brassica rapa subsp. campestris]	--	--	--	Putative disease resistance protein At4g11170 OS=Arabidopsis thaliana GN=At4g11170 PE=2 SV=1	--	GO:0007165//GO:0006952	signal transduction//defense response	GO:0043531	ADP binding	GO:0005622	intracellular	--	--	--	Bra010589|Bra010589.1	AT1G65850 (E=2e-232) | disease resistance protein (TIR-NBS-LRR class), putative	0.192609454	0	#DIV/0!	0.975557824	0.346990282978451	1.49133212534903	0	0.674511619421753	#NUM!	0.825034721710876	0.440973634545462	0.903762435875236	TCAGAAGATGGAAACATGCTTTGACGGAAGTGGCTCAAATCGCAGGATTCCATTCAACAAACGGGAAGAATGAAGCAGAGATGATTGAAGATATTGTCAGTGATGTTTCAAACAAGCTGAACCTTTCCGCACCATCCAATGATTTTGACAGCTTAGTTGGGATGGAATCCCAGATGGTAAATATGGGACCATTGTTACAGCTAGATTCGGATGAGGTGAGA
	comp177727_c0	814	disease resistance protein [Brassica rapa subsp. pekinensis]	Brassica rapa subsp. pekinensis isolate BrTNL36 disease resistance protein gene, complete cds	--	--	Probable WRKY transcription factor 19 OS=Arabidopsis thaliana GN=WRKY19 PE=2 SV=1	Leucine Rich Repeat	GO:0050896	response to stimulus	GO:0005515	protein binding	--	--	--	--	--	Bra023350|Bra023350.1	AT5G36930 (E=3e-187) | disease resistance protein (TIR-NBS-LRR class), putative	0.487416831	0.668092820728778	-0.454892486194643	0.794588252	0.659452048854624	0.268939703602167	0.3609596975	0.824080842155938	-1.19094810862023	0.809334547077969	1.07751420038197	-0.412898798021537	TAAAGCATCATCCAATCTCTCAAGTTGCGAGCAGCCTGATAGAATGAGAGTTTCCAGCGACTTCAACCTATATAGTTCCACGGGGAGGTCACGAAGCTCAGTGCAGCCTTTAAGATTCACTAGTACCAGCTTTCTACTAAGAAGGCGTATCGTCTTGTGAACCAGGACCAATTTTTTACAGTTAATCAGAAGCAACTTCTCAATATTTGGGAGATACCAGAAGTCTGGAGTCTCCGTGAGCTGGAGGGAGTGACTCAGGTCGAGATACTTCAGTTTTCCCAGGAACTGTGGCTCTTGATTATACCATAGCTGTTTAAGGTTGCTATACTGCAAGTCCATGACAACTACACTTCCCAAATGTAATTTTAAGGGGATAGAGTGTTGAGGATACTCAAACCA…
	comp17786_c0	338	disease resistance protein [Brassica rapa subsp. pekinensis]	Brassica rapa subsp. pekinensis isolate BrTNL45 disease resistance protein gene, complete cds	--	--	--	Leucine Rich Repeat	GO:0050896	response to stimulus	GO:0005515	protein binding	--	--	--	--	--	Bra006556|Bra006556.1	AT5G11250 (E=0.0) | disease resistance protein (TIR-NBS-LRR class), putative	1.468477738	0.459702076139666	1.67555030780664	0.318932366	0.975576526374029	-1.61300453237793	1.1613035285	0.220513414041727	2.39680677286654	0.269722890020864	0.57665782979022	-1.09623756289043	GGACGGCACTGAGTCCCGAAGCTTTCCAACCTCACTTAAAACACCAAAGTAATTGCAAATGAACTTAAAACAACTCCATAAACAAAAGACATACAAAAACAACTTTAAAATAATAATATGACATCTGAGGAAAACGTGTGATACTTCAACTCCTTGAGGTTTTAAAAGTGTGACGTCTTCAACTCTTCAAGACGAGGCCATGAGTCCCAGATCGTGAGAGTCACGTGTTCTACCCCAGTTCCTCTTAGGTCGAGAAATCTAATGTTTGTGGAGATCTGAGGAAAACGTGTCAACAAGCAGCAATCACTGAGATCAAGTTCATCCAAAGATTCCAAGTT
	comp178063_c0	780	predicted protein [Arabidopsis lyrata subsp. lyrata]	Arabidopsis lyrata subsp. lyrata predicted protein, mRNA	--	--	Putative disease resistance protein At4g11170 OS=Arabidopsis thaliana GN=At4g11170 PE=2 SV=1	AAA domain (dynein-related subfamily)//RNA helicase//Sigma-54 interaction domain//NTPase//Archaeal ATPase//TIR domain//IstB-like ATP binding protein//NB-ARC domain//Protein of unknown function, DUF258//ATPase family associated with various cellular activities (AAA)//Ferric reductase NAD binding domain	GO:0007165//GO:0006355//GO:0055114//GO:0006952	signal transduction//regulation of transcription, DNA-dependent//oxidation-reduction process//defense response	GO:0003724//GO:0008134//GO:0043531//GO:0016887//GO:0005525//GO:0019204//GO:0016740//GO:0005524//GO:0003924//GO:0016491//GO:0005515//GO:0003723	RNA helicase activity//transcription factor binding//ADP binding//ATPase activity//GTP binding//nucleotide phosphatase activity//transferase activity//ATP binding//GTPase activity//oxidoreductase activity//protein binding//RNA binding	GO:0005667//GO:0005622	transcription factor complex//intracellular	--	--	AT1G63730	Bra021754|Bra021754.1	AT1G63730 (E=4e-301) | disease resistance protein (TIR-NBS-LRR class), putative	1.326230693	0.796816931975422	0.735011539410312	0.829224151	0.589883481063367	0.49133212639292	0.654479094	0.477779063757075	0.45400347256521	0.653501607378538	0.874597708515167	-0.420428783963844	AATTGTCTGATCGAGAATTTTTCTCCCGACTCTTATCTGATGGCTTCTTCTTCGTCTCGAACCTGGAGATACCGCGTCTTTGCAAGCTTTCACGGAGCATACGTCCGTAAAACATTCCTCAGTCATCTGCGCAAACAATTTAACTACAACGGGATTACTATGTTCGATGACCAAGGAATCGAGAAAAGCCAAACAATTTCCCCAGCCCTCACACGAGCAATTATGGAGTCGAAGATTTCGATAGTTGTACTATCGAAGAAGTATGCTTCTTCGAGCTGGTGTATGGATGAGTTGTCGCAAATTTTGAAGTGCAAAGAAGATGCTGGGCAAATAGTAATGACCATATTCCATGGAGTAGATCCATCTGATGTGCGGAAACAGACTGGAGAGTTTGGGATT…
	comp18029_c0	246	disease resistance protein [Brassica rapa subsp. pekinensis]	--	--	--	--	Leucine Rich Repeat	GO:0050896	response to stimulus	GO:0005515	protein binding	--	--	--	--	--	Bra002154|Bra002154.1	AT5G18370 (E=4e-106) | disease resistance protein (TIR-NBS-LRR class), putative	1.36361524	0.947434766678093	0.525338109940596	0	1.24690817135346	#NUM!	1.7155035275	1.81789107185619	-0.0836336633102595	0.908945535928095	0.792318481581684	0.198113395782677	GGGAACTCCTTGAGGTTTCTACACCCAGACATATCCAATTTATTAATATGAGCCAAATAAGATTTGATTGATAATGGCACTTCCCGTATCGCAGTCCCTCTCAGATCGAGTCTTTTCAAACTCGAGCAACCACTGAGTATTTCTAGATTCAAGCAACCAGTGAGTTCTTTCAAACCCGTGCTCTCAGAGAGGTTCAGTTCCTCGAGATTGATTAAACTACCCATAGAAGAGGGGAGCTCCTTCAAA
	comp18364_c0	1648	disease resistance protein-like [Arabidopsis thaliana]	Arabidopsis thaliana chromosome 5, complete sequence	--	--	Protein DA1-related 4 OS=Arabidopsis thaliana GN=DAR4 PE=1 SV=2	NTPase//NB-ARC domain//ATPase family associated with various cellular activities (AAA)	--	--	GO:0019204//GO:0016740//GO:0043531//GO:0005524	nucleotide phosphatase activity//transferase activity//ADP binding//ATP binding	--	--	--	--	AT5G17890	Bra011665|Bra011665.1	AT4G36140 (E=2e-310) | disease resistance protein (TIR-NBS-LRR class), putative	0.674162857	1.13140268253792	-0.746943447358972	0.91576939	1.53555833359335	-0.745707071003521	1.1640388995	1.80906635791514	-0.636106057470854	1.36241787395757	0.946166730432497	0.526002929269965	CGGGTTCTTATATTCTGCTAAGAACCTTGTACTAAGAACCCTGCGTTAATGATGCTCTTACAGGGGTTGCTTTGGATCCTCCACTTGCTTTGACTATATCATCTTCTAGTAGATATCTGATCTTAGAAGGCTCCCACATTCTGGTGCACCTTTCAGTTTCTCCATTGAGAATATCTTGGCCCATGTCTTCGATCAGATTACTTACTTGCAATACATTTTCTGAAATATTTACCAGACATTTCTCCACAAGAACATCTATTCCAATGCGTGGGAAGTAACGATATCCTTCAAGCATTTGGACCACATAGTTGACATTCTCTTCCCTGAAGAAACAAGCAATGTCCAAAAAGATGTTCTTCTCGTTGTCACCAAGTGAATTATATACACTCCTTAGGCCAT…
	comp18576_c0	3960	disease resistance protein [Brassica rapa subsp. pekinensis]	Brassica rapa subsp. pekinensis isolate BrTNL3 disease resistance protein gene, complete cds	--	--	Protein SUPPRESSOR OF npr1-1, CONSTITUTIVE 1 OS=Arabidopsis thaliana GN=SNC1 PE=1 SV=3	Archaeal ATPase//TIR domain//NB-ARC domain//ATPase family associated with various cellular activities (AAA)//Cytochrome b559, alpha (gene psbE) and beta (gene psbF)subunits//Calcium-binding EGF domain//Sigma-54 interaction domain//Leucine Rich Repeat//Structural glycoprotein p40/gp41 conserved region	GO:0050896//GO:0007165//GO:0044763//GO:0006355//GO:0015979	response to stimulus//signal transduction//single-organism cellular process//regulation of transcription, DNA-dependent//photosynthesis	GO:0005524//GO:0005515//GO:0005509//GO:0008134//GO:0046872//GO:0005198//GO:0043531	ATP binding//protein binding//calcium ion binding//transcription factor binding//metal ion binding//structural molecule activity//ADP binding	GO:0016021//GO:0009536//GO:0005667//GO:0019012//GO:0005622//GO:0009579//GO:0009523	integral to membrane//plastid//transcription factor complex//virion//intracellular//thylakoid//photosystem II	--	--	AT5G46450	Bra022034|Bra022034.1	AT4G08450 (E=9e-266) | disease resistance protein (TIR-NBS-LRR class), putative	12.66742258	15.3221255877774	-0.274493439945633	30.32531351	35.7628330351242	-0.237938467123212	20.407289425	19.1231215050304	0.0937665342560723	24.7242175075152	10.9442651740241	1.17574977056804	GCGAAAACTCGATTTTATGGAAAATGTAATTTTGTGATTATAGCAAAAAAAATACAATTTTACGATTTTGATAACTTGATTTTGTGGTTTTGACGAAAATTTCTATTACGTAGTTTTGGCAAGACAAAGTGAAATAATATTTTTTTCTCAATTTCGTAGACCTATACATTTTATCTATTTGGGCTGCACAATTTTAAGATGGTCCAGCCCAGTTTTACCCATGGACGCAATTGGATTTCGCCCGTTTCAGCAGATTTAGTCTAATCTTAGATAATTTAGACATGGGCTGTCCATGAACATCCTGTCCGTTTGACATTCCTATTTGAAACGCCTCTTTGGTTTAGTGGAAGAAGCCATTAAAATAATTCATAATTAGATGCTCTGCTTTACAACCAAAGA…
	comp190290_c0	243	disease resistance protein [Brassica rapa subsp. pekinensis]	--	--	--	Protein SUPPRESSOR OF npr1-1, CONSTITUTIVE 1 OS=Arabidopsis thaliana GN=SNC1 PE=1 SV=3	--	GO:0007165//GO:0006952	signal transduction//defense response	GO:0017111//GO:0043531//GO:0005524	nucleoside-triphosphatase activity//ADP binding//ATP binding	GO:0005622	intracellular	--	--	--	Bra010496|Bra010496.1	AT5G11250 (E=3e-303) | disease resistance protein (TIR-NBS-LRR class), putative	0.213733829	0	#DIV/0!	0	0.631151049697429	#NUM!	0.1867424475	0	#DIV/0!	0	0	#DIV/0!	GTGAAAGAGCCTTTGAAAGATTGTATAATCTTCAATTCTTAAGAATCAGCAGCCTTGGCGTTAATCCGCGAAGTATGAACTACATATCCAAAAAACTTAGAGTACTAATTTGGCCAGATTTTCACATGCCATGTTTTCCTTCAAGTTTTAATCCAGAGTTCCTAGTCAAGCTAGAGATGAAGAATAGCAAGCTTAAGAAATTATGGGAAGGAATGCAACCGATCAGAAATCTCAAGTGGATGG
	comp19036_c0	3768	TIR-NBS-LRR class disease resistance protein [Arabidopsis thaliana]	--	--	--	Putative disease resistance protein At4g11170 OS=Arabidopsis thaliana GN=At4g11170 PE=2 SV=1	RNA helicase//NB-ARC domain//TIR domain//Leucine Rich Repeat//Archaeal ATPase//ATPase family associated with various cellular activities (AAA)	GO:0050896//GO:0007165	response to stimulus//signal transduction	GO:0043531//GO:0005515//GO:0003723//GO:0003724//GO:0005524	ADP binding//protein binding//RNA binding//RNA helicase activity//ATP binding	GO:0005622	intracellular	--	--	--			2.772986641	2.30924652260393	0.264018470527119	2.202901738	2.42184114969487	-0.136699096693918	1.524330464	2.2352147919081	-0.552237770407659	2.21905826495405	2.32775095305447	-0.0689891637029587	GGGAATCGCAAAATGAATAGAAAAGGTCCTGAAACAGTTTCACCATCGGACTAGGGCCGGATGACAAGTTTTGAAAAAGCATTTTTTTACAAATGCACACAGAGGAAACTGATACAAACACATAAGCAAATGCGAGAACTGAAGAACAACTTGGTCGAACACAAATACAAGCGTGTTCGACCAAAAGTGTAACAATTTAAGATACATTGCATCATAGATAACAATCACATAGTGCCACATAAAACTCGCCAATGTAGAACTGGTCTGTCAACATCAGAATGTTTCATAGTCCGTTTCCAGAATCAGCTCCTGCAGCCGTCATACTTTGCCTCCCAAAACCAACTAGGCACAGTGCGCTTCCTTCCTTTAATATCAAGTTTTGTCACTTTTCACACACAT…
	comp190469_c0	1188	hypothetical protein ARALYDRAFT_320248 [Arabidopsis lyrata subsp. lyrata]	--	--	--	Protein PHLOEM PROTEIN 2-LIKE A5 OS=Arabidopsis thaliana GN=PP2A5 PE=2 SV=1	Miro-like protein//ATPase family associated with various cellular activities (AAA)//NB-ARC domain//Archaeal ATPase//TIR domain	GO:0007165//GO:0007264	signal transduction//small GTPase mediated signal transduction	GO:0005524//GO:0043531//GO:0005525//GO:0005515	ATP binding//ADP binding//GTP binding//protein binding	GO:0005622	intracellular	--	--	--	Bra021953|Bra021953.1	AT5G45200 (E=3e-241) | disease resistance protein (TIR-NBS-LRR class), putative	0.684388521	0.261581316052537	1.38755606497629	0.181480033	0.387297235041604	-1.09363037470296	0.3800565175	0.941079974066967	-1.30810335504609	0.561280003533484	0.820329741031542	-0.547483272299976	GGGACAACGTAAGTATCACTGACGACATCCTCGACCAATGACTTATCACTTGTCACAATAACAACCTTGCTGCCTTGGCTAATCCACCTTCTGTTTCCGAGAAGATGCTCTAGTTGTTTCTTGTTGCTTACGTTATCCAGGACAAGAAAAACATTGCTATCAAGTAGCTCCGTCTCCACGGATTCATGTGTGGTCTCTTCGGTTATCGTCTTATCTGTCTTCTTCAAAAGCTTTCTCAGGAGTCTAACCCGTAATTCAGTAAGCCCTTCTTCCTTTGAGGTTTTATCAATATCATCCAAAAACATTCTTCGATGAAACTTGTTTTTCCCCTCCTCAAACAACTTGTGTGCGATTGTGGTTTTACCAATACCAGCCATCCCAAGAACTCCAATAATACGA…
	comp190628_c0	585	predicted protein [Arabidopsis lyrata subsp. lyrata]	--	--	--	Protein PLASTID MOVEMENT IMPAIRED 2 OS=Arabidopsis thaliana GN=PMI2 PE=1 SV=1	DAK2 domain//Helper component proteinase//emp24/gp25L/p24 family/GOLD//Potato leaf roll virus readthrough protein	GO:0006071//GO:0006810//GO:0006508//GO:0046486	glycerol metabolic process//transport//proteolysis//glycerolipid metabolic process	GO:0004371//GO:0004197	glycerone kinase activity//cysteine-type endopeptidase activity	GO:0019028//GO:0016021	viral capsid//integral to membrane	--	--	--	Bra004192|Bra004192.1	AT5G46260 (E=0.0) | disease resistance protein (TIR-NBS-LRR class), putative	1.00999912	0.531211287983614	0.92699632727804	0.5528161	1.17976696212673	-1.09363037606804	0.2695486315	1.01926200268176	-1.91890745576543	0.78603905134088	1.16613027802022	-0.569056078733775	GCTAAAACGGAAGAGGATTTGAACTTGGTTGAGAGTCTTAAGCTTGAGGTCGATGCTGCGAACGAAGAGCATGTTTTGGTTGAGTTAGCGAAGATGGAGGCTTTGAAGGAATGCAAAGAGGTGGAAGAGGAGAGAGAGAGGGAAAAGAAGGAAGCGTTCGAGGAATTGGAGAAGATGAAGAAAAGGACGAAGGAGATGAAGAAAGAGATCAAGAGATCAAAGGAGTATGAGAATGTGTTGTCAGAGACTTTGGCTGACATCGAGATGTTGGAAACGCAGTTAAGCCTTGTTAAGGACATGGAGAGGAAGGCTCCCAAGAACCAAAGAGGGAAGAAGGACGCTTTGACGGTTTTGAGAGAAGTTACGGAAGAGACGGAAGCTAAGAAGGAGGAGCTCGCT…
	comp19125_c0	647	disease resistance protein [Arabidopsis thaliana]	Brassica rapa Crr1 mRNA for clubroot disease resistance protein, complete cds	--	--	Protein SUPPRESSOR OF npr1-1, CONSTITUTIVE 1 OS=Arabidopsis thaliana GN=SNC1 PE=1 SV=3	Leucine Rich Repeat	--	--	GO:0005515	protein binding	--	--	KOG0619	FOG: Leucine rich repeat	--	Bra020861|Bra020861.1	AT5G11250 (E=4e-288) | disease resistance protein (TIR-NBS-LRR class), putative	4.383180817	5.04322308568679	-0.202367849141398	9.496987567	11.259754236681	-0.245633468491991	5.4705756685	5.87513173300045	-0.102928544585714	7.68605965000022	5.27191818115788	0.54391619266108	GAGCTCCCCTCTTCTATTGGGAATCTGACTAATCTCCAGGACTTGTATCTCAACGGATGCTCAAGTCTAGAGAAGCTCCCCTCTTCTATTGGGAATCTTCATTGTTTGCAAAGATTGCAAATGAAAGGTTGCTCAAAGCTAAAGGCCCTTCCGATCATCATCAACTTGGAATCTCTTTGGGAGCTAGATCTCAGTAACTGCTCGTCGTTGAAAAGCCTTCCTGAAATTTGCACAAACATTGTAGATCTAAAGATTAATGGAACTGCTATAGAAGAAATTCCTCCATCATTCAGGACGAGGATAAAAGAATGCAGACTAAGTACTCCAGAAAGCGATTGGGAAAGCGAAGAATACGGTTCAGAAGAAAGTGACGAATGCGGTTCTCCAGAAAGCGATGCT…
	comp19354_c0	486	predicted protein [Arabidopsis lyrata subsp. lyrata]	Brassica rapa Crr1 mRNA for clubroot disease resistance protein, complete cds	--	--	Putative disease resistance protein At4g11170 OS=Arabidopsis thaliana GN=At4g11170 PE=2 SV=1	--	--	--	--	--	--	--	--	--	--	Bra020861|Bra020861.1	AT5G11250 (E=4e-288) | disease resistance protein (TIR-NBS-LRR class), putative	4.036124433	4.63580221226441	-0.199848361527429	4.207715386	9.46726574546144	-1.16991069641492	3.562051197	4.90755779068996	-0.462297004461571	4.55763658834498	8.01699141135226	-0.814775035458734	AAAATTAGAAGGCAGACATGTCATTGGAAATTCGGTCCAGTCCAGTAATTTAAGTTCTCGAGGTAGGCAGATCAGACTTTCTAGTACGTATGGACTGGGGTGACTAAAATCACAAGAAAGATTTAAGAATTGGACACTGGACATTCTTTCAAAGGCTCTGTCACTTACCTTCAACTCCTTCCCCAACTCAATATATATGCCTATAACACTTCGACTACCTAGTCTACCATCACTTAGTACTTTGCATATATCTTCATCATCAACCAAAAACTGACGTTGCCCAGGTTCGTAAGGGGCTTGTTTACGAACAATTTCCCTACCCAAAAGTGCTAGCAAATCATGCATCTTTATAACTCCTGAGTCGACGGATATGAGAGATCTCTCAGCTAAAACACGAAG…
	comp195646_c0	991	disease resistance protein [Brassica rapa subsp. pekinensis]	Brassica rapa subsp. pekinensis clone KBrB034L08, complete sequence	--	--	TMV resistance protein N OS=Nicotiana glutinosa GN=N PE=1 SV=1	TIR domain//Ribosomal L28 family	GO:0007165//GO:0006412//GO:0042254	signal transduction//translation//ribosome biogenesis	GO:0005515//GO:0003735	protein binding//structural constituent of ribosome	GO:0005622//GO:0005840	intracellular//ribosome	--	--	--	Bra035126|Bra035126.1	AT5G18360 (E=1e-140) | disease resistance protein (TIR-NBS-LRR class), putative	0.663210497	0.62716166189791	0.0806294704796297	0.543890714	0.541668988665654	0.00590529768093857	0.318236023	0.376052138981351	-0.240835550936419	0.459971426490675	0.688381647469052	-0.58166439158935	ATGCCCCAGATTCCAACCATTCGAACATCTCCCGAGTCCATGGATAAGAGAGATTCTACGCTTCTCATGTGGGGCATTATTCCAACCAGTCCCTCTGCGTCGCTGGATGGCTGTGAGAACAATCTGTTAGAAAGATCTCGAACGACTTCTTGTACAAGCACTGCTTCCTCGCTCCTGGTCTTGGAATCCCATCCCGAGATATTTCCAACTTCAGCCAACGCCCTTCTCCACCTATCCACCGTCTCCAGATCATACCTCACCTCATGTTTCGCAAGAGCTTTCTCGAAGCAGCCGTTTCTCCTCTTCAACTCTGACGGATCGATGTCAAGAAAAACAGGGATCAGATCAAGCCGTTTCTTGGAAGCGAGGTCGACGATAAGCGAAAGCTCTTCCAAACAC…
	comp19796_c0	2388	predicted protein [Arabidopsis lyrata subsp. lyrata]	Arabidopsis thaliana TIR-NBS-LRR class disease resistance protein (AT5G45210) mRNA, complete cds	--	--	Probable WRKY transcription factor 16 OS=Arabidopsis thaliana GN=WRKY16 PE=2 SV=1	ATPase family associated with various cellular activities (AAA)//NB-ARC domain//Leucine Rich Repeat//TIR domain//NTPase	GO:0007165//GO:0050896	signal transduction//response to stimulus	GO:0005524//GO:0016740//GO:0005515//GO:0019204//GO:0043531	ATP binding//transferase activity//protein binding//nucleotide phosphatase activity//ADP binding	GO:0005622	intracellular	--	--	AT5G45210			1.387238066	2.11466805125387	-0.608215822968855	1.625112657	1.79669912039966	-0.144809098909571	1.106412788	1.40452639345673	-0.34419399895773	1.51481952522836	1.38755271774481	0.126603336747262	GGGGATATTAAGTGTCGCTCAGACTTGCCTTCAAAAAGCATCTCCATCCACTCTGTTTAATTGTTAAAGAGAAAGACAGAAACACTCTTGGAATCAATGGAGACTTCGAGCTCCACAGTTCAGCATGACGTATTTATCGCTTTCAGCTCAAGGGACACACGGTACTCTTTCGTCAGCCACCTCTCGGCCGCTTTCCGGCGAAGTAAGATCAGTTTCTTCGTAGGCGATGCTCCGGAGGAGGCGGAGGCGGTGGCAGTGACGGAGGCTGCAATAGAAGGCTCTAAGGTTTTTGTGGTTGTCTTTTCCGAGAACTACGCGTTTTCCAGGCTCAGCTTAGACACGCTCGTGAAGATTATGGAGCGTAAACACAACGACGACGTGCCGGTGGTTCCAATCTTC…
	comp2027_c0	252	disease resistance protein [Arabidopsis thaliana]	--	--	--	Putative disease resistance protein At4g11170 OS=Arabidopsis thaliana GN=At4g11170 PE=2 SV=1	Leucine Rich Repeat	--	--	GO:0005515	protein binding	--	--	--	--	--	Bra019410|Bra019410.1	AT5G11250 (E=1e-280) | disease resistance protein (TIR-NBS-LRR class), putative	1.537248688	2.15804585743343	-0.489374946207421	0.427774363	0	#DIV/0!	1.7916950115	0.899134695222839	0.994715917238655	0.663454529111419	0.38672687791487	0.778682554942915	ATTGGGAATATGACTAATCTTGAGGAGTTGTATCTAGGTGGATGCTCAAGTCTTGTTGAGCTCCCTTCTTCCATTGGGAATATGACTAATCTCAGGAAGTTGTCTCTTAATATATGCTCAAACCTAACGGCCCTTCCGATCAATATCAACATGAAATCTCTTGATGAACTTGTTCTCACTGACTGCTCTTCATTGAAAATCTTTCCCGAGATTTCCACAAACATCAGTGTTCTAAAGCTCACTGGAACTTCA
	comp209640_c0	760	disease resistance protein [Brassica rapa subsp. pekinensis]	Brassica rapa subsp. pekinensis isolate BrTNL32 disease resistance protein gene, complete cds	--	--	Protein SUPPRESSOR OF npr1-1, CONSTITUTIVE 1 OS=Arabidopsis thaliana GN=SNC1 PE=1 SV=3	Leucine Rich Repeat	GO:0006952//GO:0007165	defense response//signal transduction	GO:0043531//GO:0005515	ADP binding//protein binding	GO:0005622	intracellular	--	--	--	Bra012689|Bra012689.1	AT5G51630 (E=2e-307) | disease resistance protein (TIR-NBS-LRR class), putative	0.248694762	0.613339348954765	-1.30230938856069	0.709204866	0.605406730565034	0.228297720585894	0.5060237145	0.294211318208304	0.782352249905019	0.501708092104152	0.384691473294265	0.383146355093209	GAGAAGCTGTGGGAAGGAACTTTGCCACTTGGAAGACTCAAGAAGTTGATTATGAGTTGGTCCACGTACTTGAAAGAACTTCCGGATCTCTCTAATGCCAAAAGCCTCGAGGAAGTATATCTTGATAGATGCACATCTTTGGCGACATTTCCTTCCTCGATTCAGAATCTCCATAAACTGAGGGAGTTGGATTTGGAAGGTTGCACAGAGCTAGAAAGTTTTCCAATTCTTATTAACCTGAAGTCTCTCGAGTACCTCAATCTCAGAGAATGCTCCCGGTTGAGAAATTTCCCTCAGATATATATAAACAGTTCTCATGGATTTAGCCTCGAAGTAGAAGGCTGTTTCTGGAACAATAGTCTCTGTGGACTCGATTATCTCGGCTGCATTATGAGATGT…
	comp21147_c0	3957	TIR-NBS-LRR class disease resistance protein [Arabidopsis thaliana]	Arabidopsis thaliana TIR-NBS-LRR class disease resistance protein (AT5G41550) mRNA, complete cds	--	--	Putative disease resistance protein At4g11170 OS=Arabidopsis thaliana GN=At4g11170 PE=2 SV=1	Parvovirus non-structural protein NS1//NTPase//ATPase family associated with various cellular activities (AAA)//Archaeal ATPase//TIR domain//NB-ARC domain//IstB-like ATP binding protein//Piccolo Zn-finger//Poxvirus I6-like family//Guanylate kinase//RNA helicase//Leucine Rich Repeat	GO:0007165//GO:0019079//GO:0016032//GO:0006952	signal transduction//viral genome replication//viral process//defense response	GO:0046872//GO:0005524//GO:0003724//GO:0005515//GO:0016740//GO:0019204//GO:0003723//GO:0043531	metal ion binding//ATP binding//RNA helicase activity//protein binding//transferase activity//nucleotide phosphatase activity//RNA binding//ADP binding	GO:0045202//GO:0005622	synapse//intracellular	--	--	AT5G41550	Bra025494|Bra025494.1	AT5G41750 (E=9e-049) | disease resistance protein (TIR-NBS-LRR class), putative	10.07928106	4.43736113029747	1.18361886186009	8.881101719	16.840823061847	-0.923152086900491	18.66821486	19.645811449529	-0.0736377809566155	14.2634565842645	14.2104271934803	0.00537371917055736	GAATGTGATGCTTTCTTCAACCTCACTTTTTTTTTCTCATGGCTTCTTCTTCTAGTGTAAAGAGATTCCATGTCTTCCCGAGCTTCCACGGCCCAGATGTCCGTCGAGGATTTCTCAGTCACTTGCACAATCACTTTGATAGCAAAGGGATCACCACTTTCAAAGACCAGGAGATCGACAAAGGCCATTCCATCGGACCTGAACTCATTAAAGCAATTCGAGAATCTCGAGTCTCCGTCGTTCCTCTCTCCCAGAACTACGCTTCTTCGGGCTGGTGTTTGGATGAATTGGTTGAGATTTTGAAGTGTAAAGAGACTTCAGGGCAGATCGTGATGACCATATTCAGAGCGGGCCCTGAGATTTTGGAAGCCTTAGGCCATTTTTGTAAAGATTTTATTG…
	comp21843_c0	210	disease resistance protein [Brassica rapa subsp. pekinensis]	Brassica rapa subsp. pekinensis isolate BrTNL21 disease resistance protein gene, complete cds	--	--	Protein SUPPRESSOR OF npr1-1, CONSTITUTIVE 1 OS=Arabidopsis thaliana GN=SNC1 PE=1 SV=3	Leucine Rich Repeat	GO:0006952//GO:0007165	defense response//signal transduction	GO:0043531//GO:0005515	ADP binding//protein binding	GO:0005622	intracellular	--	--	AT4G36150	Bra010552|Bra010552.1	AT4G36150 (E=0.0) | disease resistance protein (TIR-NBS-LRR class), putative	0.202698521	0.36995071841716	-0.867997538242914	1.026658472	0	#DIV/0!	0	0.709843180439083	#NUM!	0.868250826219542	0.928144506995687	-0.096237564061465	GCAGTCTTTCAAGTTCAATACAATCAGTCTCTGGAGCTTCCACATGTTTGTAGGAAGTTGACCAATGGCAGTTCCATCTAAGTGTAAATTTTCTAGATTAGTCGAAACCATCTGGAATGTCTGAAGGCTTGAGCAGTTGGTGAGGATGAGAGTTTTCATAGAGATCAGATTCATATGCGGAAGAACCCGGAGACTCGTGCATCCTCTCAT
	comp21843_c1	270	disease resistance protein [Brassica rapa subsp. pekinensis]	Brassica rapa subsp. pekinensis isolate BrTNL21 disease resistance protein gene, complete cds	--	--	Putative disease resistance protein At4g11170 OS=Arabidopsis thaliana GN=At4g11170 PE=2 SV=1	--	GO:0007165//GO:0006952	signal transduction//defense response	GO:0043531	ADP binding	GO:0005622	intracellular	--	--	--	Bra010552|Bra010552.1	AT4G36150 (E=0.0) | disease resistance protein (TIR-NBS-LRR class), putative	0.700029701	0.287739447657791	1.28265311330542	0	1.42008986181922	#NUM!	0.30671948	0.55210025145262	-0.848010461968679	0.27605012572631	0	#DIV/0!	GAACCATAAAGGCGTTGTTGGTGCGCTGAAGAAAAGAACTGGAGCAGGCAGTGTGAGGGGCATTTTTCTTGACATGTCTGAACTGAAGGAGAAGCTTCCTTTGGACAGATGTACTTTCACTGAGATGCGTAATCTCAGGTACCTCAAATTCTATAGTTCTCGTTGTCATAGAGAATGCGAAGCTGACTGCAAACTAAACTTCCCTGAGGGACTTGATTTTCCGTTGGATGAAGTAAGATATCTCTTTTGGCTGAAATTCCCTTTGAAGAA
	comp21843_c2	285	disease resistance protein [Brassica rapa subsp. pekinensis]	Brassica rapa subsp. pekinensis isolate BrTNL21 disease resistance protein gene, complete cds	--	--	Probable WRKY transcription factor 52 OS=Arabidopsis thaliana GN=WRKY52 PE=2 SV=3	Leucine Rich Repeat	GO:0006952//GO:0007165	defense response//signal transduction	GO:0043531//GO:0005515	ADP binding//protein binding	GO:0005622	intracellular	--	--	AT4G36150	Bra010552|Bra010552.1	AT4G36150 (E=0.0) | disease resistance protein (TIR-NBS-LRR class), putative	0.513829228	0.817785798606354	-0.670434052744672	0	0.269069658028904	#NUM!	0.3184450155	0.52304234348143	-0.71588345602185	0.261521171740715	2.05168785756941	-2.97181160565963	GAAATTCCCTTTGAAGAAACTTCCGAAAGACTTCAACCCCAGGAATCTTACCGACCTTAACCTGTCTTTCAGCGAGATTGAAGAGGTTTGGGAAGGTGTTAAGGATACACCGAAGTTAAAGTGGGTTGATCTTAGCCACTCAAGCAAGTTATGCAATCTGACAGGGTTGCTAAATGCTGAAAACCTCCAGAGATTGAATCTCGAAGGGTGCATGAGTTTGGAGGAGTTGCCTCGTGAGATGAAACGTATGAAAAGTCTTGTTTTCCTCAACATGAGAGGATGCAC
	comp21878_c0	202	disease resistance protein (TIR-NBS-LRR class), putative [Arabidopsis thaliana]	--	--	--	--	--	--	--	--	--	--	--	--	--	--	Bra010496|Bra010496.1	AT5G11250 (E=3e-303) | disease resistance protein (TIR-NBS-LRR class), putative	0.42145237	0.38460223201784	0.132002460401381	0	0.379627982862563	#NUM!	0.4099715825	0.737955781644592	-0.848010460836326	0.368977890822296	0.482451352646273	-0.386849104938479	GGCTCAGTTGCTAGTCCAGTTGGGAAGAAAACTTGTGCGAGAACAATCGGTTAGTGAGCCTGGGAAACGCCAGTTTTTAAATGATGCAATTGGTATTGAAGAAGTGCTTAGTGATTATAAAGACGACAATAGCAGCGTCATAGGAATAAATGATGAGACTTGTGGAGACATAGAATGTACAAGTGAAAGAGCCTTTGAAAGA
	comp22054_c0	251	putative TIR-NBS-LRR class disease resistance protein [Arabidopsis thaliana]	--	--	--	Putative disease resistance protein At4g11170 OS=Arabidopsis thaliana GN=At4g11170 PE=2 SV=1	--	GO:0006952	defense response	GO:0000166	nucleotide binding	--	--	--	--	--			0.169588404	0	#DIV/0!	0.429478644	1.52758670394896	-1.83059596830708	0.3299372895	2.37557080306307	-2.84801046084504	1.40252472353154	2.71787335713877	-0.954452030703359	AGCTGAGAAATCTCTCATATCTATGAATAACTCAGGTTATTTAGAGATGCAAAAGTTGCTAGAGCAATTGGGTAGAGATATTGTTCATCAAGAGTACATTCGTGAGCCTGGACGACCTCAGTTTTTAGTTGATACAAGAAATATTCGTGAAGTACTTACTAACAATACTGTTAGCACAAATGTTCGAGGCATTAAATTTGACTTGTCTGAACTCTCGAAAGACTTAAATATAAGTGAGAGAGCCTTCGAAG
	comp22140_c0	1045	disease resistance protein [Brassica rapa subsp. pekinensis]	Brassica rapa subsp. pekinensis isolate BrTNL48 disease resistance protein gene, complete cds	--	--	--	--	--	--	GO:0000166	nucleotide binding	--	--	--	--	--	Bra017544|Bra017544.1	AT5G46470 (E=0.0) | disease resistance protein (TIR-NBS-LRR class), putative	0.560540976	0.297376654038674	0.914528447976485	0.515785357	0.440295804047298	0.228297720331612	0.3962404765	1.06985933893929	-1.43297296289018	0.792822347969645	0.746068311843423	0.0876898963684519	TCATATTTCACTCACCGTACTACCGGAACTTCTCTCACTAATATTCCTCTACATCACATCTCTCCCTCCCAACCATTCATCAGATTCAAGGTTTGCGCCTTGTGCGATGTTGGATCTATTAGCACAGATGGGTTTAATACGTTCGAAATCCAGGTATGTTTTCGGTTCATAGACATATCCAGAAACTACTTTGATCATGTTGATTTCCAACGAAGTTTCTCATCGGAGTTGGGAGGACATCTGTTTATAAAAGACTGTTGTGTCCCTCTAAACAAAGACATTACACCTCTAGCTCACGTGGATATACAATTTCGTCTCATTAAGGAAAACAGTGAGTTTAAATTAAAAGGATGTGGCATACTGCTTCCCGAGAACAGTGAATCGCTGGGTAGCCAACCT…
	comp221430_c0	339	predicted protein [Arabidopsis lyrata subsp. lyrata]	--	--	--	Protein PLASTID MOVEMENT IMPAIRED 2 OS=Arabidopsis thaliana GN=PMI2 PE=1 SV=1	--	--	--	--	--	--	--	--	--	--	Bra004192|Bra004192.1	AT5G46260 (E=0.0) | disease resistance protein (TIR-NBS-LRR class), putative	0.376696366	0.22917301140886	0.716964960715829	0.317991562	0.226209004537574	0.491332124894007	0.1338596305	0.219862931994406	-0.715883455044227	0.268927246997203	0.862435161367674	-1.68120006511494	GCCTTGCTTAGTTCAGCTTCTGCTTTGGCCTTTGCAGAGTCGGAAGCCTTTCTGCTCTCTCTGTACATGCCAAGCTCTCTCCCTGACTTGTGCAAGTCCTCAGCAACAGACTTGGCTTCTGGCAAATCTAGCTGAGGAGAGACGGTTCGAGTAGCTCTTTGTCCGTACATGTTAATGGCGGCTTTTACTGAACCTATTCTTCTTCCTCCACCTTCTGCCATTGATTCGCTCCTCCTGGGTTTAGGAGAGTGAGATGTTGGAGGAAGAGGAAGAGAGAGATTGTTGTTATGTGTAGCAGAGGATAAACAGAAGAGATGGAGATGATGATGATGATGATGA
	comp221492_c0	530	disease resistance protein [Brassica rapa subsp. pekinensis]	Brassica rapa subsp. pekinensis isolate BrTNL21 disease resistance protein gene, complete cds	--	--	--	NB-ARC domain	GO:0006952//GO:0007165	defense response//signal transduction	GO:0043531	ADP binding	GO:0005622	intracellular	--	--	AT4G36150	Bra010552|Bra010552.1	AT4G36150 (E=0.0) | disease resistance protein (TIR-NBS-LRR class), putative	0.276304396	0.586336987680027	-1.08547155300868	0	0.144688401015543	#NUM!	0.3424786015	1.12503447465817	-1.71588345633977	0.562517237329085	0	#DIV/0!	CAGACGATGTGAAAAATCTGAATGGAGTGTTCGGTGACAAAGTTTTGGGAATTGGCTAAGACTTGCAAAGCGATGAAGGCGACTACATCAATCAAATTGTAGGGGAAGTCATAAAGGTGTTATCTTCTGATCTGGAAAGACATATCCTACGCTGTGTTTTTCTTCATGATGTCCGTAAATTGTGGAAAGACTGCAAGATGAATCGGGACATTTTCATGAGAGATTTGTTGAAGGATGATGACGTGAAACAACAAGTCTCTGACCTGTCACCTGAATCTTTGAAGGCTCTCCTGCTCAGTAAGAAGTCTCTTGTTGTTCTTGATAACGTGAGTGACAAGAGTCAGATAGAGACTCTTCTCGGCTAATGCCACTGGATTAAGAGAGGTAGCAGGATCTTTA…
	comp22230_c0	442	TIR-NBS-LRR class disease resistance protein [Arabidopsis thaliana]	Arabidopsis thaliana chromosome 1, complete sequence	--	--	Putative disease resistance protein At4g11170 OS=Arabidopsis thaliana GN=At4g11170 PE=2 SV=1	Mov34/MPN/PAD-1 family//TIR domain//Ferric reductase NAD binding domain	GO:0050832//GO:0055114//GO:0007165	defense response to fungus//oxidation-reduction process//signal transduction	GO:0043531//GO:0016491//GO:0005515//GO:0017111	ADP binding//oxidoreductase activity//protein binding//nucleoside-triphosphatase activity	GO:0005622//GO:0005634	intracellular//nucleus	--	--	AT1G63880	Bra027775|Bra027775.1	AT1G63870 (E=3e-303) | disease resistance protein (TIR-NBS-LRR class), putative	0.502724158	0.527305322630794	-0.0688715411503705	0.731668368	1.73495141489225	-1.24563346881717	1.565627493	1.51765114369895	0.0449007931442488	1.12465975584947	1.54340772090912	-0.456630620120913	AGTTTCATTGAAAGCGATCCCAAAATCGCCGGTCTGGAAGCGTACATCGGATGGTTCCACTCCGTAAAAGATGGTCATCACTATCTGTCCCATAGTTTCCTTGCACTTCAGTATCTCCACCAATTCATCTAAACACCAGCTTGAAGAAGCGTGTTTCTTGGAGAGAATCACGATCGAGATCCTTGATTCTCTTATACCATTTGTGAGTGAAGGAGCTATCTCTTGGCTTCTCACAATCTCTTGATCATTAAACATTGTGATCCCGCTGCGTTTAAATTGCTCGCGCATATGACTGAGAAGTGTTTTACGGACGTCAGGCCCGTGGAAGCTCGAGAAGACGTTGAACTTGTAGTTGCGAGACGCAAAGGAAGAAGCAGACGCCATGAGAGACGAGCTGAG…
	comp22420_c0	671	predicted protein [Arabidopsis lyrata subsp. lyrata]	Brassica rapa Crr1 mRNA for clubroot disease resistance protein, complete cds	--	--	Putative disease resistance protein At4g11170 OS=Arabidopsis thaliana GN=At4g11170 PE=2 SV=1	Leucine Rich Repeat	GO:0050896	response to stimulus	GO:0043168//GO:0032550//GO:0005515//GO:0032559	anion binding//purine ribonucleoside binding//protein binding//adenyl ribonucleotide binding	--	--	--	--	--	Bra020861|Bra020861.1	AT5G11250 (E=4e-288) | disease resistance protein (TIR-NBS-LRR class), putative	2.867472356	4.28393007764729	-0.579155354656587	4.337670296	7.54162953651014	-0.797955884773789	1.8597309385	3.22127046860955	-0.792535888588505	3.77947038230477	2.32381933197132	0.701686174455302	CCCTCTTCTATTGGGAATCTTCATAATTTGAAGAAGTTGAATCTCAGAAATTGCTCAACGTTAATGGCCCTTCCAGTGAACATCAACATGAAATCTCTTGTTATGCTTGATCTCAGTTTCTGCTCGGTGTTGAAAAGCTTTCCTGAGATTTCCACAAACATTAGCTTTCTAGAAATCATAGGAACTGCTATTGAAGAAATTCCAACATCAATCAGGTCATGGTCTCGTCTTGATACGTTAGACATGTCATACAGTGAAAACCTAAGGAAATCGCATCATGCTTTTGACCTCATCACGAATCTTCACTTGAGCCACACAGGAATTCAAAAAATTTCTCCATTGGTAAAAGAAATGTCTCGTCTACAAACACTTGTAATCAATGGATGCATGGATCTGGTT…
	comp22701_c0	4188	disease resistance protein [Brassica rapa subsp. pekinensis]	Brassica rapa subsp. pekinensis isolate BrTNL37 disease resistance protein gene, complete cds	--	--	Putative disease resistance protein At4g11170 OS=Arabidopsis thaliana GN=At4g11170 PE=2 SV=1	RNA helicase//Leucine Rich Repeat//PhoH-like protein//PetM family of cytochrome b6f complex subunit 7//Parvovirus non-structural protein NS1//Archaeal ATPase//TIR domain//NB-ARC domain//ATPase family associated with various cellular activities (AAA)	GO:0007165//GO:0006952//GO:0019079	signal transduction//defense response//viral genome replication	GO:0005524//GO:0003724//GO:0043531//GO:0005515//GO:0003723	ATP binding//RNA helicase activity//ADP binding//protein binding//RNA binding	GO:0005622//GO:0009512	intracellular//cytochrome b6f complex	--	--	AT4G23720	Bra019273|Bra019273.1	AT5G41540 (E=1e-223) | disease resistance protein (TIR-NBS-LRR class), putative	4.474286149	3.9141634033105	0.192953540684588	2.831400514	2.10572064037663	0.427201788161942	2.368551843	1.06781567258028	1.14934262101469	1.94960809329014	1.58236670963448	0.301100165535796	CGTCTTCGTCTTCGTCTCCGTCTCGAAATTGGCGATTCAACGTCTTCCCGAGCTTCTGCGGTGAAGATCTTCGCAAAAGCTTTCTAAGTCATTTCCTCAAGGAGTTGCAAAGGAAAGGAATCACCACTTTCATCGATCATGAGATCAAGAGGAGCAAAGCTATCGGCGCCGAGCTCGTGGCAGCGATCAGAGGATCAAGGATGGCAGTCATCTTGCTCTCGAAGAACTATGCGTCTTCGACGTGGTGTTTGAACGAATTGCTCGAAATCATGAGCTGTAAAGAGGAGCGGGGCCAAACAGTGATGCCTGTTTTCTACGACGTCGATCCATCTGACGTCAGAAAGCAGGCCGGCGATTTTGGAAACATCTTTGAAAAAACTTGCGTGGGGAAGTCGGAAG…
	comp22927_c0	429	TIR-NBS-LRR class disease resistance protein [Arabidopsis thaliana]	--	--	--	Putative disease resistance protein At4g11170 OS=Arabidopsis thaliana GN=At4g11170 PE=2 SV=1	NB-ARC domain	GO:0006952//GO:0007165	defense response//signal transduction	GO:0017111//GO:0043531	nucleoside-triphosphatase activity//ADP binding	GO:0005622	intracellular	--	--	--			0.82561914	0.905473786335706	-0.133196458868891	0.753840137	0.715010280076808	0.0762946265921337	0.6293554405	0.521213524098628	0.272000518367797	0.637526830549314	0.681504707933896	-0.0962375638161788	AACAAAGAAGCTAGTAAGATCTTTTACAGATATGCTTTTAGACAAAGCTCCGCGCCACATGGTTTTGAAAAAGTTGCTGAAAGAGCTACAAAGCTTTGCAGCAATCTTCCATTGGGTCTCCGTCTCATGGGTTCAGCTTTACGGGGAAAGAAAGATGATGAGTGTGAAGTTATACTTGATACGCTAGAAAATAGCCTTGATCCAAAGATTGAGGGAGTACTTAGAGTTGGATATGACAGCTTACATCAGAACGATCAATCTCTGTTTCTCCACATTGCATTCTTTTTCAACCACATAGACGATGAACATGTGATGGCCATGCTGGCTGATAGTAATTTGGATGTCAGACTAGGTTTGAAAACCCTCGCGTATAAATCTCTCATACAAATATCAACTAGT…
	comp22927_c1	1446	predicted protein [Arabidopsis lyrata subsp. lyrata]	Arabidopsis lyrata subsp. lyrata predicted protein, mRNA	--	--	Putative disease resistance protein At4g11170 OS=Arabidopsis thaliana GN=At4g11170 PE=2 SV=1	Leucine Rich Repeat	--	--	GO:0005515	protein binding	--	--	--	--	AT1G64070	Bra021754|Bra021754.1	AT1G63730 (E=4e-301) | disease resistance protein (TIR-NBS-LRR class), putative	1.771078071	1.23572750342661	0.519267166745733	0.969148558	0.848518423659614	0.191771844202523	0.742951847	1.34016036140989	-0.851065028162538	1.15465445970495	1.01094578044136	0.191755553347594	TGCACAAGTTACTACAACAAGTGGCTCGACAAGCAGTTCAAAGACAAGAGCCTTGGAAACGGCAAATCATTAGTGATGCTCATGAAATTTTTGATATACTCGAAACTCATTCTGGTAGTAGAATTGTGACGGGTATATCTTTTGATATATCCACAATCGTGGATGACATGCATATAAGCGCAAGTGCTTTTAAAAGAATGTGTAATCTTCGATTTCTCAGCGTCTACCAGAGAGGAGGACGTGATACAAATGTTAGATTGCATGTGCCCAAGGACATGTATTTTCCACCGCGTCTAAAGTTATTACATTGGGAGGCATACCCACGAAAATGTCTTCCTACTACATTTAGTCCCGAGTATCTTGTAGAACTCAATCTAAAACATAACGAGCTCGAGAAGC…
	comp23254_c0	841	TIR-NBS-LRR class disease resistance protein [Arabidopsis thaliana]	--	--	--	--	Succinylglutamate desuccinylase / Aspartoacylase family	GO:0046777//GO:0010155//GO:0009637//GO:0009870//GO:0016556//GO:0008152	protein autophosphorylation//regulation of proton transport//response to blue light//defense response signaling pathway, resistance gene-dependent//mRNA modification//metabolic process	GO:0016788	hydrolase activity, acting on ester bonds	GO:0005634	nucleus	--	--	--			1.186032061	6.37406172397699	-2.4260699801267	1.025437713	0.638280579985331	0.683977203654449	0.2603442375	0.62037424211977	-1.25271831281071	0.822905977559885	0.231760221723061	1.82809463269524	AGAGGCTTTGTTCAGCACTTGCTTCCCCTGTTGTGAAGTACCTTCATGGTTTTGCCATGAAGCAGTTGGATCTGAGTTGAATCTCTCACTTTCCCCACATTGGAACGAGAATAGGTTTGTTGGCGTAGCTTTATGTGCGGTTCTCTCCTTTCCAAACGGACAAGAACACATCAACTCTTTTTCGGTTACATGCAAGTTTAACCTAGAACGTAAAGATGGGTCAGGGATCTCCTTTGATCGCCTGGTTGGAAGTTGGAAACAAGATAAGATGTCATCAGATCATGTCTTTCTTTGCTACACCAGATGCGCAAATAACATAAAATGCCTTGAGGAGAAATACTCTGGAGGTACATGTACTCAAACTACAGCTTCCCTTGAATTTGGTATCACAGATGAGAA…
	comp233627_c0	908	predicted protein [Arabidopsis lyrata subsp. lyrata]	--	--	--	--	--	--	--	--	--	--	--	--	--	--	Bra025493|Bra025493.1	AT5G41550 (E=3e-178) | disease resistance protein (TIR-NBS-LRR class), putative	0.853274602	0.427806447508831	0.996051880709572	0.237443039	1.01345620094587	-2.09363037331111	0.5060018865	0.492512338850906	0.0389828949702564	0.364977688925453	0.751306401587919	-1.04159312017166	ACTCTATATGCGATTGTAGGCAACTATCCATAAGCTTAGAGAAGAAAGTATGTATATTACAAGTCTCTGGATACACAATATAGTACAAAGACAACATGGATCAAAATGAATATCAGCTTATTAATCTAAAAGTTTCACCCCGTCTGATTTTTTCTTGTTCTTTCTCAGACCAAGCTTTTTAAGCCCACTCCACCAAGATGTATGGTTGTTGGTTTTGATGACATTTTCATCTTTAGAGACCTTAACGGCTCCATCACTCTGTTTATTCCATTCTCTGCTGCTACTACTTTCACCTTCCTCCGCCATGATCTGTACGCCGCACTCAATAATCTTAGAGTGTTTTTCGTAGCAGCTGAATTCAAATTGAATATCCGAGTCCACTTCAACGCATCTGCGTTC…
	comp234414_c0	288	TIR-NBS-LRR [Arabidopsis thaliana]	--	--	--	Putative disease resistance protein At4g11170 OS=Arabidopsis thaliana GN=At4g11170 PE=2 SV=1	Leucine Rich Repeat	--	--	GO:0005515	protein binding	--	--	--	--	--	Bra025493|Bra025493.1	AT5G41550 (E=3e-178) | disease resistance protein (TIR-NBS-LRR class), putative	0.147801005	0.269755732179179	-0.867997537226136	0.374302568	0.532533698182206	-0.508667874222705	0.2875495125	0.258796992868416	0.151989538031318	0.316549780434208	0	#DIV/0!	AGGAACATCTTCTATCTTTGTGTTCCTTATATCAAGATGTTTGATGTTACTCGAGATATCTGGAAACGTTCTCAATCGCAAGCAACCATCCATGTAAACATTCTCAAGAGATGCTAAATTGATGTTGGTGGGAATAACCCGTAGCTTTTTGCAGCCTTCCATCCACAACACTTTCAGTTTGTGTAGGTTCCTGATAGAGGAGGGAAGCTCCACCAGACTTGTGCATCCCCAAAGTGATAGTCTTTCAAGATTAGTAGCCTCTGAAAGATTTGGGATTTCTTTCAACCT
	comp234711_c0	1527	putative non-LTR retroelement reverse transcriptase [Arabidopsis thaliana]	--	--	--	--	SWIRM domain	--	--	GO:0005515	protein binding	--	--	--	--	--	Bra020861|Bra020861.1	AT5G11250 (E=4e-288) | disease resistance protein (TIR-NBS-LRR class), putative	0.588203629	0.407018472128899	0.53122141389195	0.423572258	1.00438575688589	-1.24563346735841	0.502212863	0.390483478434073	0.363037471863529	0.407027868217037	0.702034646745265	-0.786414656306262	GGCTTTCATGTGGTATTTCCCCGTCCTCTCGTTCTTCTTCAACACTCAAGACTGCGAATTTTGAAGCTGAAATGTGAAGAACCTCTGTCTGATCCTTGCCGGAGACCTTCCCATTTTCGCAGGTGAGACTAACGCCCAGCTACTTGTCTCATCTGAAGTAACAACTACCTTCTCCCCCGCTGGGTTCTCTTCTTTTTGTGTACCAGCTTCCAAACTCTTCTCAACTATCCCCACTTTACTTATCTGAGCAAATTCATCTTTCGAACTCTCCAGCTGCTTAGTTGAAACTAGATCACCTTCAACCACCTTTTCTAAGTCAGTGCTCAACCCTTTCCCACTGACTCTCCTTCTCTTTCATCTTACAGACCTCCTCCATGTGTCCCCACTTGTCGCATAACT…
	comp242496_c0	527	predicted protein [Arabidopsis lyrata subsp. lyrata]	Brassica rapa subsp. pekinensis isolate BrTNL48 disease resistance protein gene, complete cds	--	--	Putative disease resistance protein At4g11170 OS=Arabidopsis thaliana GN=At4g11170 PE=2 SV=1	TIR domain//Ferric reductase NAD binding domain	GO:0007165//GO:0055114//GO:0006952	signal transduction//oxidation-reduction process//defense response	GO:0017111//GO:0005524//GO:0005515//GO:0016491//GO:0043531	nucleoside-triphosphatase activity//ATP binding//protein binding//oxidoreductase activity//ADP binding	GO:0005622	intracellular	--	--	AT5G46470	Bra033939|Bra033939.1	AT5G46450 (E=1e-132) | disease resistance protein (TIR-NBS-LRR class), putative	0.555754573	0.589674769393576	-0.0854715519693316	1.227314682	0.291024108304507	2.07629462629771	0.2583211465	0.707149278426032	-1.4528490493482	0.967231980213016	0.184924427390033	2.38692613757581	TGGAGTTAAAAGCAGTTTGTCCAAAATATCATTGGCAATTGCTTCAATCATTGTAGCTTCGTTGCCCCAGCTCACAGAATGGTATCCAAGGATGTTTGCTACATTGGTCAAAGCTTCCTTCCATCTACTTTTCACTTCTTCTGTTTTGTTGTGGCATATCTCTTCAAAGATCTTTCCAAAGTCACCGGTTTGTTTTCTTACATGAGAAGGATCCAAACCGTAGAAAACCGGTATCACCATTTGACCAAACTTTTTCTTGCAATTCATGATCTCCACCAATTCGTTAAGGCACCAACTTGAAGAGGCGTAGTTTCTGTAGAACACAACCACAACAATCCTTGAATTCTTGATTGCATGTTGAAGCTCGGGATCAAGTGACAGGCTTCTCTTGATCTCGTT…
	comp24284_c0	210	disease resistance protein [Brassica rapa subsp. pekinensis]	--	--	--	--	--	GO:0006952//GO:0007165	defense response//signal transduction	GO:0005524//GO:0017111//GO:0043531	ATP binding//nucleoside-triphosphatase activity//ADP binding	GO:0005622	intracellular	--	--	--	Bra002154|Bra002154.1	AT5G18370 (E=4e-106) | disease resistance protein (TIR-NBS-LRR class), putative	2.452793988	2.58965502892012	-0.0783338616097715	2.56664618	3.28649368021019	-0.356664781098853	2.290478181	1.06476477065863	1.10511407644815	1.81570547532932	2.78443352098706	-0.616853645587843	GATGATGATGATGATGATGATGGGAACAAAGTTGAAAGTGATCATGATGATGGTGACGAAGTTGAAAGTGATGATGATGAATTTATGCTCGTACCTGGTGTAGAAGTGCCTGCACACTTCACTTACCAAGCTACTTCAGGTTTCCTAAAGATCAATCAGACTCCAGGACCTCTTCCTCCATCCCTTAGATTCAAAGCTTGCATCTTGCTG
	comp24398_c0	470	disease resistance protein [Brassica rapa subsp. pekinensis]	--	--	--	Putative disease resistance protein At4g11170 OS=Arabidopsis thaliana GN=At4g11170 PE=2 SV=1	TIR domain	GO:0050896//GO:0007165	response to stimulus//signal transduction	GO:0043168//GO:0005515//GO:0032559//GO:0032550	anion binding//protein binding//adenyl ribonucleotide binding//purine ribonucleoside binding	GO:0005622	intracellular	--	--	--	Bra006458|Bra006458.1	AT1G63730 (E=1e-050) | disease resistance protein (TIR-NBS-LRR class), putative	0.221009874	0.991782777033238	-2.16591334624777	0.688079614	0.163159260719655	2.07629462573115	1.375806249	1.74440185831307	-0.342455118856912	1.21624073615654	1.24410859448358	-0.0326836031086459	TGCGAAATAAGGCTTGCGAGTTGATGAAGAGAGCTGGTCTGCAACCGCTGATGTAATCTCCAGGAGCAAATTGATGATGACTACGAGGAAGACCAAATCAATGGAACACCGGCTTTTGTTGGTCGAAGTTGTAGGATTTAGCGTGTCTTCTCTAGCAATAAGATATTCAATCCTCTGTAAGATTCCTGTCACTTCTCTACCAATCTTTTCAAATAGCTCTGATTCGTCGTCCCTGGGACTGAAGATAAACCCCTTCAAACTGCACACTTTGTTCAAAGCTTGAATCCATCTTCCCTTGTCCTTCATTGTTTTACCACGACAAGTTTTCTCGAAACCTTTCCCGAAATCTCCGGTCTGTCTCTGCACATCATTCGGTCGTACTCCGTAGAAGACTGGCAT…
	comp24398_c1	319	Serine/threonine-protein kinase PBS1, putative [Ricinus communis]	--	--	--	--	--	--	--	GO:0016772	transferase activity, transferring phosphorus-containing groups	--	--	--	--	--	Bra006458|Bra006458.1	AT1G63730 (E=1e-050) | disease resistance protein (TIR-NBS-LRR class), putative	0.133437898	0.487082450580587	-1.8679975364805	0	0.721174161801608	#NUM!	0.1422520835	0.467294883674632	-1.71588345831886	0.233647441837316	0.916506331359378	-1.97181160565964	TTCCTTGGTTCTACTATCCAGCACGTGACTACAGTACAAGATTTGGTAGTTCCACAGATAATATCTTATTATTCTGTGTTGCTGGTCAGTTAATAGTCTCCACCATCAATTTCAGCTTCACTGAAAGAGGACGAGACGGTCCCATTAAAGTATCAGTGTGGCCTCTCGTATTTGCTATTGGTATAGTTGTCTCCAAGTTCACGGAGAAGCCACCCATTTCGAAGAATAATTAACTCTCTATCGAAAATATGTATTGATTGCTTTTTAAAATCGTAAAGAATAAAGACAAAAGTGTTTTTTAAAGGTTACTAAAAGAGGG
	comp250484_c0	844	TIR-NBS-LRR class disease resistance protein [Arabidopsis thaliana]	Arabidopsis thaliana TIR-NBS-LRR class disease resistance protein (AT5G45000) mRNA, complete cds	--	--	Vesicle-associated protein 1-4 OS=Arabidopsis thaliana GN=PVA14 PE=2 SV=1	TIR domain	GO:0007165//GO:0006952	signal transduction//defense response	GO:0005515	protein binding	GO:0005737//GO:0005622	cytoplasm//intracellular	--	--	AT5G45000	Bra027584|Bra027584.1	AT5G45000 (E=3e-068) | transmembrane receptor	0.817108957	1.28869089116878	-0.657305884732401	0.894068693	0.363435320086434	1.29868704746017	0.151887055	0.17661974868745	-0.217647749194656	0.535344220843725	0.577341073664379	-0.108957038383018	AACAACCAAAAACGGAAACCCAACTAGCAAGTTACCAATTTTGAGAAAGTTCACATCAGGGGTACGACGCATAGGGGACATGAAGAGAGCAAATAGAAAAGTCGCTGTTAAAGCCCTGATAAAAACTTCTCCAATCCCTAATCTCCTTCTTCTTCTCATTCTTCGAGAGCTTGGTAGCAATCTTGTAACTTCTTTAACAATGGCAGCAACAAGAGCAAATTCGTTTCTGTGTCTTTCCAAGCATAAGCCAATACTCCTTTTGATAATAAAATTCAAAGCTTCCTCCCAGCTCTGGAGCATCATTGGCTCCATAGAAAACCTCTTCAATGAATCGGCAAAATGGATTCCAAACTCTCCTTGGAGTCTTCTCACTTCGTTTGTTTTCACATTGTAGAATAC…
	comp25125_c0	256	disease resistance protein [Arabidopsis thaliana]	--	--	--	Putative disease resistance protein At4g11170 OS=Arabidopsis thaliana GN=At4g11170 PE=2 SV=1	--	--	--	--	--	--	--	--	--	--	Bra027775|Bra027775.1	AT1G63870 (E=3e-303) | disease resistance protein (TIR-NBS-LRR class), putative	0.332552261	0.606950397403153	-0.867997538310699	0.421090389	0.299550205227491	0.491332125777295	1.1787647	0.873439850930903	0.432495501317646	0.647265119965452	0	#DIV/0!	CGGCTGGATTCCTTTCCAAAGCTTTTCTAATTGGCTTTCTCGAAGATCAAGTTCTACAAGACATTCCGTATGAAATGTAGCAGGAAGACACTTGCTTGGGTATGCCTTCCAATGTAGAAACCTTAGACGCTGCGGAAGCTCTATCTCTTCAGATATATCCATTCTATCACACCCATCATATTTACTTTTGATAACTTTGAGGAACCTGAGATTAGGCATTCTTTTGAAAGCTCCCTTGCTTATAAACACTTCGTTG
	comp25125_c1	376	hypothetical protein ARALYDRAFT_480565 [Arabidopsis lyrata subsp. lyrata]	--	--	--	--	Leucine Rich Repeat//Outer mitochondrial membrane transport complex protein//DNA polymerase processivity factor (UL42)	GO:0006260//GO:0006626	DNA replication//protein targeting to mitochondrion	GO:0005515//GO:0003677	protein binding//DNA binding	GO:0005741	mitochondrial outer membrane	--	--	--	Bra027775|Bra027775.1	AT1G63870 (E=3e-303) | disease resistance protein (TIR-NBS-LRR class), putative	0.138131171	0.206621411881925	-0.580950848137712	0.286699839	0.203949075899568	0.491332124171316	0.340937964	0.792909935596849	-1.21764774869947	0.539804887298424	0.259189290517413	1.05843193025746	GTTTGATAGAACTTCCCCCCTCTACTTCAAATCTTGGTAAACTAAATTACTTGTGTATGATTTCCTGCACAAAGCTAGTTGTTGTTCCAAGTAACTGCACCTTTGCGTCCCCTAATCCCATTGACATACAAATATCGCGACTACCCATTCGGTATGTCAGTCCCAGCGGCAAAAGAAGTGCCTCCAGTGACTACCCTTTCGACTTCTCGTGAGTTCTCTCTTTGTCTAAGCGAAAATCCAAATCTGAAGACACTAACGCAACTGCCGGCTACTATAACTACACTAGACCTAAGCTTCTCTGGTATTGAAACAATATGCTGCCTCAAAGGTTTACACATGTTAAGAGAAATTAGACTCTTTGACTGCACAGAACTCA
	comp25125_c2	489	similar to XP_002891963 predicted protein [A.lyrata] [Arabidopsis halleri subsp. halleri]	--	--	--	--	--	--	--	--	--	--	--	--	--	--	Bra027775|Bra027775.1	AT1G63870 (E=3e-303) | disease resistance protein (TIR-NBS-LRR class), putative	0.299471023	0.476623624954623	-0.670434050114268	1.102240691	0.313639478683999	1.81326022060845	0.169354314	1.06694220372746	-2.65536538496702	1.08459144736373	0.199294832790485	2.44417548866719	GAGCTCCCTTGTTTTCTCAAGTCTCTAGACGCAGATGATTGTGAATCACTGGAGACTGTTTCTTGCCCTTTGATCACACCATTGCGAATCTCAGTTTCACCAACTGCTTCAAACTGGGCCAACAAGCACGAAATTAAATTGCCAACCAACCCTTTCATCTGCTTCAGTTGGGGTGGTCATGGTTACCTGGAACCGAAGTCCCCGCAGAGTTCGAGCACCAAGCTATAGGAAATACCTTGAGCTTCCCTATCTCCGCACTCTCCATCTTTAAGGTCTGCCTCGTTTGTTCCTCTAACAACCTAGCTGATATATATGATAAGTACTACTTGTCTTGTCGCTGGATACGCAAAGGCTACTCAAACTCTTTCCAGGCTATCGGTGTATTATTCTAGTTTTCCG…
	comp253999_c0	238	disease resistance protein [Brassica rapa subsp. pekinensis]	Brassica rapa subsp. pekinensis isolate BrTNL16 disease resistance protein gene, complete cds	--	--	Putative disease resistance protein At4g11170 OS=Arabidopsis thaliana GN=At4g11170 PE=2 SV=1	NB-ARC domain//ATPase family associated with various cellular activities (AAA)	GO:0006952	defense response	GO:0005524//GO:0043531//GO:0017111	ATP binding//ADP binding//nucleoside-triphosphatase activity	--	--	--	--	--	Bra006146|Bra006146.1	AT5G11250 (E=6e-206) | disease resistance protein (TIR-NBS-LRR class), putative	0.959909535	1.30570841794292	-0.443862406784806	0	1.93323157659423	#NUM!	0.853211614	0.626332218034485	0.445975511973663	0.313166109017243	0.409475517792215	-0.386849104938481	AACAAGAACTTTCTTGTCCTTCAATCTATTCGAAGCAACTCCCAAATGCGAAACCACCATATCCTTATGGTCGGTTATCTGAGACATTAACTGTTGTTGTAACTGTAACTTTGCGCTGTAGTCATCAGAGCACAGTCTTGAATAGTTTGATTTCAGATCATCCATAAAGGCGCTAAGTTGAAAATTGTTGGAGAGTTGGTTGAATGCTACTCTAGCGATTGTGGTCTTACCAATCCCA
	comp254654_c0	244	plastid movement impaired 2 protein [Arabidopsis thaliana]	--	--	--	Protein PLASTID MOVEMENT IMPAIRED 2 OS=Arabidopsis thaliana GN=PMI2 PE=1 SV=1	Adenylosuccinate synthetase	GO:0006531//GO:0006144//GO:0006522//GO:0009904//GO:0009903//GO:0006164//GO:0009637	aspartate metabolic process//purine nucleobase metabolic process//alanine metabolic process//chloroplast accumulation movement//chloroplast avoidance movement//purine nucleotide biosynthetic process//response to blue light	GO:0000287//GO:0005525//GO:0005515//GO:0004019	magnesium ion binding//GTP binding//protein binding//adenylosuccinate synthase activity	GO:0005829//GO:0005737	cytosol//cytoplasm	--	--	--	Bra004192|Bra004192.1	AT5G46260 (E=0.0) | disease resistance protein (TIR-NBS-LRR class), putative	0.56176516	0.318400208473785	0.819125872534268	0	0	#DIV/0!	0.8322310005	0	#DIV/0!	0	0.39940644768257	#NUM!	GCTGAACTAAGCAAGGCCAAGAAGACAGCGCAGGAGCTGACTTTACTTATAGAGCAGTCAAATCTCCGGTTAAAGTCTGTGAAGAAGTTAAAGATCGATGGAAACGGTAACTACGCTCAGATCATTAGAGAGTTGGAGGATGTGAAGCAAGAACTGAGCAAGCTTAAGCTCGACGCAGCCTATGTTTTAAAAGAGAAGGTTGCGGCGGAGAAGGAAGTAATGGAGTTGGGGGCTAAAACGGAAG
	comp257574_c0	633	disease resistance protein [Brassica rapa subsp. pekinensis]	Brassica rapa subsp. pekinensis isolate BrTNL48 disease resistance protein gene, complete cds	--	--	Protein SUPPRESSOR OF npr1-1, CONSTITUTIVE 1 OS=Arabidopsis thaliana GN=SNC1 PE=1 SV=3	Leucine Rich Repeat	GO:0006952//GO:0007165	defense response//signal transduction	GO:0005524//GO:0017111//GO:0043531//GO:0005515	ATP binding//nucleoside-triphosphatase activity//ADP binding//protein binding	GO:0005622	intracellular	--	--	AT1G31540	Bra017544|Bra017544.1	AT5G46470 (E=0.0) | disease resistance protein (TIR-NBS-LRR class), putative	0.447886302	0.490929863302393	-0.132384384645289	0.681195195	0.605725533477391	0.169404031221166	0.2742039325	1.53070448862456	-2.48087462226621	1.10594984181228	0.461872858931503	1.25971827985356	AGTGAAATATGAAGGCACTTCTTTGCCTGATAGTATCACTTGCATGGGAACTGTTTGTGGTTGAAATAGAACTTTGTGATCAAAGTTGAAGCAGCCGATGAAATCGAGCTGGGCCATTGAGATAGAACAACCAGCCTTATCATGAAGCCTAGAGTGAATATTGTCCGTTGTAATCGCCACAACGCTTGGACAACCATCCCAGCTAGCCTCAGTCAATGCCTTACAGTTCCCAAAGTCACCCTTCTGAAGATGTCTTAGTTTTAAAATGTTCAGGGATACACGCCGTAAGTTGTTGCATTTCGCCATTAATAGATATCTGAGCATAGATAATTTCTCGATCCACCAAGGAACCTCTTCAATCGCTGTAAAACTTAGATCCAGCCCTTTGATGTTTACTGA…
	comp25807_c0	2575	disease resistance protein [Brassica rapa subsp. pekinensis]	Brassica rapa subsp. pekinensis isolate BrTNL15 disease resistance protein gene, complete cds	--	--	Protein SUPPRESSOR OF npr1-1, CONSTITUTIVE 1 OS=Arabidopsis thaliana GN=SNC1 PE=1 SV=3	Leucine Rich Repeat	GO:0006952//GO:0007165	defense response//signal transduction	GO:0043531//GO:0005515	ADP binding//protein binding	GO:0005622	intracellular	--	--	AT5G46450	Bra004192|Bra004192.1	AT5G46260 (E=0.0) | disease resistance protein (TIR-NBS-LRR class), putative	7.447558647	6.12465985480526	0.282137855859118	16.78736115	21.471460905454	-0.355044887628179	13.79173174	23.2136500541498	-0.75116976788399	20.0005056020749	11.5053874420592	0.797726904117381	GGACGTATATAAATTTGATAGAGCAGAGAAAAGTTTGATAGAATAGAATAGAATAACTTGTCCAACACATTTGCACATAAAAAAATAACTCTCAAGTTATCTAGCTAGGGTAGTAGTAAATAATCCAGCGACTTTGTAAACAAAAAAGTATCAAGACTTAAAAAACAAAGGCAGCTTATGAAATCACAAATTGAATCAACTCTATGGTCCGGTTACAAAATCTATTGTAATTGTCCTTAATAAAGATTCTCCTCCGCTCATAATTGATGAGAACCAAAATAAGATCGTTATGAAACCTGACAACATATATCCAGCTGAGCGATAGTGAAGCGTCTCTGCATGTCCGCCTTCAATCCTGTTCTTATATAACAACCGGAAAACTACTCATTTTATCGCCAT…
	comp25807_c1	1354	disease resistance protein [Brassica rapa subsp. pekinensis]	Brassica rapa subsp. pekinensis isolate BrTNL15 disease resistance protein gene, complete cds	--	--	Putative disease resistance protein At4g11170 OS=Arabidopsis thaliana GN=At4g11170 PE=2 SV=1	Sigma-54 interaction domain//NB-ARC domain//TIR domain//Archaeal ATPase//ATPase family associated with various cellular activities (AAA)	GO:0007165//GO:0006952//GO:0006355	signal transduction//defense response//regulation of transcription, DNA-dependent	GO:0008134//GO:0005524//GO:0005515//GO:0043531	transcription factor binding//ATP binding//protein binding//ADP binding	GO:0005622//GO:0005667	intracellular//transcription factor complex	--	--	AT5G46450	Bra004192|Bra004192.1	AT5G46260 (E=0.0) | disease resistance protein (TIR-NBS-LRR class), putative	4.714481536	2.52462676379214	0.901029004405512	5.573072208	9.11836134317302	-0.710301735630959	6.44804734	9.74330539768122	-0.595548951051251	7.65818880284061	8.63709068548424	-0.173542208911411	AATGCCTTCACTGAGTACATCACATATATCTTTTGAATCCACTAGAAATTCCCGCTTTTGAGGTTTTTTAATGGACTGTAACCAAACCACGTTTCTACCCATTTCTTGTAGCAAATGGTGCATCTCCACTTTACCCCACCTCACCTGAATGAGGGACTTGTTAACTAGGTTTTTCAGCCCGATATCAACATCCAGCTCACTATCAGCAAGAAACAGCTTGATGTCTTTGACGTCTACATGATTGAAAAGACATGCAATATGCCGAAATATCGCCTTATCTTCTCCAAGTAACCCATCATAACCGACTCTTAGTGTCTCCTCTATTTTACCATCTAGACTTCTTCTAAGCCTAGGCAGCATATTCAAACAATCCTCCTTGTTCAAACCCCGCAAAGACGA…
	comp25807_c2	378	disease resistance protein [Brassica rapa subsp. pekinensis]	Brassica rapa subsp. pekinensis isolate BrTNL15 disease resistance protein gene, complete cds	--	--	Protein SUPPRESSOR OF npr1-1, CONSTITUTIVE 1 OS=Arabidopsis thaliana GN=SNC1 PE=1 SV=3	TIR domain//Excisionase-like protein	GO:0006952//GO:0007165//GO:0006310	defense response//signal transduction//DNA recombination	GO:0043531//GO:0005515//GO:0003677	ADP binding//protein binding//DNA binding	GO:0005622	intracellular	--	--	AT5G46470	Bra004192|Bra004192.1	AT5G46260 (E=0.0) | disease resistance protein (TIR-NBS-LRR class), putative	3.114847896	1.23316906139053	1.3367911157343	4.562926543	4.46313956571754	0.0319005070647158	2.6230002935	4.92946653082697	-0.910213556885891	4.74619653691348	3.35163294192887	0.501907683609016	GCTCAATCTATGGATTTATAATAAAGGGCAATTCTGCTTGATTAGAGGTGTTTTTGTTTTTTTTCCCCAAATTTGTTTTATTTGACAGAATCACCGCGTTGTGGTTGTTCTCAAGATATGTTGCCTCCTCTTGCTATGGCATCTTGTTCTTCCTCCTCTTCCCGCAGCTGGTCATACGATGTTTTCCCTAGCTTTAGCGGAGAGGATGTCCGCAAAACATTCCTCAGCCACCTTCTCAGGGAGCTTGAGCGGAATTCGATCATTGCTTTCAAAGACAACGAGATGGAGAGGAGCCAGTCAATCGCCCCGGAGCTTGTACAGGCCATTAGAGATTCGAGGATCGCGGTGGTTGTATTCTCCAAAAACTACGCATCTTCA
	comp2594_c0	520	hypothetical protein ARALYDRAFT_475781 [Arabidopsis lyrata subsp. lyrata]	--	--	--	Probable non-specific lipid-transfer protein AKCS9 OS=Vigna unguiculata PE=2 SV=1	--	--	--	--	--	--	--	--	--	--	Bra004192|Bra004192.1	AT5G46260 (E=0.0) | disease resistance protein (TIR-NBS-LRR class), putative	0.245577054	0.298806349490783	-0.283035039216387	0.621918113	0.589883481063367	0.0762946265341391	0.4057825655	1.43333719127123	-1.82059925626287	1.02762765213562	0.374827589363643	1.45501856466257	GCTCAGCTGGATATATGTTGTCAGATTTTTAGCAACTTGGATAAGGAATACCACAAGCGGATAGGACTTTGCGAGAGTTCGGAGAGCTAATGTACTGAGCAAACGCAGGGTTCTTAGCAAATCCACATAAGCATGGCTGCTGCTCCTTCAGCTTTGCACAACAATCACCCGAGGGTTGGCCTCCTCCTGTAATCGCTGCCAGGCAAGGCTGAAGCTGCTTAGCGTCACATGCCGCTCCGAGTGCCACTTCAGTTGGAGCCGCAAATGATGGCGAAAGAATGACGAAAACCATGAGTGTCAATGCCAAGATCTTCATCATGTCTATTTAGTTAGTTTTATAATAAATTGTTTGGATTTTGACTGTGTTTTATATATTTTCTAAGGAACATTTGAGGTCTT…
	comp26034_c0	465	predicted protein [Arabidopsis lyrata subsp. lyrata]	Arabidopsis lyrata subsp. lyrata predicted protein, mRNA	--	--	Protein SUPPRESSOR OF npr1-1, CONSTITUTIVE 1 OS=Arabidopsis thaliana GN=SNC1 PE=1 SV=3	TIR domain	GO:0007165	signal transduction	GO:0005515	protein binding	GO:0005622	intracellular	--	--	--	Bra010588|Bra010588.1	AT2G14080 (E=4e-215) | disease resistance protein (TIR-NBS-LRR class), putative	1.646027329	1.33659614395877	0.300424671859152	1.159130533	2.30879125921576	-0.994094701593696	1.1490782845	0.961723018659403	0.256783734287899	1.0604267758297	0.209581017708704	2.33906504459219	GTTTGACCAAACTCTTCTCTGCACGTCATGATCTCCACCAACTCGTTCAAGCACCATGTTGACGATGCGTAGTTCTTCGAGAGAAAGACAATGGCAATCCTCGATCCTTTAATAGCTTCTATGAGCTCAGGACCAATCGACTTACTCCTCTCTATATCGTTGTCAATGAATAGGTTGATTCCCTTGCTCCTGAACTCCTTGAGAATGTGGCTGAGAAAGGATTTTCGGACATCTTCCCCGTGGAAGCTTGGGAAGACATGATGTAACAATTGCGAGGCAAAGATGATGGAGGAGCCAAAAGGGTTAAAGAAGAAGCCATTGTTTGTTTTCTTTGATGGGATCTTGATTTTCTGTTGAAAAACATTGTACCCAAAAGCGCCAAGAAGCATATTCAGCAGC…
	comp26339_c0	344	disease resistance protein [Brassica rapa subsp. pekinensis]	--	--	--	Putative disease resistance protein At4g11170 OS=Arabidopsis thaliana GN=At4g11170 PE=2 SV=1	--	--	--	GO:0000166	nucleotide binding	--	--	--	--	--	Bra002154|Bra002154.1	AT5G18370 (E=4e-106) | disease resistance protein (TIR-NBS-LRR class), putative	1.470104961	1.35505205001634	0.117570893567711	2.193587143	1.11460541479997	0.976758953146368	1.094870503	2.6000069981199	-1.24775526279314	2.39679707055995	2.83299922193451	-0.241222439885356	AAAGCGACAGTTCTTGATGGATACGAAGGATATTTCTGAATTACTTGAAGATGAAGATACTGGTACTAGAAAAATTCTGGGCATTAAGTTAGAAGAATGGGGAGAGGTGGATATCCAAATAAGTAAAAGTGCCTTCCAAGAGATGAAGAATCTCCAGTTTCTAAGAGTCAACTCTCGTAACGTGCGCATACCCGAAGAAGGCCTCAGCTGTCTTCCCGACAAACTCAGACTTCTAGAGTGGCATAACTATCCATTGACTTTTTTGCCTTCCAAGTTCTCTTGCAAGTTTCTTGTCGAACTTATCATGACAGAAAGCAAACTTGAGAAGCTTTGGGATGGAATCA
	comp26541_c0	242	disease resistance protein [Brassica rapa subsp. pekinensis]	Brassica rapa subsp. pekinensis isolate BrTNL4 disease resistance protein gene, complete cds	--	--	Putative disease resistance protein At4g11170 OS=Arabidopsis thaliana GN=At4g11170 PE=2 SV=1	NB-ARC domain	GO:0006952//GO:0007165	defense response//signal transduction	GO:0043531	ADP binding	GO:0005622	intracellular	--	--	--	Bra001160|Bra001160.1	AT5G18370 (E=5e-213) | disease resistance protein (TIR-NBS-LRR class), putative	1.869891339	3.57308187667946	-0.934214537165872	3.12261144	5.36793967767664	-0.781615399551613	4.1798479215	6.43390712452111	-0.62224465776318	4.77825928226055	2.43235225758952	0.974132963172225	TGATGAAGTGGATAACTGGTGGCAACTAGAGGAAATAGCAAAGCAGCGTGGATGGGTTGGTCCAGGAAGTATGATTATCATTACAACAGAAGATAGAAAACTTCTCAAGGCACTTGGACTCGGGATCGATCAGATCTACATGATGAAATATTCAACTAGGGACGAGTCTCTGCGGATCTTCTGCCAATATGCTTTCCGCCAAACGTCTCCAGTTAATGGTTTTGAAAGTCTTGCTAGGGAAG
	comp266589_c0	286	predicted protein [Arabidopsis lyrata subsp. lyrata]	Arabidopsis thaliana TIR-NBS-LRR class disease resistance protein (AT3G04220) mRNA, complete cds	--	--	Putative disease resistance protein At4g11170 OS=Arabidopsis thaliana GN=At4g11170 PE=2 SV=1	TIR domain//B12 binding domain	GO:0006952//GO:0007165	defense response//signal transduction	GO:0005515//GO:0031419//GO:0043531//GO:0046872//GO:0017111//GO:0005524	protein binding//cobalamin binding//ADP binding//metal ion binding//nucleoside-triphosphatase activity//ATP binding	GO:0005622	intracellular	--	--	AT3G04220			0.148834578	0.271642135900712	-0.867997541699958	0	0.268128855028803	#NUM!	0.289560348	0.781820286147942	-1.43297296394414	0.390910143073971	0.681504707933896	-0.801886604217322	GCCAGACGTCCGCAGAACTTTTCTTAGTCATTTACACAGACACTTCACAAATAAAGGAATCACGACCTTCAAAGATCAGGAGATTGAGAGAGGCCAAACGATCGTCCCTGAACTTGTACAAGCCATCAGAGAATCAAAAGTCTCCGTAGTTTTGCTCTCGAAGAACTACGCTTCTTCAAGCTGGTGCTTAGATGAACTAGTTGAAATCTTGAAGTGCAGAGAAGATCAGGGACAGATGATGATGACGATTTTTTACGACGTCGATCCATCCGATGTGCGGAAACAA
	comp268522_c0	315	disease resistance protein [Brassica rapa subsp. pekinensis]	Arabidopsis thaliana chromosome 5, complete sequence	--	--	Protein SUPPRESSOR OF npr1-1, CONSTITUTIVE 1 OS=Arabidopsis thaliana GN=SNC1 PE=1 SV=3	TIR domain	GO:0006952//GO:0007165	defense response//signal transduction	GO:0043531//GO:0017111//GO:0005524//GO:0005515	ADP binding//nucleoside-triphosphatase activity//ATP binding//protein binding	GO:0005622	intracellular	--	--	AT5G44510	Bra019410|Bra019410.1	AT5G11250 (E=1e-280) | disease resistance protein (TIR-NBS-LRR class), putative	0.858090404	1.97307049822485	-1.20124094899212	0	0.486887952623731	#NUM!	1.33249798	0.473228786959389	1.49352360395501	0.236614393479695	0	#DIV/0!	ACTCAAGTCCCATCATCACCTCCGTCTTCTTTGTCTCCATCATCACCTCCGTCTCCTTTGTCTCCTTCTTCACCTCGGTCTCTTTTGTCTCCTTCATCACCTCAGTCTTCGTTGTCTCCTTCATCCGCTCCATCTTCTTCCTCTCACGTCTGGTTACACGATGTCTTTCCGAGCTTCCGTGGGGAAGATGTCCGCAAAAACTTTCTTAGTCACATTAAAAAGGAGTTTAAAAGAAAGACAATCACATTTTTCAACGATAATGGGATCGAGAGAGGAGAGTCCATCGCTCCTGAACTCATACGGGGGATTAGAGGA
	comp26909_c0	2015	calcium-dependent protein kinase 15 [Arabidopsis thaliana]	Brassica rapa subsp. pekinensis clone KBrH004M10, complete sequence	--	--	Calcium-dependent protein kinase 15 OS=Arabidopsis thaliana GN=CPK15 PE=2 SV=1	--	--	--	--	--	--	--	--	--	--	Bra020861|Bra020861.1	AT5G11250 (E=4e-288) | disease resistance protein (TIR-NBS-LRR class), putative	1.339774189	1.426559345956	-0.0905499019087873	1.821083231	3.19678789737566	-0.811826165473305	2.522814376	1.70150995608971	0.568218466388581	1.76129659354486	1.98295885985927	-0.171016874244324	GCAATTTCAAGGAAGCAGTGATCAAAATCCAATGTCTGCACATCAGAACTGATGAGTTCACACTTGAAAATTTCACAGCAAAGAGATCATTCAATCTTCTCTAGAAGCTTTTTTATATATTTCTCCTCCTACTCATACCAATCTTTTCTTTTAAAACGTTTGGGCTTCGTTTGGTTTTCATATTCATTCAAACTTAAGTACATTCTTCATAAAAAATAATGTTCATGAACATCTGGTCATCATCATCTAGACAGTCCATTCGTCTTGTAATGGAAATGTGTGGTGGAAGTGAATTGTCCGATAGGATTGTAGATCAAGCCTGAGAACTTCTTGCTCTTTAGTAAAGATGAGAACGCTATGCTCAAAGCTACCGACTTTGGATTGTCTGTTTTCATTGGA…
	comp27457_c0	1023	predicted protein [Arabidopsis lyrata subsp. lyrata]	Arabidopsis lyrata subsp. lyrata predicted protein, mRNA	--	--	Putative disease resistance protein At4g11170 OS=Arabidopsis thaliana GN=At4g11170 PE=2 SV=1	NTPase//Guanylate kinase//AAA domain (dynein-related subfamily)//RNA helicase//ATPase family associated with various cellular activities (AAA)//Archaeal ATPase//NB-ARC domain	GO:0006952//GO:0007165	defense response//signal transduction	GO:0043531//GO:0016887//GO:0005515//GO:0016740//GO:0019204//GO:0003723//GO:0003724//GO:0005524	ADP binding//ATPase activity//protein binding//transferase activity//nucleotide phosphatase activity//RNA binding//RNA helicase activity//ATP binding	GO:0005622	intracellular	--	--	AT1G63880	Bra027775|Bra027775.1	AT1G63870 (E=3e-303) | disease resistance protein (TIR-NBS-LRR class), putative	0.600855242	1.44291629177367	-1.2638982429362	0.948379527	1.87401887923357	-0.982599062755865	0.992494448	1.02000926221452	-0.0394513157024301	0.98419439460726	0.666848692709511	0.561583847245264	TTTTGATGGCATGGTGGGACTTGAGACTCATTTAAGGGAAATGGAGAATTTGCTAGATTTTGATTATGATGGAGTAAAGATGGCTGGAATCTCAGGTCCTGCAGGGATTGGTAAGACAACCATTTCCAGAGCCTTATATAGACGTTTCTCTCATAAGTTTCAGCTTACTTGTTTTACGGAAAACCTTAGGGGAAGCTATCATAGTAGTGGTCTTGATGACTATGGTCTGCAGTTGCTTTTACAAGAACAAATTATGTCAAAGGTTTTGAACCAAGATGGTACAAGGATATGCCATCTAGGAGTGTTACAACAAAAGGCTAAGTAACATGAGAGTGCTCATCATTCTTGATGATGTAAGCAGTCTAAAGCAATTAGAGGCTTTGGCTGGAGATACTTCTT…
	comp27457_c1	293	TIR-NBS-LRR class disease resistance protein [Arabidopsis thaliana]	Arabidopsis thaliana TIR-NBS-LRR class disease resistance protein (AT1G63870) mRNA, complete cds	--	--	Putative disease resistance protein At4g11170 OS=Arabidopsis thaliana GN=At4g11170 PE=2 SV=1	TIR domain	GO:0006952//GO:0007165	defense response//signal transduction	GO:0017111//GO:0043531//GO:0005515	nucleoside-triphosphatase activity//ADP binding//protein binding	GO:0005622//GO:0005634	intracellular//nucleus	--	--	AT1G63870	Bra027779|Bra027779.1	AT1G63880 (E=0.0) | disease resistance protein (TIR-NBS-LRR class), putative	0.871672819	1.59091435223762	-0.867997541027758	1.471660609	1.30861523102795	0.169404031227854	1.5394312585	3.30694860511723	-1.10310317712047	2.38930460705862	1.66305756372947	0.522752685689416	GAAGTGCAAGGAAACTATGGGACACATAGTGATGACCATCTTCTATGGTGTAGAGCCATTTGAGATTCGGAAACAGACCGGGGAATTCGGGATAGCTTTCAATGAAACTTGTATACATATAACGAACGAGGAAAGGCACAAATGGGGGAAAGCTTTGTTTGATGCGGGAAACATTGCTGGAGAAGACTTCTTAAGATGGGATAATGAAGCGAACATGATTAAGAAAATTGCAAGAGATGCTTCAGAAAAGCTGAATGCTACACCGTCTAGGGATTTTGATGGCATGGTGGGAC
	comp27487_c0	1917	disease resistance protein [Brassica rapa subsp. pekinensis]	Brassica rapa subsp. pekinensis isolate BrNL12 disease resistance protein gene, complete cds	--	--	Probable WRKY transcription factor 19 OS=Arabidopsis thaliana GN=WRKY19 PE=2 SV=1	Leucine Rich Repeat	GO:0015074//GO:0006952	DNA integration//defense response	GO:0008270//GO:0005515//GO:0043531//GO:0003676	zinc ion binding//protein binding//ADP binding//nucleic acid binding	--	--	KOG0619	FOG: Leucine rich repeat	--	Bra035126|Bra035126.1	AT5G18360 (E=1e-140) | disease resistance protein (TIR-NBS-LRR class), putative	1.321266039	1.66159399351682	-0.330646921362725	0.787265495	1.12007087692783	-0.508667874472203	0.9125294865	1.67185287411709	-0.873504810951643	1.22955918455854	1.42344540978994	-0.211245985282016	GTTTTGAGGCATTAAACAATCAAGAAAAGTTAATATTTCTTTACGTTGCCTGTTGTTTCAATGGAAAGCATATGCATGGCGTCAGCAGGGTGTTAGACCTTTTCACTGTTTCTGGGCACATGCCATTCCGCTCCACGCTGTGTATCAAAACTCTTAAAGAGAAATGTCTAATTAGCATTTCAACCACAAAGAGGCTATGGGTTCATGATTTACTCCAAGATATGGCTAGGAGTATCATTTGTGAAGGAAAAGAAGAAAACCCATGGAAACGTAAGATTCTGTGGAACTTTATGGACATCAACAACGTGTTTTGTGAAAATATGGGATCTGAAGCAGTTGAAGTTGAGAGTTTACTTCTTGACATGCCCAAAGGAAAGGAGCTCTGCATAAGCCCTGCAA…
	comp27487_c1	473	disease resistance protein [Brassica rapa subsp. pekinensis]	Brassica rapa subsp. pekinensis isolate BrNL12 disease resistance protein gene, complete cds	--	--	Putative disease resistance protein At4g11170 OS=Arabidopsis thaliana GN=At4g11170 PE=2 SV=1	NB-ARC domain	GO:0006952//GO:0015074	defense response//DNA integration	GO:0003676//GO:0043531//GO:0008270	nucleic acid binding//ADP binding//zinc ion binding	--	--	--	--	--	Bra035126|Bra035126.1	AT5G18360 (E=1e-140) | disease resistance protein (TIR-NBS-LRR class), putative	0.579580123	0.164248733335314	1.81912587305527	1.367430946	0.162124423970904	3.07629462639585	0.4461034545	0.630304726816945	-0.498671161932732	0.998867836408473	1.2362178422987	-0.307567284802068	GTTTAATGCCTCAAAACTTTCCCTCAACGCCTTCGAGACAGAACTATTGACATTAGTTCTCAGTAGGTCCAGATAATATTCCCAATCTGCAATGTCCCGGCGATACAGAGCTGCACCAGCAACTCGAATAGCTAAAGGAAGGCCATCGAGTTGCTTGACGATATCAATAGAGAGCTCTGCAGAATCTTTAGGTGGTCGAGGTTGCTTGAAGGCATGCTTACTGAAGAGCATAAGTGCCTGGGTAGTCTTCAGAGGCTTGACTTCATATATGTATTCCACATCATGCTGCTCCAGCACACGCTTGTCCCGCGTAGTTATAACGATCCTGCTCCCCGGTCCAAACCACTCAAGGCTCCCGACCAATTCTTGAAGCTGTTCTACGTTGTCAACATTGTCGAT…
	comp27497_c0	3982	TIR-NBS-LRR class disease resistance protein [Arabidopsis thaliana]	Arabidopsis thaliana TIR-NBS-LRR class disease resistance protein (AT2G17060) mRNA, complete cds	--	--	Putative disease resistance protein At4g11170 OS=Arabidopsis thaliana GN=At4g11170 PE=2 SV=1	Conserved hypothetical ATP binding protein//Leucine Rich Repeat//RNA helicase//ATPase family associated with various cellular activities (AAA)//Archaeal ATPase//TIR domain//NB-ARC domain//Miro-like protein//NTPase	GO:0007264//GO:0007165//GO:0006952	small GTPase mediated signal transduction//signal transduction//defense response	GO:0003724//GO:0005524//GO:0000166//GO:0043531//GO:0016740//GO:0005515//GO:0019204//GO:0005525//GO:0003723	RNA helicase activity//ATP binding//nucleotide binding//ADP binding//transferase activity//protein binding//nucleotide phosphatase activity//GTP binding//RNA binding	GO:0005622//GO:0005737	intracellular//cytoplasm	KOG0619	FOG: Leucine rich repeat	AT2G17060			8.485727453	14.1107584103451	-0.733685282892282	4.872889283	4.80329882473311	0.0207518785202544	2.654056994	2.47072488219128	0.103264977895005	3.67180708259564	1.95791407804213	0.907172806815542	AAGTTGAACAAGTTTACAACTTGACTTGTCTCTCAGAAAAGATTAGTTGAACGCCATGAAAAAAAGTCCCTCTTTGAGAAGTTACTCTATGGACGCCTCAGCGCAACCTCAAGTGTTCATCAACTTCCGAGGAGCTGAACTTCGTCACAGCTTTATCGGCCATCTCAAGAAGGCCTTTGAAAGAAATGGAATCAACTTTTTCATCGACACCAACGAACAGAAAGGCCTTAATCAGAAAGTTTTCTTCAAGAGGATAGAAGAGTCAAAGATCGCGCTGGCGATCTTCTCCCCTAGGTATACGGAGTCAAGATGGTGTCTGGACGAGTTGGTGAAGATGAAGGAATGCATGGAAGCGAACAAACTTGTGATTGTTCCCATCTTCTATAAGGTAACTCCATA…
	comp27511_c0	758	predicted protein [Arabidopsis lyrata subsp. lyrata]	Arabidopsis lyrata subsp. lyrata hypothetical protein, mRNA	--	--	Putative disease resistance protein At4g11170 OS=Arabidopsis thaliana GN=At4g11170 PE=2 SV=1	ATPase family associated with various cellular activities (AAA)//Type III restriction enzyme, res subunit//NB-ARC domain//Archaeal ATPase//TIR domain//Sigma-54 interaction domain//RNA helicase//AFG1-like ATPase//PhoH-like protein	GO:0006355//GO:0006952//GO:0007165	regulation of transcription, DNA-dependent//defense response//signal transduction	GO:0003723//GO:0005515//GO:0016787//GO:0043531//GO:0008134//GO:0003677//GO:0017111//GO:0003724//GO:0005524	RNA binding//protein binding//hydrolase activity//ADP binding//transcription factor binding//DNA binding//nucleoside-triphosphatase activity//RNA helicase activity//ATP binding	GO:0005622//GO:0005667	intracellular//transcription factor complex	--	--	AT5G22690	Bra033939|Bra033939.1	AT5G46450 (E=1e-132) | disease resistance protein (TIR-NBS-LRR class), putative	8.090123963	5.43212598414643	0.574644869329775	2.133228356	2.42801643920541	-0.186739779256826	1.890234626	1.78860815630558	0.0797279604908368	1.96091825615279	3.3415038949418	-0.768968159974134	CTACGCATCTTCAAGCTGGTGTCTGAATGAACTGTTGGAGATCGTGAGGTGCAAAGAAGAGTTGGGCCAAATCGTGATTCCCGTTTTCTACGGTTTGGATCCTTCCGAGGTGAGGAAACAGAACGGAGACTTTGGGAAGTTCTTTAACAAGACTTGCCAGAACAGAACAAAACAAGTGAAAAGTCAATGGCAGAAAGCGTTGACCGATGTAGCTAACATCCTCGGATATCATTCTGAGAACTACGCTGGTGAAGCTAAGATGATTGAAGAAATCACCAGTGATGTTTTTGATAAACTGAATGTAACCCCATCAGAAGATTTTAGGGACTTTGTGGGCCTCGAAGATCATATAGAAAAGATGAGTCCATTGTTGGATTTGGAATCCGAGGAAGTTAGGAT…
	comp27511_c1	2983	disease resistance protein-like [Arabidopsis thaliana]	Arabidopsis lyrata subsp. lyrata predicted protein, mRNA	--	--	Protein SUPPRESSOR OF npr1-1, CONSTITUTIVE 1 OS=Arabidopsis thaliana GN=SNC1 PE=1 SV=3	NB-ARC domain//Leucine Rich Repeat//Poxvirus I6-like family	GO:0016032	viral process	GO:0005515//GO:0043531	protein binding//ADP binding	--	--	--	--	--	Bra022071|Bra022071.1	AT5G46450 (E=9e-262) | disease resistance protein (TIR-NBS-LRR class), putative	13.50126658	8.59456412548079	0.65159837545349	4.770193236	5.01292197283149	-0.0716040688267756	4.458670452	3.44808169110369	0.370819616712928	4.10913746355184	4.70450718933114	-0.195208010418359	GACACAAGCAGAAACATACTCCCTACTTCCAACCAAATCAGTTTAATTCTAACACCATTCAGAACAGAGAAAGAAGAACATCAGATTAGTTTTTTCAAGTCTCTTGTAGGAACAAAACACACAAACAAAACGTTTCAACAAATGAAGTCAAAGAGAGGGAAACATATTATTTCACATAAGATTACATCAACTATAAAAAACAGAGCCGCAGACACTTCACTTCATAGACTAAAACATAACTTGATCAAAAATAGAAAACGAAGGGCAGCGTATGAAATCACCAACGAACAAACTCTTTGGTCAGTGACAGAATCTTTAGGTTCTTACTTAGAAGGTTTATGACATTTTGTTTTTACCCCAGAACGTCTTTTCAACCAAGGAGGAAGTGAAGAATCTCTG…
	comp27571_c0	343	TIR-NBS-LRR class disease resistance protein [Arabidopsis thaliana]	--	--	--	--	Leucine Rich Repeat	GO:0007165//GO:0006952	signal transduction//defense response	GO:0005515//GO:0043531	protein binding//ADP binding	GO:0005622	intracellular	KOG0619	FOG: Leucine rich repeat	--			3.003421209	1.58550307893069	0.921666138007905	1.574558861	3.57713597846007	-1.1838572707831	2.2589551355	3.47678292459959	-0.622097376154763	2.52567089279979	2.55713282539628	-0.0178604393806866	AGAGATTTTGCTTATGGATGGAACTTCCATCAAACAGACACCTGAAACCATTTGCTTGAGTAACCTCAAGATTTTTTCCTTCTGTGAATCTAGCATCGATGATTCAACAGGGTTGGCACTGCTGCCTTTCTCTGGCAGCTCTCGTCTATCGGACCTCTATCTCGCGAACTGCAATATCAGCAGGTTGCCGAACAACTTCAGCAGCTCCTTACACTCATTGCGGTGTCTATGCTTAAGCAGAAACGACATTGAGACTCTACCTGAGAGTATTGAGAAACTTCATTGTCTGTTGGTCCTTGACTTGAAACATTGCCGCAGGCTCAATTCTCTCCCGGTGCTTCCA
	comp27689_c0	726	disease resistance protein [Brassica rapa subsp. pekinensis]	Brassica rapa subsp. pekinensis isolate BrTNL4 disease resistance protein gene, complete cds	--	--	Putative disease resistance protein At4g11170 OS=Arabidopsis thaliana GN=At4g11170 PE=2 SV=1	NB-ARC domain	--	--	GO:0043531	ADP binding	--	--	--	--	--	Bra002154|Bra002154.1	AT5G18370 (E=4e-106) | disease resistance protein (TIR-NBS-LRR class), putative	0.982734694	0.963094845466161	0.0291241074838531	0.593934653	0.845012149181682	-0.508667875085919	2.1756347885	1.53994904847322	0.498553781882204	1.06694185073661	1.7450650854671	-0.709799295284746	TATCATTACAACCGAAGATAGAAACCTTCTCAAGGCACAAGGCATCAAATGTATTTACGATATTAAACTTCCAGACGAAGTTGAGGCCTTTCAGATCTTCTGCCAATATGCTTTCGGTCAAAAGTCTATAGATTATGGTCCTAGCATTATCAGAGATTTGCATACCCGATTCTTTTTTGATTTTCAGTTCAGAGCTTTTATTGAGTATGTCAGTGGAAGTAATGAGATGACTTCTCTCGGTGACTCCGATTATTGTAAATTTCAGTCGGCTTATCAGAAAACTCAATACGTTGATTTTTATGAGTTTGCTTGGGGAATTACTGGACTTGCTGGTCGTCTCCCTCTGGCCCTGAGAGTGTTAGGATCGTCTCTACGAGGAAAATCCAGGGACGAGTGGAT…
	comp27783_c0	241	disease resistance protein [Brassica rapa subsp. pekinensis]	Brassica rapa subsp. pekinensis isolate BrTNL45 disease resistance protein gene, complete cds	--	--	Putative disease resistance protein At4g11170 OS=Arabidopsis thaliana GN=At4g11170 PE=2 SV=1	--	GO:0007165//GO:0006952	signal transduction//defense response	GO:0043531	ADP binding	GO:0005622	intracellular	--	--	--	Bra027510|Bra027510.1	AT5G11250 (E=0.0) | disease resistance protein (TIR-NBS-LRR class), putative	4.475273537	2.89482599498374	0.62849923335836	1.771305364	3.22967325005441	-0.866575266312426	0.7584350755	1.85560665425984	-1.29079333335597	1.81345600912992	1.61751324870618	0.164964219719548	GGCATAACAATGGTTCCATCTTTTTCAAATGAGCTCCCATCCCCACTAACCCGTCGAACTCATTTGATGGTGATATATTATTCAGCATGTTCGAAATATCAGTTGCAATTTTCTTGATCATGGCAGCTTCATTATCCCAGTTGCCTGAATGATAACCAGCTACTGTGGCCACTTTTGCCAAAGCTTGTCTCCATCTCCCAATGCATTCCTTCGTTTCACCAGCACAAGTTTTTCTAAAGAC
	comp27783_c1	201	TIR-NBS-LRR class disease resistance protein [Arabidopsis thaliana]	Brassica rapa subsp. pekinensis isolate BrTNL45 disease resistance protein gene, complete cds	--	--	Putative disease resistance protein At4g11170 OS=Arabidopsis thaliana GN=At4g11170 PE=2 SV=1	TIR domain	GO:0007165//GO:0006952	signal transduction//defense response	GO:0005515//GO:0043531	protein binding//ADP binding	GO:0005622	intracellular	--	--	--	Bra006556|Bra006556.1	AT5G11250 (E=0.0) | disease resistance protein (TIR-NBS-LRR class), putative	2.397466064	2.70560973170759	-0.174443359927162	0	0.763033358589429	#NUM!	0.5587439535	1.11244080516573	-0.993469350673774	0.556220402582865	1.9394064325283	-1.80188660421732	CCAGCACAAGTTTTTCTAAAGACTTTCCCAAAATCTCCGGTTAGATTTTTCACATCAGAAGGATCCACTTTGTAGAAAATAGCCATTACAGTCTGACCCAACTCTTCACTGCACTTCATAATCTCCACCAGTTCACCAAGACACCATCTCGAGGAGGCATAATTCCTAGAGACCAAGATAATTGCAATCTTAGATCCTCTA
	comp27789_c0	1263	disease resistance protein (TIR-NBS-LRR class), putative [Arabidopsis thaliana]	Arabidopsis lyrata subsp. lyrata predicted protein, mRNA	--	--	Putative disease resistance protein At4g11170 OS=Arabidopsis thaliana GN=At4g11170 PE=2 SV=1	NB-ARC domain//Leucine Rich Repeat//Mycobacterial cell wall arabinan synthesis protein	GO:0071766	Actinobacterium-type cell wall biogenesis	GO:0043531//GO:0052636//GO:0005515	ADP binding//arabinosyltransferase activity//protein binding	--	--	KOG0619	FOG: Leucine rich repeat	AT3G25510	Bra019410|Bra019410.1	AT5G11250 (E=1e-280) | disease resistance protein (TIR-NBS-LRR class), putative	0.924857884	2.58411894928585	-1.48236888048579	1.362212405	1.82331442733434	-0.420611697763486	1.458150349	2.1716817491818	-0.57467321500031	1.7669470770909	1.46607148967252	0.269303374538272	GAAGCTCCACCAAACTTGAGCAATCTTTGAGATACAATTTCTTGAGATTACCAATAGAGGATGGGAGCTTAGCTAGACGTAAGCATCCCGTGAGATTCAATTCCTCGAGATCAGTGGCATTTTCCATAGAAGAGGGGAGTTCCATCAGACTTGTACATCCATGAAGTTTTAATACTTTGAGTTTAATTATAGCATTCCCAGAAGAAGATGGAAGTCTCACTAGACTTGAGCAATGACTAATATCCAATCTTCCAAGATTAATTAGATTCCAAATAAAAGAGGGGATCCTTACTAGACTTGAACAATGACTAAGATTTAATCTTCGGAGACTGATAACATTTCCAATAGAAAAAGGGAGCTCCGCTAGATTTGAGCAACCATGAAGATTCAATTCTTGGA…
	comp27900_c0	1061	predicted protein [Arabidopsis lyrata subsp. lyrata]	--	--	--	Putative disease resistance protein At4g11170 OS=Arabidopsis thaliana GN=At4g11170 PE=2 SV=1	Leucine Rich Repeat	--	--	GO:0005515	protein binding	--	--	--	--	--	Bra010588|Bra010588.1	AT2G14080 (E=4e-215) | disease resistance protein (TIR-NBS-LRR class), putative	1.637209722	1.31801481207999	0.312872555166167	0.91441306	1.59007234292293	-0.798174490816934	1.364331067	2.10745147821217	-0.627305645503288	1.51093226910608	2.29630474162458	-0.603875124220017	TTGAATATGCTAACACGTAACGGTTGACTCAAATAAGCAAGAAAGAAAACTACTTTAATTGGATTTGCGTTAGCATTCCTCATTGCTCTCCTCTTATAATAATCAAAATATAGAATGATATTAAAAGATTGTTGATGCTCTGATATTATTACTTGGGTTTCAAGGTTTGTCGCTCCTCTCTTTGTGTGAATCTTCATCGCCATTTCAGAAGCTCTGAAGGTTCAAAAATCTTCAACGACATCTCTGAAGCTCAATAAAGGGACCTCCAGGAGTTGTATTATCCCGCATTCTATAATCTCCCATGGTTTGTAAATTCCGTCTTCCATGTAATATTCATCTCCGTAATATTCATCATCGGCGTGTGGATGATGAGATCTATAGCCTCTTGATTTAGTTCAA…
	comp27962_c0	848	predicted protein [Arabidopsis lyrata subsp. lyrata]	Arabidopsis lyrata subsp. lyrata predicted protein, mRNA	--	--	Putative disease resistance protein At4g11170 OS=Arabidopsis thaliana GN=At4g11170 PE=2 SV=1	ATPase family associated with various cellular activities (AAA)//Protein of unknown function, DUF258//NB-ARC domain//NTPase//RNA helicase	GO:0007165//GO:0006952	signal transduction//defense response	GO:0005524//GO:0003724//GO:0003924//GO:0043531//GO:0005525//GO:0016740//GO:0019204//GO:0003723	ATP binding//RNA helicase activity//GTPase activity//ADP binding//GTP binding//transferase activity//nucleotide phosphatase activity//RNA binding	GO:0005622	intracellular	--	--	--	Bra032996|Bra032996.1	AT5G11250 (E=3e-130) | disease resistance protein (TIR-NBS-LRR class), putative	0.724852492	0.824536388925038	-0.185895729409321	0.508486507	0.723442005077714	-0.508667875561023	1.0001318315	0.439466591663348	1.18636477942636	0.473976549331674	0.804464873398385	-0.763213746198658	GAAGCAATTGATGCTTTTTGTTTTTAATAAAAATAAATAAAACATCATGTTGCTTCCAGATACTTTTTCCCTGACATAAATAAGCTGCTTTCATTTTTCAAAGTGGATCAATCTTATCAACCCACTCCTGCTTGGACATTCCCCTGAAATAAGAACCCATGATTTTCAGTCTCAAAGGAAGCCTACCAGCAATATTGCATATTCTTCTTGCAAGATCCTCATAACCATCTTTGGGGAGCTTTTGACCAAAAGCAGCCATACAAAAGATTTGCATGACTTCATAATCTGATGGCAAAGCCACTCTATAAACATAACCAATCCTATGCGCCTCCAAAACGTCCCTATCTTGTACCGCGATGACAACCCGACTTCCAGGACCAAACCATGGACTTTCTTTCA…
	comp28112_c0	1412	predicted protein [Arabidopsis lyrata subsp. lyrata]	--	--	--	Putative disease resistance protein At4g11170 OS=Arabidopsis thaliana GN=At4g11170 PE=2 SV=1	SAP domain//Secreted protein acidic and rich in cysteine Ca binding region//Dockerin type I repeat//TIR domain	GO:0006952//GO:0005975//GO:0007165	defense response//carbohydrate metabolic process//signal transduction	GO:0043531//GO:0004553//GO:0003676//GO:0005509//GO:0005515//GO:0017111//GO:0005524	ADP binding//hydrolase activity, hydrolyzing O-glycosyl compounds//nucleic acid binding//calcium ion binding//protein binding//nucleoside-triphosphatase activity//ATP binding	GO:0005622//GO:0005578	intracellular//proteinaceous extracellular matrix	KOG0027	Calmodulin and related proteins (EF-Hand superfamily)	--	Bra013144|Bra013144.1	AT5G41750 (E=1e-064) | disease resistance protein (TIR-NBS-LRR class), putative	265.7106945	174.703226863544	0.604950039680216	244.8261988	261.244437793686	-0.0936423720347919	302.67233215	180.871561428473	0.742791211947402	212.848880114236	131.878521429115	0.690619882252038	GTGATCGACATCTAGAGCCTTAAAGAATTGAATCATTTCTTCCATTTCCTCCGTAGACAGTGTAACATCTGTGACAAGCTTTTTGGCTAACGCATCATTTTCATCATCGCTAACAAAATAACATCAAAAAACTTCTTAAATTATCGAAACGCTGCAATTTAATTAGAAATTAAGAGAGACAAAAAAAGCCTTCCAAATCATGATGAAATTACACCGTAAGTCATCATAAATCTTTTTTTTCTTCTTCATGTTAAAGCTTTTTTAAGAAGGGTTAAAAATCCCTCACATAGCCATAAATCTTTTGACGAATTCATCAAAGCTGACCCGGCCATCGCCATCAGCATCCAAATTTCGGAGTAGATTATAAGCTTCCTCCTCTGTTAACTTTTCGCCATAATT…
	comp28181_c0	3877	disease resistance protein [Brassica rapa subsp. pekinensis]	Brassica rapa subsp. pekinensis isolate BrTNL1 disease resistance protein gene, complete cds	--	--	Putative disease resistance protein At4g11170 OS=Arabidopsis thaliana GN=At4g11170 PE=2 SV=1	RNA helicase//NB-ARC domain//Leucine Rich Repeat//TIR domain//Archaeal ATPase//ATPase family associated with various cellular activities (AAA)	GO:0007165//GO:0006952	signal transduction//defense response	GO:0003724//GO:0005524//GO:0005515//GO:0003723//GO:0043531	RNA helicase activity//ATP binding//protein binding//RNA binding//ADP binding	GO:0005622	intracellular	KOG0619	FOG: Leucine rich repeat	--	Bra035103|Bra035103.1	AT5G17680 (E=2e-146) | disease resistance protein (TIR-NBS-LRR class), putative	67.16390675	64.2838276975167	0.0632303155548544	65.61567075	69.3267065509408	-0.0793708156217889	67.324899325	91.7777523145112	-0.44700430744221	78.6967115322556	64.978997140771	0.276329873801661	GTAGACATGTCGTTTGTGTGACTAACATTAACATGACGAGAAAAGACCCGTAGATTACTTTATTCATCGACTTCTGATTCTTAAACAAACACTAACGTGAAAAGACAAGTATAAACACATACTTTACATTATAGAAACAAGAGATTTAACCAGTGCCGGTAACACCAAGATCCTGCTTCTTATCTTCTTTACCAGCGCCAAAGACAGGTCCGCCTAGACCAGCAGCCTCAGGGACCTTGTCTTCTTGCTTATCAACTTTAATTCCACCTTCATCTTCCCTCGACCTTAAATCAAGCTTTGTCTTGTTCTGTCCTCCTTCCACCGACTCGTACGTCGTCGCCGTCTTTGATCCCATCGGCTCTGCTCCTTGCGCTCCCGACATTGTTAGACTGTTATCTC…
	comp282872_c0	538	disease resistance protein [Brassica rapa subsp. pekinensis]	Brassica rapa subsp. pekinensis isolate BrTNL46 disease resistance protein gene, complete cds	--	--	Vesicle-associated protein 1-4 OS=Arabidopsis thaliana GN=PVA14 PE=2 SV=1	TIR domain	GO:0006952//GO:0007165	defense response//signal transduction	GO:0043531//GO:0005515	ADP binding//protein binding	GO:0005622	intracellular	--	--	--	Bra036790|Bra036790.1	AT3G51570 (E=0.0) | disease resistance protein (TIR-NBS-LRR class), putative	0.254778251	0.433213666547976	-0.765836628207941	0.400740296	0.427610701886084	-0.0936303744085353	0.377443056	0.554152668744266	-0.554024488054756	0.477446482372133	0	#DIV/0!	GTTTTTTTTTATTGAGATGTTTGCAACCATGTCTTGTATCTCCAAAGGAGACTCAACACACATTTTGTCTCCTAACAAAACTCAGATGGAGGAGGTCTCTTCCTCTTCCAAAGTCAAGGCACTTCCTTTGCCTCCCCAGCACCAAGTGTTTGTAAACTTCAGGGGAGATGAGTTGCGGTACAACTTCGTTAGCCATCTCACAAGTGCATTGCTCAGAGATGGGGTCAACATCTTCATTGACACGAATGAGGAAAAAGGAAAATCTTTAAATGTGCTTTTCGAGAGGATTGAAGAGTCGAGGATCGCCTTGGCTCTCTTTTCTGTGAGGTACACCGAGTCAAAATGGTGCCTGAACGAACTTGTGAAGATGAAAGAATGCATGGACAAAGGTCAACTCCT…
	comp283366_c0	235	predicted protein [Arabidopsis lyrata subsp. lyrata]	Arabidopsis lyrata subsp. lyrata predicted protein, mRNA	--	--	Putative disease resistance protein At4g11170 OS=Arabidopsis thaliana GN=At4g11170 PE=2 SV=1	--	GO:0007165//GO:0006952	signal transduction//defense response	GO:0043531	ADP binding	GO:0005622	intracellular	--	--	--	Bra025493|Bra025493.1	AT5G41550 (E=3e-178) | disease resistance protein (TIR-NBS-LRR class), putative	0	0	#DIV/0!	0	0	#DIV/0!	0.318602935	0	#DIV/0!	0	0.41470286482786	#NUM!	AGGGACTGGATTCCTCCCCAGAGCTTCTCAAGATTGCTGAATTTCATACAGAGCTCAACAAGACATTGGGGCTGAAATGTTGGAGGAAGACGTTTTCTGGGGTATGAATCCCAATGTAGCAACCTTAGTTGAGGTAGATATTTCATGTGTCCTGTTATCCTCAGTCTACTAAAGTCATATATCTGTAGAAATCGAAGATTACGCATTCCTTCGAAAGCTTGCCCACTTATTGAGA
	comp28379_c0	3373	putative TIR-NBS-LRR class disease resistance protein [Arabidopsis thaliana]	Brassica rapa subsp. pekinensis isolate BrTNL10 disease resistance protein gene, complete cds	--	--	Chromo domain-containing protein LHP1 OS=Arabidopsis thaliana GN=LHP1 PE=1 SV=2	Leucine Rich Repeat//Spider toxin	GO:0006952//GO:0006810//GO:0009405//GO:0007165	defense response//transport//pathogenesis//signal transduction	GO:0008200//GO:0043531//GO:0005515	ion channel inhibitor activity//ADP binding//protein binding	GO:0005622//GO:0005576	intracellular//extracellular region	KOG0619	FOG: Leucine rich repeat	AT5G17680	Bra023631|Bra023631.1	AT5G17680 (E=0.0) | disease resistance protein (TIR-NBS-LRR class), putative	8.528094735	8.66033463570085	-0.0221993073515865	7.063032863	7.13876184316828	-0.0153860637934485	6.239924289	5.96621825243048	0.0647117701148322	6.51462555771524	5.80743842874117	0.165780305674046	GAAGAAGATGGATCTTTCTCGTTGTAAATACCTAATCGAAGTTCCTGATCTCTCAAAAGCCACAAATCTTGAGGAACTAAACCTTTCCTATTGCCAAAGCTTAACTAAGGTTACTCCATCTATCAAAAATCTTCAGAAACTTTATTGTTTGTACTTGACTAACTGCGTCCAACTGAAGAAGATACCAAGAGGAATCACTTTGCCGTCGCTTGAAACAGTTGGAATGAACGGATGCTCAAGCCTAATGCAGTTTCCAGAGTTTTCTTGGAATACCAGAAGACTCTATCTGAGCAGTACAAAGATAGAAGAACTGCCATCATCGATGATCAGCCGTCTCTCTTGTCTGGTTGAGTTGGATATGTCGGATTGCCAGAGTATCAGGACTCTTCCAAGTTCTGT…
	comp284185_c0	280	--	--	--	--	--	--	--	--	--	--	--	--	--	--	--	Bra027775|Bra027775.1	AT1G63870 (E=3e-303) | disease resistance protein (TIR-NBS-LRR class), putative	0	0	#DIV/0!	0	0.547748946701697	#NUM!	0	0	#DIV/0!	0	0	#DIV/0!	GCTGGAGAAGACTTCCAAAAATGGTTCGTATTCAACTAATCTCTGTTTTTATCCATTAAGTTCTATTAAGCGGTAATCACAAGTTAGTTAAAAACAACAGTTAATGGTGTCTTGTTGTGATTGGGAGGAACTACTGGAATTTGATTGATTAAGAGAGAATGTTTTCTTGAATGAATAGTGGGGGAAAGGATGTTTGATACAAACTTCAAAACAACTTCAGCCATATGTCTCATTCTTTGTAAAGCTATTTTTTTATCCGAATAAATTTTACATTCATTCA
	comp28419_c0	307	disease resistance protein [Brassica rapa subsp. pekinensis]	--	--	--	Putative disease resistance protein At4g11170 OS=Arabidopsis thaliana GN=At4g11170 PE=2 SV=1	NB-ARC domain	GO:0006952	defense response	GO:0005524//GO:0017111//GO:0043531	ATP binding//nucleoside-triphosphatase activity//ADP binding	--	--	--	--	--	Bra010590|Bra010590.1	AT2G14080 (E=3e-181) | disease resistance protein (TIR-NBS-LRR class), putative	0.954015179	1.51836451207043	-0.670434052779154	0.702274525	0.499575586568323	0.491332125824138	0.5653781405	0.97112096346715	-0.780434905280463	0.836697744233575	0.317443561024584	1.39820643071543	TATCAAAATAAAGTATACCTGTTCAAATGACTACAATGTGATGTTGGATTTACAGAAACACTTCATGTCTCAACTAACCAATGAGTTGGGTATCAAGATTCCAAATTTGGGAATTGCCAAAGGCAGGCTGAAAAACAAGAAAGTTCTTGTCATCCTTGATGGTGTGGATCGGTCAGTACAAGTGGAAGCAATGGCGAAAGAAGCTAGTTGGTTTGGTCTTGGGAGTCGGATTATCATCACGACACAAGATCAAAAGGTTTTAAACGCAAGTGGGATCAACCATATCCACAAGGTGAATTTACCATCA
	comp284361_c0	461	--	--	--	--	--	--	--	--	--	--	--	--	--	--	--	Bra027122|Bra027122.1	AT4G11170 (E=4e-311) | disease resistance protein (TIR-NBS-LRR class), putative	0.55401331	0.505572565298939	0.132002458650265	0.701512839	0.998067495074677	-0.508667874102256	0.7308516355	0.323355895644702	1.17645565078995	0.512434367322351	0	#DIV/0!	CAAAACTTGAAATCTATCCAAATAGGTCATCAACAAGTGGTGAGTTCTAGAAACATATAGACTAACGTTGTGAGGTTTTTTAGCCCTAGCGTAGTTCAATTCCTGGCTTGGGAGGGTGAAAAATATTTTTCTAGGGAGAGGTGTATGGAGTTCGGGCCAGAACACTTTGATTAACTTCAAAAAAAAAATTGAAAGCTAAAATACTCATAATCATAGAAAATAGTAACAAATTACTTCAGATTGTTCGTACGGCTATATTTTCGGTGTGTTATGTTTTAAGTGCGTATATACATAGTCAAAAGAGAAGCATATCAATCTATCTCAAAGTTTTCGAAGATTAAGGGTATATATTACTAATCATATTTATAGTTCTAAGATCTATGTATGTGAAAGCTCATT…
	comp28530_c0	1559	U-box domain-containing protein 5 [Arabidopsis lyrata subsp. lyrata]	Brassica rapa subsp. pekinensis clone KBrH005C21, complete sequence	--	--	U-box domain-containing protein 5 OS=Arabidopsis thaliana GN=PUB5 PE=2 SV=3	--	--	--	--	--	--	--	--	--	--	Bra010551|Bra010551.1	AT4G36140 (E=0.0) | disease resistance protein (TIR-NBS-LRR class), putative	2.13009884	2.82553124066268	-0.407601765158363	1.539197464	3.93409525722145	-1.35385356315011	1.755497216	2.10309824136569	-0.260636535517	1.82114785268284	2.41793848666599	-0.408929487827773	GCAATCTCAAAATGTGAGTAGATGCTGCCCGTTTTTTTTATGAAGGGTTATAGAGATTATAGACATTAAGCTTCTTTGTACATTAGTGTGCATTAGTATCTGCGAACACATTTATCTCTCGCTCTTCTTTTTTCTTTCTCCTCTGCACTCTTTTTCACATATATTATGTATACATGATTTTTTTGTGTTCCAAAAAAAAAGAAATACACATGAACTTTTTTTTAAAGTGGGGTCCTTAGACCTCTAAGGTGGGGGCCCATTCAAAAGTTTCACAACAATGGCCACAGGCCAGGCTCTGTAGATAACGATGCTTACCCTTTCTCCAGACCGCAAACATAGCTCTTGTAAATGTTCTGCCTCGGAGTCTTGTTCATCTCCCTGTTGAGGGCGGAACAAACC…
	comp287329_c0	204	--	--	--	--	--	--	--	--	--	--	--	--	--	--	--	Bra006095|Bra006095.1	AT5G11250 (E=0.0) | disease resistance protein (TIR-NBS-LRR class), putative	0	0	#DIV/0!	0	0	#DIV/0!	0	0	#DIV/0!	0	0	#DIV/0!	GAATTAAAGTAAGCTGTTTTTATTGATTTCACTTTGTTTCAAATCTAGTATTTGTACATTTTTGAATTAGAAAAAAACTGATCTTGTCACACCCGTTTATGAAGCTTTTTTTCTTTGTTTAAGGGCTCTGTTTCAATACAAAAGTGTATAAAACAACCAATTTTTGTAATTTATTTGTACAGACGCTTGGAAGTCTCAAGTGGG
	comp28761_c1	849	disease resistance protein [Brassica rapa subsp. pekinensis]	Brassica rapa subsp. pekinensis clone KBrB003A10, complete sequence	--	--	--	--	GO:0050896	response to stimulus	--	--	--	--	--	--	--	Bra001160|Bra001160.1	AT5G18370 (E=5e-213) | disease resistance protein (TIR-NBS-LRR class), putative	0.48434876	1.18959418289617	-1.29635134446466	1.149095657	1.26453231511817	-0.138105004738392	1.047592639	1.40463668214094	-0.423119189196455	1.27686616957047	0.573940949555637	1.15363310510198	GGAAGGCCAAAATCTCAATGGACAGTCGTCCCAATGTAGCAATATGAGTTTGCCGGGAAGACAGTAGAGCCCATCGGGTGTGCGTAAGGTATTAGGGGCAAAGGATAGAAACTGGAGATTATTCATCCCTTGGAAAGCGCTTTTACTTATGTGTATTGCCTTGCCCGTACTCAACCACATGCCTAGAACATTTCCAGTAGCCTAGAATAAATTATTCACAAAGAGCAAAATCTCAGCTTCAAAAACACGAAAATAGTATCTTCGTCAGTAAAATACAGACAAAAACTCTCTGAATGACACACAGAGAAAAGTAAAAAACCTTCCAGCCACAGCTCCCGATATAGGTTCTTACCTAGCGGTCCAACAGCACACGGTATTACCTTTCTACCCGGTTTAACC…
	comp289921_c0	239	disease resistance protein [Brassica rapa subsp. pekinensis]	Brassica rapa subsp. pekinensis isolate BrTNL22 disease resistance protein gene, complete cds	--	--	Probable WRKY transcription factor 16 OS=Arabidopsis thaliana GN=WRKY16 PE=2 SV=1	NTPase//NB-ARC domain//ATPase family associated with various cellular activities (AAA)	GO:0007165//GO:0006952	signal transduction//defense response	GO:0016740//GO:0019204//GO:0005524//GO:0043531	transferase activity//nucleotide phosphatase activity//ATP binding//ADP binding	GO:0005622	intracellular	--	--	--	Bra010551|Bra010551.1	AT4G36140 (E=0.0) | disease resistance protein (TIR-NBS-LRR class), putative	0.651932891	0.650122601402541	0.00401165314825869	0	0.641714247181905	#NUM!	0.189867844	0	#DIV/0!	0	0.407762231106892	#NUM!	GGGTATGCCCGGCATAGGCAAGACAACACTTGCTAAAGCAGTTTTTGATCAGATCTCTGGAGGCTATGAAGCTTTTTTTTTCATCAAACACTTTGACAAAGCTTTCAATGAGAAGGGACTTCACTGTTTGTTGGAGGAACATTTTGGGAACATTTTGATGGAATTGCCTCGCGTATGCAGTAGCATTACAAGACCTAGCTTCCCCGGGGATATATTAAGCAAGAAGAGAACTCTTGTTG
	comp29026_c0	3183	disease resistance protein [Brassica rapa subsp. pekinensis]	Brassica rapa subsp. pekinensis isolate BrTNL8 disease resistance protein gene, complete cds	--	--	Probable WRKY transcription factor 19 OS=Arabidopsis thaliana GN=WRKY19 PE=2 SV=1	Leucine Rich Repeat//NB-ARC domain//ATPase family associated with various cellular activities (AAA)	GO:0006952//GO:0007165	defense response//signal transduction	GO:0005524//GO:0043531//GO:0005515	ATP binding//ADP binding//protein binding	GO:0005622	intracellular	KOG0619	FOG: Leucine rich repeat	AT4G36150	Bra011666|Bra011666.1	AT4G36150 (E=0.0) | disease resistance protein (TIR-NBS-LRR class), putative	1.839447732	2.07465294494072	-0.173597335028398	1.422420315	1.10823223900689	0.360087592536325	1.092026987	1.24105475939161	-0.184558263618943	1.33173753719581	1.25531325875477	0.085262351498226	CTATATAAACTTTTATTTTACATATACAAAACATAATTAGTCACTTGATGATAATCAAAAATACAACTTGTTTATGTGAAAAAACCCATAAACCAAAAAGAACACAACAGCTGGCCACAGATACCTCAAAACGATAAACAAAAGCCGAACACCAAAGCTCACTTTACACTCTCCAACCCAACAACCTCTTGTTGAAGATCTGTTACAGCTTCCTTCAATAACGACATGGTTTGGTTCCTCGTACACCAAACTTAAACCACAATTTACAATCTCACCTTCTCCATCTCTCACTTCGAATTCAATTGAAGCCACCGTAGGGATACATTTATGATGTTCCCGCGACCCTTGTACACGATCTGTTAGGTGTGAGCAACTGATGTAACCGATAAATACATGGTC…
	comp29365_c2	509	protein DA1-related 4 [Arabidopsis thaliana]	Arabidopsis thaliana protein DA1-related 4 (DAR4) mRNA, complete cds	--	--	Protein DA1-related 4 OS=Arabidopsis thaliana GN=DAR4 PE=1 SV=2	Conserved hypothetical ATP binding protein//ATPase family associated with various cellular activities (AAA)//Archaeal ATPase//NB-ARC domain//Holliday junction DNA helicase ruvB N-terminus//NTPase//RNA helicase	GO:0006310//GO:0009409//GO:0006281//GO:0006952	DNA recombination//response to cold//DNA repair//defense response	GO:0009378//GO:0000166//GO:0003724//GO:0008270//GO:0016740//GO:0019204//GO:0043531//GO:0005524//GO:0003723	four-way junction helicase activity//nucleotide binding//RNA helicase activity//zinc ion binding//transferase activity//nucleotide phosphatase activity//ADP binding//ATP binding//RNA binding	GO:0005634//GO:0009379//GO:0005657	nucleus//Holliday junction helicase complex//replication fork	--	--	AT5G17890	Bra011665|Bra011665.1	AT4G36140 (E=2e-310) | disease resistance protein (TIR-NBS-LRR class), putative	0.846374642	0.915791562290023	-0.11372286879398	0.423572258	1.05460504473018	-1.3160227952498	0.5928561165	1.02501913088944	-0.789896919547882	0.72429569444472	1.9146399456689	-1.40242240973583	AAGTCCTTCTTTATGAAACGCTTCATCAAAGTTTTCGATAAAACAAGAAACATCATAATCAGAGGACATGTGGTTAAAGACTGCTTTAGCAAGTGTCGTCTTGCCTATGCCAGGCATACCCCAGATACCTATGCTTCGGACGTCCCACGGTTGTTTGTAAAGCAAGTTTTCAATCTCCAAAACCTTCGAGTAAATTCCAACTCGTTCTGTTCGATGGAGCTTTTCATAAACATCTTTGATGACGTCTTCCACTAGTTCGGAATCGGTGAGTATCTTACTGCTTGAGATCCTTGATTGGTGCATTGTTATGTATCCAGCCTCCAGCCATCTATTGGCCCACCCGTAAACTCGGGTTAATGGATCAACGTCGTAGAACACTGGGACCATCACTTGCATGCC…
	comp29528_c0	1359	tetraacyldisaccharide 4&apos;-kinase family protein [Arabidopsis thaliana]	Arabidopsis lyrata subsp. lyrata tetraacyldisaccharide 4&apos;-kinase family protein, mRNA	--	--	Tetraacyldisaccharide 4&apos;-kinase OS=Chlorobaculum parvum (strain NCIB 8327) GN=lpxK PE=3 SV=1	Tetraacyldisaccharide-1-P 4'-kinase	GO:0019243//GO:0009103//GO:0015940//GO:0009245	methylglyoxal catabolic process to D-lactate//lipopolysaccharide biosynthetic process//pantothenate biosynthetic process//lipid A biosynthetic process	GO:0009029//GO:0005524	tetraacyldisaccharide 4'-kinase activity//ATP binding	GO:0016020//GO:0005739	membrane//mitochondrion	--	--	AT3G20480	Bra036019|Bra036019.1	AT5G40910 (E=4e-313) | disease resistance protein (TIR-NBS-LRR class), putative	2.813484013	2.57250499561601	0.129183886893691	1.507125572	2.4828061160283	-0.720171979238914	2.4350123785	3.34550814621952	-0.458296250826279	2.42631685910976	3.87239098945221	-0.674456658592482	CTGACTTCATATGGTCTTGGTCAGAGAAGCCGCCGCTAAAGAGCTTCCGTTTCTAGATTACTCCGATGGAGAAGCTGCGGAAGGTAGTGAAGGAGATCGCCTACACGAGAAACCACACTAACTCCCCTGCACTTCACCGCTCACTTGTTCCCTTTCTCATTTTCGCTTCTTCCCTCTACGGAGTCGCCCTCCATATCCGCCGCTCTCTTTACCGCTCCTCCTTCTTCCATCAACACCGATTGCCGGTTCCGGTGATCAGCGTAGGGAATCTGAGCTGGGGAGGTAATGGGAAGACGCCAATGGTTGAGTACATCACGCAGCTGCTCCTCGATTCTGGCATCTCTCCGCTTATTCTCACTCGTGGTTATGCTGGTGGTGATGAAGCCAAAATGCTTGAAA…
	comp29540_c1	283	disease resistance protein [Brassica rapa subsp. pekinensis]	Brassica rapa subsp. pekinensis isolate BrTNL16 disease resistance protein gene, complete cds	--	--	--	--	GO:0050896	response to stimulus	--	--	--	--	--	--	--	Bra006146|Bra006146.1	AT5G11250 (E=6e-206) | disease resistance protein (TIR-NBS-LRR class), putative	2.673326679	1.9216521416015	0.4762889424738	3.809156875	1.89679847267726	1.00590529831931	1.4631494625	1.05347751160571	0.473917632526708	2.43131719330286	2.41055198813368	0.0123745772837046	GAGGTCCATTGACAATCAAGTTGACTGAAAATCCTCTTCCCAAATACATGACATTTAAAGCTTGCATCTTGCTGCTTAATAAAGGTGACCATGCCACTTGCTTTAAAGAGAAATCGACGAAAGCGGTTGTTATGTATAAAAATAGCAGTTGCAAGCTAACTCAGCCTTTAGCAGAACATATGTACACATTCCCGATCACAGAAGAGGTTACATTCAGTGAGCTCCTCTTTGAGTTCAAGCTGGAAAGCGATGATGTTTTGAAGATAGGAGAATGCGGACTAGT
	comp29555_c0	1078	predicted protein [Arabidopsis lyrata subsp. lyrata]	Arabidopsis thaliana calcium-dependent protein kinase 15 (CPK15) mRNA, complete cds	--	--	Putative disease resistance protein At4g11170 OS=Arabidopsis thaliana GN=At4g11170 PE=2 SV=1	Leucine Rich Repeat	--	--	GO:0005515	protein binding	--	--	--	--	AT4G21940	Bra019409|Bra019409.1	AT3G25510 (E=2e-304) | disease resistance protein (TIR-NBS-LRR class), putative	1.806956752	4.75650923679206	-1.39634120285817	2.599979248	4.83726342541759	-0.895690997249595	3.3892330355	6.22265125709586	-0.876570557473979	4.41131525254793	2.983321629629	0.564289343720178	GGAACTTGTACCTTAATGGATGCTCAAGTCTTGTGGAACTCCCATCTTCTATTGGACATATGAATCATCTCAGGAAGTTGTATCTCGAAAGATGCTCAAAGCTAAGGGCCCTTCCCATCAACATCAACATGAAATCTCTTGGTAAACTTTTTCTCACTGACTGCTCGTCATTGAAATGCGTTCCGGAGATTTCCACAAACATCAGCGTTCTAAAGCTCACTGGAACTTCAATAGAAGAATTACCTCGATCAATAATGTCATGGCCTCGTCTTCGTGAGTTACACTTGAGCGACACAAGAATACAAGAAATTGCTCCATGGGTCAAGGAAAGGTCTAGTCTACGTGAACTTGTAATCAAGGGATGCACGAAGCTGGTTTCTCTTCCGCAGCTTCCGGACT…
	comp296791_c0	540	TIR-NBS-LRR class disease resistance protein [Arabidopsis thaliana]	--	--	--	--	--	--	--	--	--	--	--	--	--	AT1G63860			0.463548094	0	#DIV/0!	0.199628036	0.142008986181922	0.491332123850113	0.222685379	0.138025062863155	0.690076579058908	0.168826549431577	0.180472543026939	-0.0962375650109562	GAAATAAGGCTTGGACTTGTAGCATTATAAGTTTTACAATTCAAACCTTTAAAATTTAAAATTTAGAAGTTATTTTGAGTATCTAGATGCTCTGATCCAGATTCATAGCTCCCTTCGATGGTTTGTTGGGTACAGATCTTGGCACCACACTCAGTAATGTTGAAGACGCTGGATGGGCTGCTTAATTCGAACGTTATCTGTGTCCTCACTTTAGCTGGGTTGATGAATTCGTCAAGTAAGTGAGAGTGAAATATAAATAGATGCCCCGCTCGATATTTCGAGACATCATTGCCTATGTAGAGGTACATACAAGTCATCTTTGCCGAATATGCGACAACACAAAAGCTGTGAAGTCATATATTCTCTGTTTTTCTTAGGGTTCGGGGAAATCACAAGGCA…
	comp29684_c0	293	predicted protein [Arabidopsis lyrata subsp. lyrata]	--	--	--	Protein SUPPRESSOR OF npr1-1, CONSTITUTIVE 1 OS=Arabidopsis thaliana GN=SNC1 PE=1 SV=3	Leucine Rich Repeat	--	--	GO:0005515	protein binding	--	--	--	--	--	Bra019410|Bra019410.1	AT5G11250 (E=1e-280) | disease resistance protein (TIR-NBS-LRR class), putative	1.063562873	2.91667631243563	-1.45541996599366	1.103745456	0.785169138616768	0.491332125134902	1.486764516	1.01752264772838	0.547115255568391	1.06063405186419	0.66522302549179	0.67301696146059	TTCTAACAGAAGATGGAAGCTCCATCAAACTTGAGCAATTCTCGAGATACAACGTCTTGAGATTACCAATACAAGGTGGGAGATTAGCTAGATGTGAGCATCCCGTGAGAAGCAATTCCTCGAGAGTAGTGACATTTTCCATAGAAGAGGGGAACTCCACTAGACTTGAGCAATTTGTAAGATCCAAATGCCGGAGATTGATAGCATTTCCAATAGAAAAGGGGAGCTCCGTTAGACTTGAGCAACCACCAAGATTCAATGTTTGCAGATTAGTGGCAGTTGAGAGATCAGGA
	comp29961_c1	284	TIR-NBS-LRR class disease resistance protein [Arabidopsis thaliana]	Arabidopsis thaliana TIR-NBS-LRR class disease resistance protein (AT4G19510) mRNA, complete cds	--	--	--	TMEM9	GO:0006952//GO:0007165	defense response//signal transduction	GO:0043531	ADP binding	GO:0005622//GO:0016021	intracellular//integral to membrane	--	--	AT4G19510			5.0932033	5.4711021737749	-0.103258193636077	6.452765397	6.75042716005613	-0.065061222888794	4.1303090485	5.2488404187397	-0.345749001062644	5.85080290786985	4.11782422117805	0.506752373341392	CCCAAGACAGAAACTAAAGCTGATTGACTGACCGTTTCGATTTTGAAATCTGCACTTGCACCTTACAGATAAACGGTTTGCATGACGACCTTCGTGATCCTTGAAGGTGACAACAACACCTAGGGAAGCTCCAATAAATTTATTGTTGCACCAGTGAGGAAGGAGGTTGGTTTCAATCGAAGATCCCATACTCTGATGGCAGAACCATGAGGGTATGTCACTTCCTGGGAAGCAAACGGCAACCAGAGGATCCAGAACTAGTCCCTTATGATTATGTTGAAGAG
	comp30603_c0	371	predicted protein [Arabidopsis lyrata subsp. lyrata]	--	--	--	Putative disease resistance protein At4g11170 OS=Arabidopsis thaliana GN=At4g11170 PE=2 SV=1	NB-ARC domain	GO:0007165//GO:0006952	signal transduction//defense response	GO:0005524//GO:0017111//GO:0043531	ATP binding//nucleoside-triphosphatase activity//ADP binding	GO:0005622	intracellular	--	--	--	Bra019409|Bra019409.1	AT3G25510 (E=2e-304) | disease resistance protein (TIR-NBS-LRR class), putative	0.968395624	1.67524853622865	-0.790706681353602	1.743382311	3.72055888325681	-1.09363037521821	2.0884679555	3.61618223997269	-0.79202237757101	2.67978227548635	0.788047222920867	1.7657618012656	ATTGGTAAGAGCACCATCGCCAGAGTTCTATTTAGCCAGCACTCTCATGAGTTCCAGCTTAGTGTCTTCATGGAGAATATCAAAAGACGTTGTCCAAGACCTTGTTCTGATGAATATAGCGCGAAACTGAAATTACAGGAAGAGTTCTTATCTAAAATAATCAACCAGGAGGATGTCAAGATTCATCATTTAGGAGTTGCGCCAGACAGGTTAAAAGACAAGAGAGTGCTTGTCGTTCTCGATGATGTAGACCATTTAATGCAACTAGATGCCATGGCAAAAGACCATAGCTGGTTTGGTCCTGGAAGTCGGATTATTGTCACAACACAAGATAAAAAAATCTTGACTGCACATGGGATTAACCATATTTA
	comp30603_c1	914	disease resistance protein [Brassica rapa subsp. pekinensis]	Arabidopsis lyrata subsp. lyrata predicted protein, mRNA	--	--	Putative disease resistance protein At4g11170 OS=Arabidopsis thaliana GN=At4g11170 PE=2 SV=1	TIR domain	GO:0007165	signal transduction	GO:0005515	protein binding	GO:0005622	intracellular	--	--	--	Bra019409|Bra019409.1	AT3G25510 (E=2e-304) | disease resistance protein (TIR-NBS-LRR class), putative	0.879302989	1.52999312430729	-0.799092891553073	1.179421658	2.34920773640115	-0.994094701965744	1.335517712	2.52794261742803	-0.920564606179117	1.85368213771401	3.83849697641542	-1.05014763431509	GAAAACAAAAATTACTGCAATCCCAAGTCAATTAAATTAAGTCTCCATTCAACATAACCTACTTTTTGTAAAGTTCTACGAGAAAAATGATGAGGCTGCAGCCAGGATGAAGCTTCCTGAGAAGATTGATCTCTTTGCTGTGAAATTTCAAGTGTGACCTCATCAATTTTGATGTAGAGACATTGATATCGATCACTACTTTCCTTGAAGATGCTTCTGTTCTTCCTTTGCCTTTTTCCTTCTTTGAATAGAATGGTAGAGCATTCAACCTTGACCGGTGAAATTATTTTCCACAAAGTCTCTCTCAGTCCCCCGATGGAGTCAACGTTTTATGTCGCTTTGTTCAATTACACAAAAAGCGTAATTGCTCCACAAATCTCTGTACCAAGCTCACTGATC…
	comp30603_c2	479	disease resistance protein [Brassica rapa subsp. pekinensis]	Arabidopsis lyrata subsp. lyrata predicted protein, mRNA	--	--	Putative disease resistance protein At4g11170 OS=Arabidopsis thaliana GN=At4g11170 PE=2 SV=1	TIR domain	GO:0007165//GO:0006952	signal transduction//defense response	GO:0005515//GO:0043531	protein binding//ADP binding	GO:0005622	intracellular	--	--	--	Bra019409|Bra019409.1	AT3G25510 (E=2e-304) | disease resistance protein (TIR-NBS-LRR class), putative	2.62518104	2.27067873099468	0.20929331910073	2.250503958	3.53486752410081	-0.651408046282578	3.564361529	2.80084261175338	0.347782759072238	2.52567328487669	3.25528762370095	-0.366116991991189	GAGATCATGAAGTGCAGGGAAGAGCTGAAGCAAACTGTGATGGCTATTTTCTGTAAAGTAGATCCATCTGATGTAAAGAAGCTGACCGGAGACTTTGGCAAGGTTTTCAGAAAAACGTGTGAGGGTCAAGCTAAGGAGGACATTTGGAGATGGAAACAAGCTTTGGAGAAGGTGGCCACAATAGCTGGTTACCATCCAAGCAACTGGTTTTGTCCCCATGCTTTTTACTTGCTATCTTTTACATACATCCAAAATATAATATGTATTGAGAAATACAAAATTCAAAGAAAAAAAAACAGTTTCGATATAACATGATTTAATAAATGGTTTCAAAAACATCACAGAGGTTATGTTTACGAGTGATCTCCTTCTAAAATTATAGAAGCGTAAGAAGTTATT…
	comp30649_c0	305	disease resistance protein [Brassica rapa subsp. pekinensis]	Brassica rapa subsp. pekinensis isolate BrTNL5 disease resistance protein gene, complete cds	--	--	Putative disease resistance protein At4g11170 OS=Arabidopsis thaliana GN=At4g11170 PE=2 SV=1	NB-ARC domain	GO:0007165//GO:0006952	signal transduction//defense response	GO:0005524//GO:0017111//GO:0043531	ATP binding//nucleoside-triphosphatase activity//ADP binding	GO:0005622	intracellular	--	--	--	Bra001161|Bra001161.1	AT1G65850 (E=1e-197) | disease resistance protein (TIR-NBS-LRR class), putative	1.099833932	2.03776133423223	-0.889699388392078	1.413759208	2.7656832062971	-0.968099492512042	1.6551741885	1.95497793956993	-0.240169275437486	1.68436857378496	1.27810063258423	0.398206430841797	AATGTCCAGGGACGAGTGGATAGAGCCACTACCATGGCTCAGGTCTACCCTTGACCGAGAAATTGAATCAACTCTAAGATATAGCTACGAAGCCTTGAGAGATAATGAAAGAACCCTTTTTCTGCATTTAGCATGTTTCTTTAATGGTTTCCCCGTTGATAAAATAAAAAAGTATCTTTCAAACATCAGTTTGGAAGTCAACCATGGGCTTGAAGTCTTAGCTCAAAAATCTCTTATATATATAGAAAATGGATTGTTAAAAATGCATAGTTTACTGAAAAAAATGGGTAGAGAAATTGTCAAGA
	comp30760_c1	765	Tir-nbs-lrr resistance protein [Medicago truncatula]	--	--	--	Protein SUPPRESSOR OF npr1-1, CONSTITUTIVE 1 OS=Arabidopsis thaliana GN=SNC1 PE=1 SV=3	Leucine Rich Repeat//TIR domain	GO:0007165	signal transduction	GO:0005515	protein binding	GO:0005622	intracellular	--	--	--			1.729485143	1.52332648760007	0.183117439214743	0.845483448	1.30314128496352	-0.624145091160851	0.520504782	0.292288368416093	0.832518999570973	0.568885908208047	0.127392383313134	2.15886032207053	TTGAAATGGTGGGATGGCTCACGTAAGCCTTTAAAGGAAGGCAAATACTATATGGGGCGCCAGCTTAGATTACTTGAATGGTGGGGATACCCAATGTGGCGCTTGCCTTCTTACATCTGTGCAGAAAACCTTGTTGAACTCATAATGCCGGATAGCCGCCTTACGATGTTGTGGACTGGGGTTCAGCTGCTTAATAACCTCAAGAAGATAGATTTGCGGAGATCTAAAAAGCTGGCGAAACTCCCGAATCTTTCAACAGGCACCAATCTCGAGGAACTGTGTCTTGAAGATTGCTGGAGTCTGTGGACGATTACTTCCTCTATTCGTTATCTCCAGAAACTGAGGAAGCTAGATATGAAAAGATGCAACAATTCTACAAAATTCTTCCAACGTCGACTT…
	comp30857_c0	3528	predicted protein [Arabidopsis lyrata subsp. lyrata]	Arabidopsis lyrata subsp. lyrata predicted protein, mRNA	--	--	Putative disease resistance protein At4g11170 OS=Arabidopsis thaliana GN=At4g11170 PE=2 SV=1	NB-ARC domain//Archaeal ATPase//Leucine Rich Repeat//TIR domain//NTPase//Miro-like protein	GO:0007264//GO:0007165//GO:0006952	small GTPase mediated signal transduction//signal transduction//defense response	GO:0005524//GO:0016740//GO:0005525//GO:0019204//GO:0005515//GO:0043531	ATP binding//transferase activity//GTP binding//nucleotide phosphatase activity//protein binding//ADP binding	GO:0005622	intracellular	KOG0619	FOG: Leucine rich repeat	AT5G17880	Bra036790|Bra036790.1	AT3G51570 (E=0.0) | disease resistance protein (TIR-NBS-LRR class), putative	8.05910013	11.7151060832101	-0.539679355060747	9.197148813	6.95554218033902	0.403023707537589	4.4126744215	3.35907933600638	0.393587435387506	6.27811407450319	4.25399565706357	0.561512682755021	CTCAAATGATCTGTTATGTGTCAAAATAAGAACAGGAGTGGTTTTGGTTACTACAAAATGAACAATGGGAATGGTTTTGAATACATAAGTTTGATGGTGATTACATGAGCTGTACTTGATCATATCCTTGGTAAGAAAACTTTTTGTGGTAACCAAATTAATCTGAATACTGAAGAATTTATAAGGTACAATCTCAAAATTTGGCAGATATGCCTTCTTGGAGCTACAAAACATTTGGCTAAATTTGCTGAAATGTAGTGAAAGTACGAGCTTCACTTGGTCTTGCCATTTGCCTTTTGGTGATTCCCTAAACCGTTGGCTTGATCCATGAGACAACAACTGGTCCTTAGAATTTCGGTAACAGATGTTACTTCACTTATGTCGGTATCCATTGGACAT…
	comp309105_c0	477	predicted protein [Arabidopsis lyrata subsp. lyrata]	Brassica rapa subsp. pekinensis isolate BrTNL48 disease resistance protein gene, complete cds	--	--	Protein SUPPRESSOR OF npr1-1, CONSTITUTIVE 1 OS=Arabidopsis thaliana GN=SNC1 PE=1 SV=3	NB-ARC domain	GO:0006952//GO:0007165	defense response//signal transduction	GO:0043531	ADP binding	GO:0005622	intracellular	--	--	--	Bra017544|Bra017544.1	AT5G46470 (E=0.0) | disease resistance protein (TIR-NBS-LRR class), putative	0.178476685	1.46584246920007	-3.0379225409562	0.225994003	0.482294670051809	-1.09363037699149	0.5208444	0.937528728881808	-0.848010461968681	0.581761365940904	0.817234157103121	-0.490322012175165	TTTACGAGGTCTGTCTCCCATCTTTCAACCTCGCTCTCCAAATATATTTGTCGATCTGCTTTCAAAAAGAATTCTCCACCTGATGGTTTTACGAAGCTTGCTTTTGAAGTTGTACGTCATGCTGGTAGCCTTCAGCTGGGTCTTGACGTCTTGGGTTCTAATTTACGGGGTAGGGACAAAGAAGACTGGCTGGATATGCTGCCGAGGCTTCAGAAGGGTTTGGATGGAAAGATTGAGAGAACACTAAGAGTCAGCTACAATTAATGGGTTAAATAACAAAAAAGATGAAGCAATATTTCGTCACGTTGCATGTATTTTTAACGGTGAGAAAGTCAACCACATCAAGATGCTGCTAGGAGATTGTAATCTGGATCTTAAAAGCACCCACAGCAACAAATC…
	comp31006_c0	3314	disease resistance protein [Brassica rapa subsp. pekinensis]	Brassica rapa subsp. pekinensis isolate BrNL18 disease resistance protein gene, complete cds	--	--	Putative disease resistance protein At4g11170 OS=Arabidopsis thaliana GN=At4g11170 PE=2 SV=1	B12 binding domain//ATPase family associated with various cellular activities (AAA)//NB-ARC domain//TIR domain//Archaeal ATPase//RNA helicase//Guanylate kinase//PhoH-like protein//Leucine Rich Repeat	GO:0006952//GO:0007165	defense response//signal transduction	GO:0031419//GO:0043531//GO:0005515//GO:0003723//GO:0003724//GO:0017111//GO:0005524//GO:0046872	cobalamin binding//ADP binding//protein binding//RNA binding//RNA helicase activity//nucleoside-triphosphatase activity//ATP binding//metal ion binding	GO:0005622	intracellular	--	--	AT4G11170	Bra027122|Bra027122.1	AT4G11170 (E=4e-311) | disease resistance protein (TIR-NBS-LRR class), putative	4.694891328	8.5332024489462	-0.861995511741855	7.123721052	7.05759807609007	0.0134537527712882	4.5018133425	3.8008953641797	0.244166930522043	5.46230820808985	1.67620545394363	1.70431172752048	AATTTTAGGTTTTATAATAATTAGATTAAAGGACACAGACGACCTTAAAAGAAAAAATTATGGTTTCCTCCGGTCCTACTACCTACTACGTAGAGCACAACAAAGAGTATATTAAAACCCAGATTAAAACTTGTAAGACTGTCTATAATATATTTGTAAACTTGTGCCTGTCTTAAAAGCATATGAAATGAACAATCTATAAGCTTCACACAATCACACTTGTGCCTTGGATCTTTTAGCAGGCCTTGGACATGTGGAACTAGACTCGGCTCTTTTTGCAGCGATCAAAGATTTACGAGCCTCCAAGAATAGTAGACCACACTCCAGAACTTTGCAGCCATAATTACAATTGAAGTCAAACTTGAACAATTTGGTCGTACTAGGACGAGTTCCCAAATA…
	comp31158_c0	495	predicted protein [Arabidopsis lyrata subsp. lyrata]	--	--	--	Protein SUPPRESSOR OF npr1-1, CONSTITUTIVE 1 OS=Arabidopsis thaliana GN=SNC1 PE=1 SV=3	NB-ARC domain//ATPase family associated with various cellular activities (AAA)//Shikimate kinase	GO:0000162//GO:0050896//GO:0006571//GO:0009094	tryptophan biosynthetic process//response to stimulus//tyrosine biosynthetic process//L-phenylalanine biosynthetic process	GO:0032550//GO:0043531//GO:0032559//GO:0004765//GO:0043168//GO:0005524	purine ribonucleoside binding//ADP binding//adenyl ribonucleotide binding//shikimate kinase activity//anion binding//ATP binding	--	--	--	--	--	Bra025639|Bra025639.1	AT5G46450 (E=7e-168) | disease resistance protein (TIR-NBS-LRR class), putative	1.269357594	2.04033426520979	-0.684706974565415	1.306656237	1.08443225811649	0.26893970401928	0.6692061385	0.752863979253573	-0.169938556170097	1.02976010812679	0.59063741354271	0.801963636714559	GTGATCATGGTAGGGGTTTGGGGTCTATGTGGAGTTGGTAAGACTACCATTGGACGAGCTCTCTTTAGTCAACTCTCCTGTCAGTTTCAAGGCAGCATTTTCATTGATAAGACTAAGAAGAATTTTACAAGGGCAAAGTCAGACGACTACAACACGCATCTGTTCTTGCAAACACAGTTTCTGGCTGAGGTTCTGGACCAGAAGGACATAAAGATACATGGTTTAGGTGCGGTGGAAGAAAGGTTAGGGCATAAGAGAGTTCTTGTTGTTTTTGATGATATGGATGATCAAGTCCTCTTAAATGCCTTGGTGCGGAAAACTACATGGTTTGGTCCTCGAAGTAGAATTGTTGTAATTTCAGAGGATAGGCAGTTTCTAAGGGCCCGTGGAATTGGATCT…
	comp31417_c0	534	disease resistance protein [Brassica rapa subsp. pekinensis]	Brassica rapa subsp. pekinensis clone KBrH009I12, complete sequence	--	--	Protein PHLOEM PROTEIN 2-LIKE A8 OS=Arabidopsis thaliana GN=PP2A8 PE=2 SV=1	TIR domain	GO:0006952//GO:0007165	defense response//signal transduction	GO:0043531//GO:0005515	ADP binding//protein binding	GO:0005622	intracellular	--	--	--	Bra011666|Bra011666.1	AT4G36150 (E=0.0) | disease resistance protein (TIR-NBS-LRR class), putative	1.2914606	0.872917425478692	0.565086538051679	0.201871048	1.00523214937765	-2.31602279563792	0.535353228	0.418727718798336	0.354478676814305	0.310299383399168	0.547500973227793	-0.819200699157355	GTCTTAGCCAACTCCCAAAACTTGTCACCAAACACTCCCTTGAGATTCTTCACATCGTCTGTCTCCACCTTGTAGAAGATGGGGATGACCACTAGCTTCCCCAAGTCAACGCACTCCTTGATCTTCTCCAGCTCGTTTAAGCACCAGCTGGACTCCGTGTAGAGCGCTGAGAAGATAGCCAGCGCGACTCTCGACCCTTCGATTCTGGAAAAGAGGATGCTGAGATCTTTACCTTTAGTTTCGTCTCTGTCGATAAAGACGTTGATTCCATCTTTTCTCAAGGCCTTCTCCAGGTGGCTGACGAAACCGTTCCGCAGCTGTTTCCCTCGGAAATTTATGAAGACTTGATGCTGCGGCGGTGATTGTACGGAGGAGGAAGCCACCATGGTTGTCGCGTAG…
	comp31417_c1	5111	TIR-NBS-LRR class disease resistance protein [Arabidopsis thaliana]	Arabidopsis thaliana TIR-NBS-LRR class disease resistance protein (AT2G17050) mRNA, complete cds	--	--	Probable WRKY transcription factor 52 OS=Arabidopsis thaliana GN=WRKY52 PE=2 SV=3	NB-ARC domain//Leucine Rich Repeat//TIR domain//ATPase family associated with various cellular activities (AAA)	GO:0007165//GO:0006952	signal transduction//defense response	GO:0005515//GO:0043531//GO:0005524	protein binding//ADP binding//ATP binding	GO:0005634//GO:0005622	nucleus//intracellular	KOG0619	FOG: Leucine rich repeat	AT2G17050	Bra027598|Bra027598.1	AT5G45050 (E=0.0) TTR1, ATWRKY16, WRKY16 | TTR1; protein binding / transcription factor	6.669253769	11.1421034988187	-0.740424371708407	4.113071847	3.97632941101228	0.0487789939866574	1.887424405	2.75968029034644	-0.548082277235374	3.43637606867322	2.70761780459904	0.343863821358886	CTCCAGAAGCACATTGACATATATTTGGTCACGTTAGGGGAAACATGAAAGCAGGAACAACCATTTCTCTATTTGATAGTCCGTTTGGTTTTCTTGTGAGAATTAAAAGTCAATAATCATTGTGCTTGCCTCATAGTCATACCGTCAAGATCTTAAAGATAGACTTGATACAATGGGAACTTGACAAAGCAGTATGAATTAGTGAAGAAGGTCTAGGCTGATGTTACAAGAGCCTTCCTTGAATTGATCATATCATATATATACAGAAGGGGTAATGTAATCACTTTGGGAAGCAAGAAGACACAGATAAATCAAAGAGAATGCATACATATACCAGCTCGGGATGATGTGCACACCATCTAACTTATCCCTGATGTTTGTCTCAAACTCTTCAATGTC…
	comp31600_c0	404	predicted protein [Arabidopsis lyrata subsp. lyrata]	--	--	--	Putative disease resistance protein At4g11170 OS=Arabidopsis thaliana GN=At4g11170 PE=2 SV=1	TIR domain	GO:0007165	signal transduction	GO:0005515	protein binding	GO:0005622	intracellular	--	--	--	Bra040210|Bra040210.1	AT2G14080 (E=6e-192) | disease resistance protein (TIR-NBS-LRR class), putative	2.105287343	2.30761339210704	-0.132384386215987	1.60097732	1.51851193145025	0.0762946259988132	1.5472233465	1.47591156328918	0.0680751917204697	1.53844444164459	2.6534824395545	-0.78641465710243	CAGATGGATCCACTTCATAGAAAATCACCTTCACGGTTTGCTTATCTTCTTCCCAACACTTCACGATCTGCACCAACTCGTTCAGACACCAGGCTGATGAAGCGTAGTTCCTCGTGATCAAGACAAGTGCAATTAACGATCCTCTTATAGCTTCTGTGAGCTCGGGACCAATCAACTTGCTCCTCTCTATGTCATTGTCTATGAAGACGTCGATTCCTTTATCTTTGAACTCCTTCAGTAAGTAGCTGAGAAAGCCTCTACGGACATCTTGCCCGTGGAAGCTAGGAAATACATGGTGTTTACAGTGGCGAGACAAAGCAGAAAGAGCCATCAGACGAGCAGATCTGAAAATGTCTTTCAGAAAAACCAATCTGCTGTATGGAAAAAAAAAACAAAAGA…
	comp316331_c0	336	disease resistance protein [Brassica rapa subsp. pekinensis]	Brassica rapa subsp. pekinensis isolate BrTNL22 disease resistance protein gene, complete cds	--	--	Probable WRKY transcription factor 16 OS=Arabidopsis thaliana GN=WRKY16 PE=2 SV=1	TIR domain	GO:0007165//GO:0006952	signal transduction//defense response	GO:0005515//GO:0043531	protein binding//ADP binding	GO:0005622	intracellular	--	--	--	Bra010551|Bra010551.1	AT4G36140 (E=0.0) | disease resistance protein (TIR-NBS-LRR class), putative	1.307511874	0.693657597032175	0.914528447070129	0.962492318	0.684686183377122	0.491332126205557	0.3815258165	0.443651987774427	-0.217647750049965	0.703072152887213	0.580090316872305	0.277395216282465	GCCTATGCCGGGCATACCCCAGATTCCTAAGCGACGGATACCCCATGGTTGTTTGCAAAGCAAGTGTTCTATCTCTAGGATCCTTAAGCTGATTCCTATTTGTTCCGCGGGAAGGAGTTTTTCATAGACATCTTTTAACAATATCTTCCACGAGTTCGCACTCACTGCATCCCTCTCTAAACTGGTAGCCTGTGAATTCTCTCAGCTCTTGCACCTCCACATTAGATGGACTGATGTCATAGAACACTGGAACCACCAGCTGGCCGCTTTTCCTCCTGCACTGAAGAACCCTCACGAGCTTATCCAGGCATGAGGGGGAGGACAAGTAGTTCTTCG
	comp31644_c0	530	predicted protein [Arabidopsis lyrata subsp. lyrata]	--	--	--	--	--	--	--	--	--	--	--	--	--	--	Bra019410|Bra019410.1	AT5G11250 (E=1e-280) | disease resistance protein (TIR-NBS-LRR class), putative	0.419252977	2.0521794568801	-2.29126396265563	1.830551427	0.868130406093256	1.07629462657875	2.2581801495	2.25006894931634	0.00519137281500597	2.04031018815817	1.47102148278562	0.471970185803779	GAGAAACAGTGCCTACATATTTCAGTTACCGAGCCACCGGGAGTTCCCTGTCAATGACGTGGGATGGATTAGATACACACTACTTTCCTACATCCTTGATATTTAAAGCTTGCCTCTTGCTTGATCGGTGCATCCCTTTATTATCTTGTGGCATCAAGGACAAACTCAATGGTGTTATACGTTATTCTCAGAGATGGGTCAAATTGCCTCCAACTTCAGAGGAGTATCTGTTCGTATTCGAAATTGAAAAAACTGTGAGTGCCCCCGAGTTAGTCTTTGAGTTCAGATCTAACAACAAATATTGGGAGATTAAAGAATGCGGGATACATCCTCTGGAAACCTTGGCTCGCTCATGTTAATGGAAGTTGTGAAAAAAAAACAAATCGCATTTTCACTAAT…
	comp325826_c0	240	predicted protein [Arabidopsis lyrata subsp. lyrata]	Arabidopsis thaliana TIR-NBS-LRR class disease resistance protein (AT4G19510) mRNA, complete cds	--	--	Putative disease resistance protein At4g11170 OS=Arabidopsis thaliana GN=At4g11170 PE=2 SV=1	--	GO:0050896	response to stimulus	--	--	--	--	--	--	AT4G19510			0.432811002	0.323706878615015	0.419049150306745	0.898326163	0	#DIV/0!	0.345059415	0	#DIV/0!	0.4491630815	0	#DIV/0!	GCTTGAGATGCATGATCTACTGCAGATGATGGGAAAGTATATTGAATATGAATCATCCATCACAAAGGTGGGCAAACGTAGACGGCCGTGGAAACTCAAAGATATTCGTGGTATCCTCGAGCGGAACAAGGGTAATAAATATGTTAGAGGCATCTTCTTGAACATGTCTGATGTTGAGAGGATCAAGCTTAGTCCTGCTGCTTTCTTGAGGATGTCCAATCTCAAATTCCTGAAATTCCA
	comp32760_c0	553	Toll-Interleukin-Resistance domain-containing protein [Arabidopsis thaliana]	--	--	--	Putative disease resistance protein At4g11170 OS=Arabidopsis thaliana GN=At4g11170 PE=2 SV=1	Macrophage colony stimulating factor-1 (CSF-1)//TIR domain	GO:0007165//GO:0040007//GO:0008283	signal transduction//growth//cell proliferation	GO:0005125//GO:0008083//GO:0005515	cytokine activity//growth factor activity//protein binding	GO:0009507//GO:0016021//GO:0005622	chloroplast//integral to membrane//intracellular	--	--	--	Bra010589|Bra010589.1	AT1G65850 (E=2e-232) | disease resistance protein (TIR-NBS-LRR class), putative	2.59956696	3.65267797930867	-0.490683254240709	3.508832753	1.10936495534521	1.66125712714303	1.4831826875	1.07824280573025	0.46001421913733	2.29353777936513	0.881149848413627	1.38011538186463	GAGAGTCTCTTTGTTCTTTAATTCTTCCTCCTTATTTAGAAAGCTCTGAGATCTTGATTCTCTCTTCATCATACTAGTATGGATTCTTATTTTTCTCTTAGCAATCCCAATCTTGTTGCTTCTGCAATATGCTTCTTGGCGCTCTTGGGTACACTATTTTTCTACAGAAAGTCCAGATCCCATCAAGAAAAAAAAACTATGGCTACGTCTTCTTTAACTCTTTTGGCTCCTCGCAATTGGAAATATCATGTTTTCCCAAGCTTCCATGGGGCAGATGTACGCACAAACTTTCTCAGCCACGTTCTCAAGGAGCTCAGAAGCAAAGGAATCGACTCTTTCATTGACAATGATATAGAGAGGAGTAAGCTGATTGGTCCTGAGCTCGTAGAAGCTATTAGA…
	comp32760_c1	3411	predicted protein [Arabidopsis lyrata subsp. lyrata]	Arabidopsis lyrata subsp. lyrata predicted protein, mRNA	--	--	Putative disease resistance protein At4g11170 OS=Arabidopsis thaliana GN=At4g11170 PE=2 SV=1	ATPase family associated with various cellular activities (AAA)//TIR domain//Leucine Rich Repeat//NB-ARC domain	GO:0007165//GO:0050896	signal transduction//response to stimulus	GO:0032559//GO:0005524//GO:0043168//GO:0005515//GO:0032550//GO:0043531	adenyl ribonucleotide binding//ATP binding//anion binding//protein binding//purine ribonucleoside binding//ADP binding	GO:0005622	intracellular	--	--	AT5G40920	Bra025467|Bra025467.1	AT5G41550 (E=1e-305) | disease resistance protein (TIR-NBS-LRR class), putative	5.946196113	9.83932253732183	-0.72659193979693	6.22586646	5.08242292973304	0.292758199357726	3.891901112	5.94367240360002	-0.61087954765196	6.08476943180001	8.48554278823234	-0.479804350092832	CTCAGGTTTCTCTTCTCCCCTACGCATTTTCCATCAATTAGTCTTCTCCAGAAATCTTTGCAAGTATTATGGCTTCTTCTGCTCTGAGTTACCCAAGGAGATACCATGTCTTCCCTAGCTTCCATGGCCAAGATGTTCGTCGACCATTTCTCAGTCATTTACACAGAGAATTTGAGAGGAAGGGGATTGTGTCATTTAAAGATCAGGAGATCGAAAGAGGCCACACGATCGGACTTGATCTCGTACAAGCGATTAGAGAATCGAGGGTCTCCATCGTTGTGCTCTCCAAGAACTATGCTTCATCGGGATGGTGCTTAGATGAGCTGGTGGAAATCTTGAAGTGTAAAGAAGATCAAGGCCAGGTTGTGATGACTATCTTTTATGACGTTGACCCGTCTG…
	comp32760_c2	1191	disease resistance protein (TIR-NBS-LRR class), putative [Arabidopsis thaliana]	Arabidopsis lyrata subsp. lyrata predicted protein, mRNA	--	--	Putative disease resistance protein At4g11170 OS=Arabidopsis thaliana GN=At4g11170 PE=2 SV=1	NB-ARC domain	--	--	GO:0043531	ADP binding	--	--	--	--	AT3G04220	Bra010589|Bra010589.1	AT1G65850 (E=2e-232) | disease resistance protein (TIR-NBS-LRR class), putative	5.816418218	6.00121568414738	-0.0451237742518615	4.566302764	3.25797946132227	0.487049010165786	2.128859587	1.5494964739761	0.458281325280715	3.05789961898805	1.71917144387728	0.830827624098896	GTTGAAAGACAAGAAAGTTCTTGTCGTCCTTGATGATGTGGATCAGTTAGTACAACTAGAAGCCATGGCAAAAGAAACTAGTTGGTTTGGTCCTGGGAGTCGGATTATCATCACAACACAAGATGAGAACGTTTTAAAAGCGAGTGGGATCGACCATATACACAGGGTGAATTTACCATCAGATGATGAGGCTCTTCAAATGTTTTGCATGTATGCTTTTGGTCAAAAATACCCCAAGAATGGTTTCAAGAAGCTTGCTTGTGAAGTTAGGAGTCTTGTAGGTGGACTTCCGTTGGGGCTGAGGGTTATGGGATCCTATTTTCGAGGAATGTCCGAGCAAGATTGGAGAGAAGCACTACCAAGGTTAAAGATCCACCTTGACCGAAATGGAGAAATTGC…
	comp32760_c3	1310	predicted protein [Arabidopsis lyrata subsp. lyrata]	Arabidopsis lyrata subsp. lyrata predicted protein, mRNA	--	--	Putative disease resistance protein At4g11170 OS=Arabidopsis thaliana GN=At4g11170 PE=2 SV=1	Leucine Rich Repeat	--	--	GO:0005515	protein binding	--	--	--	--	AT5G44510	Bra010589|Bra010589.1	AT1G65850 (E=2e-232) | disease resistance protein (TIR-NBS-LRR class), putative	7.802359998	9.01437170372195	-0.208316374873477	6.255641672	4.25454586448787	0.556152731254505	3.107448961	1.47587776378773	1.07415745718324	3.86575971789387	2.08301133631093	0.8920812765206	CTAGCTTCGTGGAATCATTCATAGGTATCACTTTTCCACATGAAATTTGTGGGCCAATATAGTTAGTGGATCTACCTAACATGAATGCTTGTCAAAATTCTTGTATATTGTTTTTCGGGAAATTGCATCTTACATCCATCAAATAAATTATAATTTACCCACTACCTAAAAGCCCGGTTTTTCGATATATACTGTACACACTATAGATTATTGCCATATCGTCTTTCTCAACCAACCGGTGAAACCTACTAACATCATCTTCACGAACAAGCTCAATATCTGAAGATTCAAAATCTTCAAAAGGGACCTACAGGAGGTGGAGTATCCCACATTCTTTTATCTTCCATGTTTTGAAATCCAAATTGAGGAGCCCAAAATCAAAAACAAGCTTGGTGGAAG…
	comp32859_c0	362	disease resistance-like protein [Brassica rapa subsp. campestris]	--	--	--	Putative disease resistance protein At4g11170 OS=Arabidopsis thaliana GN=At4g11170 PE=2 SV=1	Glycosyltransferase family 20	GO:0007165//GO:0005992//GO:0006952	signal transduction//trehalose biosynthetic process//defense response	GO:0003824//GO:0043531	catalytic activity//ADP binding	GO:0005622	intracellular	--	--	--	Bra010588|Bra010588.1	AT2G14080 (E=4e-215) | disease resistance protein (TIR-NBS-LRR class), putative	1.462821917	1.28767377128625	0.18398701059362	1.191150714	2.33020270143816	-0.968099492418357	0.745838354	2.67661862237389	-1.84347669812505	1.93388466818695	0.80763955719238	1.25971827988756	GATCCCTATTTTTCTCACCTCATCATAATCTAGCCGTAAAAATGGTCCCATTTCTGTCATCAAAGATTCCATCCCAACTATGCTGTCAAAATCACTGGATGGTGCATAATTGTTCAACTTGTTCGAAACATCAGTGCCAATATCTTCAACCATCTCTGCTTCAGTCTTCCAGTTTGCTGAATGGTAACCTGCGATTTGGGCCACTTCCATCAAAGCATGTTTCCATCTTCTGATGTCCTCCTTTGTTTTCCCTTTACAAGTCTTTCTAAAGACATTCCCAAAATAACCAGTCTGCTTCTTTACATGAGTTGGATCCACTCATCCACTTCATAACAAAGTACTGTTTGACCAAACTCTTCTCT
	comp33045_c1	4016	hypothetical protein ARALYDRAFT_327329 [Arabidopsis lyrata subsp. lyrata]	Arabidopsis thaliana chromosome 4, complete sequence	--	--	TMV resistance protein N OS=Nicotiana glutinosa GN=N PE=1 SV=1	Leucine Rich Repeat//TIR domain//NB-ARC domain	GO:0006952//GO:0007165	defense response//signal transduction	GO:0043531//GO:0005515	ADP binding//protein binding	GO:0005622	intracellular	KOG0619	FOG: Leucine rich repeat	AT4G12010	Bra029431|Bra029431.1	AT4G12010 (E=0.0) | disease resistance protein (TIR-NBS-LRR class), putative	6.305895843	7.25438721995801	-0.202152413952211	5.851646521	5.19379479342645	0.172053609243966	3.98467516	4.63978672473255	-0.219596373927002	5.24571662286628	4.70774492218679	0.156103720813205	AATAAACTCTGATTAAAAACTAAAAAAACTTGTTGATTTGAAATTGATACGTACAAAATTACAAATACAAGACATAGATCTGGTTAGTTGCTTACAACAAAATAAACAAATAACTGTTAAATATCTGAATTATAATTTTTTATCACACCAAAATCTTCTCTTTCGTTCTCTTACAATCTGCTTCTTCATCACCACCACCAACCTGGCATCGTCCTCTCTTGAGTCTGACATCATCAAGACCGTAGGAACAGCTTGGTTTGGTCTTCGTACTCAACTGAACCAGATTCGTCTTCTTCAACAACATACAAGTATCATCATCAGGAACATACACTAAACTCATCCCACATTTGACCACCTCACAAGTCTCGAGCTTCTTCTTCCTTTCATCATCCGTTGCAT…
	comp331342_c0	268	predicted protein [Arabidopsis lyrata subsp. lyrata]	--	--	--	Putative disease resistance protein At4g11170 OS=Arabidopsis thaliana GN=At4g11170 PE=2 SV=1	--	GO:0007165//GO:0006952	signal transduction//defense response	GO:0043531	ADP binding	GO:0005622	intracellular	--	--	--	Bra033939|Bra033939.1	AT5G46450 (E=1e-132) | disease resistance protein (TIR-NBS-LRR class), putative	0.317661861	0.869660270906011	-1.4529600401842	0.402235595	0.572275018942072	-0.508667875882219	0.338644886	0.278110201291432	0.284116544462986	0.340172898145716	0.363638706099057	-0.0962375648527102	GATGTATGCGATGTACTCGAAGACAGCACGGGTACTAAAAAGGTTCTAGGTATATCATTGAATATAGAAGATATTGATGAGTTGAGAATACATTAGACGGCCTTCAAAGGGATGCGGAATCTCCGTTTTCTAAACATGTACACTAAGAAATGGGACCATGAAAAAGAAGTCATGTGGCGTTTTGGGGAAGGCTTTGACTATTTGCCGCCGAAACTTAGATTCTTAAGGTTGGATGGATACCCAATGAAATGTATGCCTTCTAACTTTT
	comp33153_c1	3911	predicted protein [Arabidopsis lyrata subsp. lyrata]	Arabidopsis lyrata subsp. lyrata predicted protein, mRNA	--	--	Putative disease resistance protein At4g11170 OS=Arabidopsis thaliana GN=At4g11170 PE=2 SV=1	Major surface antigen from hepadnavirus//NB-ARC domain//Archaeal ATPase//Sodium:neurotransmitter symporter family//ATPase family associated with various cellular activities (AAA)	GO:0006836//GO:0007165//GO:0006812//GO:0016032//GO:0006952	neurotransmitter transport//signal transduction//cation transport//viral process//defense response	GO:0017111//GO:0005524//GO:0005328//GO:0043531	nucleoside-triphosphatase activity//ATP binding//neurotransmitter:sodium symporter activity//ADP binding	GO:0016021//GO:0005622	integral to membrane//intracellular	--	--	AT5G46450	Bra034079|Bra034079.1	AT5G46450 (E=4e-212) | disease resistance protein (TIR-NBS-LRR class), putative	5.101728553	8.01647545490415	-0.651981937210532	6.532445942	7.59260430794727	-0.216971542566368	5.4059353585	7.90520460654137	-0.548258542694121	7.21882527427069	9.74327468331381	-0.432642653786541	GGATGGTTGGGATATGGGGTCCCGTTGGGATTGGGAAGACTACCATTGCAAGAGCTCTGTTTGGGCGAATCTCTCGTCACTTCCAAAGTAGCATTTTCATAGACAGGACTTTCATATCGAAGACTATGGAAATCTTCAGGACAGCTAATCCAGACGACTACAACATGAAGTTGCGTTTGCAAGAATGTTTCCTGTCCGAGGTTTTAAACAAAAAGGATATAAAGATACATCATTTAGGCGTGGTCGTAGAGAGGCTAAGGCACAAGAGAGTTCTTGTAGTTCTTGATGATTTGAGTGATCAACTAGTGCTAGATTCCTTGGTTGGTGGAACTCAATGGTTTGGATGTGGGAGTAGAATTCTCGTCGTTACAAAAGACAAGCATGTTCTGAGAGCTCATG…
	comp33153_c2	758	disease resistance protein [Brassica rapa subsp. pekinensis]	Brassica rapa subsp. pekinensis isolate BrTNL48 disease resistance protein gene, complete cds	--	--	Putative disease resistance protein At4g11170 OS=Arabidopsis thaliana GN=At4g11170 PE=2 SV=1	TIR domain//NB-ARC domain	GO:0007165//GO:0006952	signal transduction//defense response	GO:0005515//GO:0005524//GO:0017111//GO:0043531	protein binding//ATP binding//nucleoside-triphosphatase activity//ADP binding	GO:0005622	intracellular	--	--	AT5G46470	Bra017544|Bra017544.1	AT5G46470 (E=0.0) | disease resistance protein (TIR-NBS-LRR class), putative	1.70166237	1.43490120335943	0.245993410553529	1.706582685	1.51751027450338	0.169404031137525	1.290087039	1.57326720730562	-0.286295318175317	1.63992494615281	2.05710128199572	-0.326983038076333	TGCAATGGTAGTTTTGCCAATTCCGGAGGGACCCCATATCCCGACCATTTTTACTTCCTTGGAATCCAAGTGCAGCAATGAACTCATCTCTCTGATGTGATCTTCAATTCCAACAAAATCCTCAAACTCATCTGATGGAGATAAATTCAATTTATCCAAAACATCATCCGCTATTTCTTCGACCATCTTTGCTTCGTTAGCCCAGGTGACACTATGATATCCAAAGATGTTAGCTACACCAGTCAAAGCTTCCCTCCATCGAATGATCTTGTCCTCTGTTTTATTTTGGCATGTCTTGTCAAATATCTTCCCAAAGTCTCCGGTCTGTTTCCTCACGTGGGAAGGATCCAAACCGTAGAAAACTGGTATGACCACTTGACCACACTCTTCCTTGCACTT…
	comp33165_c0	2395	TIR-NBS-LRR class disease resistance protein [Arabidopsis thaliana]	Arabidopsis thaliana TIR-NBS-LRR class disease resistance protein (CSA1) mRNA, complete cds	--	--	Probable WRKY transcription factor 19 OS=Arabidopsis thaliana GN=WRKY19 PE=2 SV=1	NTPase//ATPase family associated with various cellular activities (AAA)//NB-ARC domain//Archaeal ATPase//TIR domain//ATP:guanido phosphotransferase, C-terminal catalytic domain//Conserved hypothetical ATP binding protein//ATPase family associated with various cellular activities (AAA)//SRP54-type protein, GTPase domain//Leucine Rich Repeat	GO:0010114//GO:0007165//GO:0006614//GO:0042742	response to red light//signal transduction//SRP-dependent cotranslational protein targeting to membrane//defense response to bacterium	GO:0016772//GO:0005524//GO:0016301//GO:0005515//GO:0000166//GO:0016740//GO:0005525//GO:0019204//GO:0043531//GO:0016887	transferase activity, transferring phosphorus-containing groups//ATP binding//kinase activity//protein binding//nucleotide binding//transferase activity//GTP binding//nucleotide phosphatase activity//ADP binding//ATPase activity	GO:0005737//GO:0005622	cytoplasm//intracellular	KOG0619	FOG: Leucine rich repeat	AT5G17880			3.788385229	4.3833830988473	-0.210461731616437	2.430544274	3.49004130549808	-0.521964697159837	3.54826658	2.27179456286663	0.643282024251959	2.35116941843332	4.19077590456201	-0.833838878436626	ATCTAAGCACTGAAGATTTGGTGGAAGCTGAGGAACATGTGTAAGATTCTTACAGTGCTTCAAATCAAGCGATTGCAGTCGTAAAAATCGACTGATTAGGTCGGGAAGGCGGCTGATCTTTACATTCCAGCTTAAGCATAAACGCCGCACCGAGAAAATATCTGGTATGTCCTTTATGGCCGTCCCATCCAGAAGCATAATCTCTAAACTGCTCACGTGTCCTCCAGTTTCTGGAAACTCTTTGAGCTTTGAACAACCCGAGAGTATAAGTTGTTCTAGAGCTTCCAGGTCACGAAGACTGCAAGGGAGTTTTTTCAGCTTCTTGCAGTCTTTCATGTTCAGTAAGACAAGTCTTTGGAGGACCCCAATTTCAACAGGAAGTTCGTTTACCTTTGTGCC…
	comp33249_c0	4916	tir-nbs-lrr resistance protein [Populus trichocarpa]	--	--	--	Putative disease resistance protein At4g11170 OS=Arabidopsis thaliana GN=At4g11170 PE=2 SV=1	NB-ARC domain//Type III restriction enzyme, res subunit//Archaeal ATPase//TIR domain//Cation transport protein//Phytochrome region//Leucine Rich Repeat//Sigma-54 interaction domain	GO:0006812//GO:0018298//GO:0009584//GO:0055085//GO:0007165//GO:0006355//GO:0007187	cation transport//protein-chromophore linkage//detection of visible light//transmembrane transport//signal transduction//regulation of transcription, DNA-dependent//G-protein coupled receptor signaling pathway, coupled to cyclic nucleotide second messenger	GO:0008324//GO:0005524//GO:0005515//GO:0008134//GO:0008020//GO:0003677//GO:0016787//GO:0043531	cation transmembrane transporter activity//ATP binding//protein binding//transcription factor binding//G-protein coupled photoreceptor activity//DNA binding//hydrolase activity//ADP binding	GO:0005622//GO:0005667	intracellular//transcription factor complex	KOG0619	FOG: Leucine rich repeat	--			6.184068707	5.10450716644344	0.27678467067062	3.398874417	3.46298561096191	-0.0269593354322315	2.963256127	2.42582697953145	0.288706675159784	2.91235069826573	2.73592116722943	0.0901574308233941	GACCCCTAAATTTTGTAGAGATTATATACATAGGTATAGATCCCAAAATTCTGAAGAAGAAAAAATTGTTACTAAAATTTTCGTTTCAGTCCCACAAGGAGAGTATGCTCAAAATGTTGCTAGATGGGTCTCATGAATCTATTCATATACGCGTACACACACTGACACACACACAGGCGATGAGATACTTGCCGAGCTTTTGCCATTGATGGTGTTGAAGCAGATATTGCGTAAACCTGCAAAATTCGTCACAGACATTGTGTCAAATCTCCACCGGCCTTACGTAACAGCAGATCTGTCAATTAGCATGACATGACTCTGCAAAGGACGGAACTCGCATTTTTTAACTTTGATTCTGCAACCAAAATCCCCCCCGTCTACATCTGAGAACTCAATTGA…
	comp33429_c0	3347	predicted protein [Arabidopsis lyrata subsp. lyrata]	--	--	--	Putative disease resistance protein At4g11170 OS=Arabidopsis thaliana GN=At4g11170 PE=2 SV=1	Guanylate kinase//Type II/IV secretion system protein//RNA helicase//Holliday junction DNA helicase ruvB N-terminus//Sigma-54 interaction domain//Shikimate kinase//TIR domain//Archaeal ATPase//Protein of unknown function, DUF258//Type III restriction enzyme, res subunit//NB-ARC domain//ATPase family associated with various cellular activities (AAA)	GO:0006810//GO:0000162//GO:0006281//GO:0009094//GO:0006310//GO:0006571//GO:0006355//GO:0007165	transport//tryptophan biosynthetic process//DNA repair//L-phenylalanine biosynthetic process//DNA recombination//tyrosine biosynthetic process//regulation of transcription, DNA-dependent//signal transduction	GO:0003723//GO:0005515//GO:0003924//GO:0005524//GO:0016787//GO:0043531//GO:0005525//GO:0004765//GO:0009378//GO:0003724//GO:0008134//GO:0003677	RNA binding//protein binding//GTPase activity//ATP binding//hydrolase activity//ADP binding//GTP binding//shikimate kinase activity//four-way junction helicase activity//RNA helicase activity//transcription factor binding//DNA binding	GO:0005622//GO:0005667//GO:0005657//GO:0009379	intracellular//transcription factor complex//replication fork//Holliday junction helicase complex	--	--	--	Bra025639|Bra025639.1	AT5G46450 (E=7e-168) | disease resistance protein (TIR-NBS-LRR class), putative	7.886562884	6.45286015571969	0.289457922720826	5.861799642	8.01903148741655	-0.452084346041202	5.5233019505	7.35982460985578	-0.414140386682238	6.61081212592789	5.69560993020907	0.214977169800772	CAAATGCAGGGAAGAACTTGGCCAAATTGTGATACCAATTTTCTATGACGTGGATCCTTCTCATGTTAAGAAACAAACTGAAGGCTTTGGAGTGATCTACGAGAAGACTTGCCAAGGCAGAAAGGAGGAAGAGAAGCTTCAGTGGCGGCGAGCGTTGACTCAAGCAGCAACCATAGCCGGAGAGGATTCTCGGAACTGGTCTGACGAAGCAAAGATGATTGAGAAAATCGTCAATGATGTCTCCAGCAAACTGTGTTCAAGAGAATCCAATGAATCCAATGATTTTGACGACTTTGTTGGAATCGAAGCTCACATGAAAAACATGAATTCGTTGTTGGAGTTGGAGTCAGAGAGGGAGGTAATGGTAGGGATTTGGGGTCCATCTGGTGTTGGTAAGAC…
	comp336392_c0	265	TIR-NBS-LRR class disease resistance protein [Arabidopsis thaliana]	Arabidopsis thaliana chromosome 1, complete sequence	--	--	--	--	GO:0050832	defense response to fungus	--	--	GO:0005622	intracellular	--	--	AT1G63880	Bra027778|Bra027778.1	AT1G63880 (E=0.0) | disease resistance protein (TIR-NBS-LRR class), putative	0	0	#DIV/0!	0	0	#DIV/0!	0.4837459405	0.281258618664542	0.782352248695203	0.140629309332271	0	#DIV/0!	TCTAGAAACCGAGAATCGAATACAAATAGATGCTCCCTTCGGAACTTGTGGACTTCGCCCACGTAGACCAACATTTCAACTGGATAGAAGTCGTCTTGAGCTACCCCTATGCGGCGACACTTTAGCTGGGAAAAACTAAACTCTTGCTGCTTAGGGGAAATCACGACGCAAACCACAAAGCCGCTGTAAGGGTTACCGTCTGGACGAATGGTCAATGAGGTTCCTCTTCCTCGGTGATCGAACTCTTCAGGCACTTCTGTTCCTG
	comp33695_c0	4173	disease resistance protein [Brassica rapa subsp. pekinensis]	Brassica rapa subsp. pekinensis isolate BrTNL20 disease resistance protein gene, complete cds	--	--	Putative disease resistance protein At4g11170 OS=Arabidopsis thaliana GN=At4g11170 PE=2 SV=1	TIR domain//Leucine Rich Repeat//NB-ARC domain	GO:0007165//GO:0006952	signal transduction//defense response	GO:0005515//GO:0043531	protein binding//ADP binding	GO:0005622	intracellular	KOG0619	FOG: Leucine rich repeat	AT4G19470	Bra012541|Bra012541.1	AT4G19510 (E=7e-253) | disease resistance protein (TIR-NBS-LRR class), putative	8.1490992	10.9655414236805	-0.428264548834895	7.56893072	7.6629723240942	-0.0178145934073627	5.573838098	8.75184079405484	-0.6509153966868	8.16038575702742	7.7534429700143	0.0738002613728457	TCATAGAAAGTTGCCTCAATCCCTAATGTGGTTTGTGTATATCAATCAGTATATGTAGAAACTAAATTATAACAGATGAGTTGCTGTTTTTGTATTTATATGAGAAAAATTTGTGTAACTGTTGATTACATTACTAAACAAGTCTGCATTGGAACTTTACTTCAAGGCTCAGTGAAACTTCAATATTCTGAAATAGAAATTTGGTTTGCCTTTGAGGAAATAACTTGCACTACAATTACAAAGATTCATTCTTTCTTTCTTGAAAACTACTTAAGATAAACCTCTTGAATTGAACTCCATAAATCCTATAAACTCTGTCTCAGCATTTCACTTAAGAGATAGAGTTAAGATGTGATCGTTCTCTATCTGAAATCAGCTTTTTATACAATTAGTTATTCC…
	comp34129_c1	1117	disease resistance protein [Brassica rapa subsp. pekinensis]	Brassica rapa subsp. pekinensis isolate BrNL21 disease resistance protein gene, complete cds	--	--	Protein SUPPRESSOR OF npr1-1, CONSTITUTIVE 1 OS=Arabidopsis thaliana GN=SNC1 PE=1 SV=3	Leucine Rich Repeat	GO:0006952	defense response	GO:0005515//GO:0005524//GO:0043531//GO:0017111	protein binding//ATP binding//ADP binding//nucleoside-triphosphatase activity	--	--	KOG0619	FOG: Leucine rich repeat	AT5G11250	Bra006095|Bra006095.1	AT5G11250 (E=0.0) | disease resistance protein (TIR-NBS-LRR class), putative	52.3732248	37.007955532805	0.500994001622956	44.19378692	81.8495807893134	-0.889131468196194	70.928717	69.056620368399	0.0385901211083152	56.6252036441995	69.4557872055133	-0.29465057405913	TTCTACCAGATTTGAGAAACTAAGTTCTAAGTTCTTGAGATTAATGGCATTCTCAATAAAGGAATGGAGATCCAACAATTGTGGTAGATTGTTAATGGCCAATGTTCTGAGATCGACAGCATTTCCGATAATGGAGCATCCACCGAGATCAAGACTTGAGCACTCACTGAGATCAAGTAGATCCAAAGATTCCAATTTGATGTTGGTGGGGAGAACCTCTAGCTTACTGCATCCTTCTAATCTCAGCCTTTTCAACTTCTGAAGGTTTCCAATGAAAAGAGGAAGTTCCACCAGATTTGAGCAATTACTAAGTATCAAGTCCTCTAGATTAGTGGCATTCCCAATGAAGGAAGGTACCTCCAACAATTGTGGTAGACTACTTAAATTCAATGTCTGAAG…
	comp3415_c0	264	disease resistance protein [Brassica rapa subsp. pekinensis]	Brassica rapa subsp. pekinensis isolate BrTNL10 disease resistance protein gene, complete cds	--	--	Protein SUPPRESSOR OF npr1-1, CONSTITUTIVE 1 OS=Arabidopsis thaliana GN=SNC1 PE=1 SV=3	--	GO:0007165//GO:0006508//GO:0006278//GO:0015074//GO:0006952	signal transduction//proteolysis//RNA-dependent DNA replication//DNA integration//defense response	GO:0004190//GO:0003964//GO:0003723//GO:0043531	aspartic-type endopeptidase activity//RNA-directed DNA polymerase activity//RNA binding//ADP binding	GO:0005634	nucleus	--	--	--	Bra013959|Bra013959.1	AT5G17680 (E=0.0) | disease resistance protein (TIR-NBS-LRR class), putative	0.196732274	0	#DIV/0!	0.408330074	0	#DIV/0!	0	0	#DIV/0!	0.204165037	0	#DIV/0!	GATATGCCGCTGAAATTTGTATCACGGTTCTCACTGAGAAATCTTTGGTAGTCATATCAAATGGATGCATAAAGATGCATGACTTGCTTGAACAGATGGGTAGAGAACTTGTACGCGAAAAAGCAGGTAACAAACCGGCTGAACGGTTTCTTTTATGGAGTCCTGAAGACATCAGTGATCTGCTGTCAGAAAATACTGGAACAAGTCTTGTTGAAGGAATGTCTCTCAACCTGTCTGAAGTATCTGAGGTATTGGCTAGTGATC
	comp34160_c0	4374	disease resistance protein [Brassica rapa subsp. pekinensis]	Brassica rapa subsp. pekinensis isolate BrTNL13 disease resistance protein gene, complete cds	--	--	TMV resistance protein N OS=Nicotiana glutinosa GN=N PE=1 SV=1	RNA helicase//Leucine Rich Repeat//NTPase//Archaeal ATPase//TIR domain//NB-ARC domain//ATPase family associated with various cellular activities (AAA)//Influenza non-structural protein (NS2)	GO:0006405//GO:0007165//GO:0006952	RNA export from nucleus//signal transduction//defense response	GO:0005524//GO:0003724//GO:0043531//GO:0005515//GO:0016740//GO:0019204//GO:0003723	ATP binding//RNA helicase activity//ADP binding//protein binding//transferase activity//nucleotide phosphatase activity//RNA binding	GO:0005622//GO:0042025	intracellular//host cell nucleus	KOG0619	FOG: Leucine rich repeat	AT1G27180	Bra024651|Bra024651.1	AT1G27180 (E=0.0) | disease resistance protein (TIR-NBS-LRR class), putative	17.92547752	13.0196771556861	0.461317876700035	11.87910043	11.2656955976271	0.0764891939653915	11.75313668	15.1629903627346	-0.36750846707729	13.5210453963673	15.0616591464458	-0.155674001964476	TCCAGCAGTATATGATCAAGCCTGCACGCGCGAAAGCAAAAGCAAAAGCAAAAGCAAAAGCCACAGAGTTTTGACTTAAAATCTCTACAAGACATCTCGCTAAAAGAAGCTGATTTGTAGTTGATTTATTTTCCATTCTTGTCTTTAACAGTTGATTTGTAGAAGAAAAGAAGCTCGGAGATGGAGGCTGCCGTTCTATCGAAGCCGCATAGGCTCAAGTACGACTTCTTCCTCAGTTTCCGAGGCGAAGACACGCGTCATACCGTCGTAAAGCGTCTCTACGACGCTCTCCACGTGAAGGAGAAAGCGCTTATCTTCCGCGACAACGAAGGCATGGAACGAGGGCAAGCGATCTATCCAAGCCTCATCGCAGGCATAGAGGACTCCGCCGCCTCGCTC…
	comp34467_c0	1811	TIR-NBS-LRR class disease resistance protein [Arabidopsis thaliana]	Arabidopsis thaliana TIR-NBS-LRR class disease resistance protein (AT4G19530) mRNA, complete cds	--	--	TMV resistance protein N OS=Nicotiana glutinosa GN=N PE=1 SV=1	Archaeal ATPase//NB-ARC domain//ATPase family associated with various cellular activities (AAA)//Miro-like protein	GO:0009637//GO:0010155//GO:0009870//GO:0046777//GO:0007264//GO:0016556	response to blue light//regulation of proton transport//defense response signaling pathway, resistance gene-dependent//protein autophosphorylation//small GTPase mediated signal transduction//mRNA modification	GO:0043531//GO:0005525//GO:0005524	ADP binding//GTP binding//ATP binding	GO:0005622//GO:0005634	intracellular//nucleus	--	--	AT4G19530	Bra036790|Bra036790.1	AT3G51570 (E=0.0) | disease resistance protein (TIR-NBS-LRR class), putative	3.121532145	8.49395409816981	-1.44418198980131	3.988151492	4.44611237797623	-0.156824201454226	3.1302073425	4.77409714950195	-0.608969701222004	4.38112432075097	3.06733565674721	0.514315105285789	CCAAAACATATTTTTTTGAAAGGCCTTTTTATTTCAACTCCCACCACTCGGCCAAAACCCTAAACCATTTTTGATCTTCAAATCATTCTCCCATGGCTGCCTCCTCCACTGTCCGCAGCGTACCTAACACCAAGTGTTCCTTAATTTCCGTGGGGAACTTCGTTATCAGTTCATCAGCCATCTAGCTAAGGCCTTGACAGATAAAAATATCCAGATCTTCATTGATGAGGATGCGGAGAAAGGCCAACCTCTAAGTAATCTTTTCAAGGAGATCGAAAAGTCGAGAATCGCACTGGCTGTCTTTTCCAAATTGTACACAGAGTCAAATTGGTGCTTGGACGAGCTAGAAAGAATAAAAGAACGCACGAAAGCCGGCGAGCTCAAGACCATTCCCATCTT…
	comp34992_c0	1080	hypothetical protein ARALYDRAFT_909765 [Arabidopsis lyrata subsp. lyrata]	Arabidopsis lyrata subsp. lyrata hypothetical protein, mRNA	--	--	--	PGAP1-like protein//Lecithin:cholesterol acyltransferase	GO:0042967//GO:0006886//GO:0006629//GO:0006505	acyl-carrier-protein biosynthetic process//intracellular protein transport//lipid metabolic process//GPI anchor metabolic process	GO:0016788//GO:0008374	hydrolase activity, acting on ester bonds//O-acyltransferase activity	GO:0031227	intrinsic to endoplasmic reticulum membrane	--	--	AT5G17670	Bra023631|Bra023631.1	AT5G17680 (E=0.0) | disease resistance protein (TIR-NBS-LRR class), putative	1.452857074	1.29482751446006	0.16613285609054	1.796652326	2.27214377891075	-0.338742873101592	2.075602384	1.86333834865259	0.155640432566327	1.8299953373263	1.80472543026939	0.0200606095085948	CAAAAATATGGCCTCGGCGATTTTTCCATCGCTCAGGCTAAGGCCCAGCTTCTCCTCCGCCACGTCACTATCCTCCTCCTCTTCCTCGGGCGACGTCAAACCCCGTCCAGCTGTTATTCTCCCGGGTTTAGGAAACAATTCAGGAGACTACAAGAAGCTGGAGGTGACATTGGGTGAGTACGGTGTTCCTTCAGTGGTTGCAGCTGTATCAAGGCTTGACTGGTTTAGAAATGCAGCCGGTTTGGTCGATCCTGCCTACTGGCGCGGCACTCTACGCCCTCGTCCTGTTCTTGATTGGTACTTGAAAAGAATTGATGATGCCGTCCGTGAAGCCAATGAGTTATCCCAAGGTAAAGGATTGTCTTTGATTGGACACTCAGCTGGAGGATGGCTTGCTCG…
	comp35274_c0	4295	TIR-NBS-LRR class disease resistance protein [Arabidopsis thaliana]	Arabidopsis lyrata subsp. lyrata predicted protein, mRNA	--	--	TMV resistance protein N OS=Nicotiana glutinosa GN=N PE=1 SV=1	NB-ARC domain//Leucine Rich Repeat//TIR domain	GO:0006952//GO:0007165	defense response//signal transduction	GO:0043531//GO:0005515	ADP binding//protein binding	GO:0005622	intracellular	KOG0619	FOG: Leucine rich repeat	AT4G19510			14.46102794	14.0514259806686	0.0414535608225542	12.62442124	13.2221111867734	-0.066735301915681	10.897151035	9.24753781246548	0.23680980473371	10.9359795262327	8.64503399356519	0.339138905237374	GCCTCTTGGAGAGGAGAAAACCGCACAACAAAACTATTTTCCAAAGCAACAACATGGACATCCATATATTTTGCTTGAAAGTTTCACCTGAACAACATCAAATCATCATCAAGAACAACTTTGTTTATCCATTACATAACACATAATCCTGGCCGATCTCTTCTTAACACAAGAATTTGGATCTACCCTGCAACATTCTTCATGAATTCCTTCCAATTACAGATACTTTTTATTAAAATATACAACCTTGTGGACCCAGTGGTTCCACCAAACTCAAGCAACTTAACATACATGTCATGCAAAGGGAGAAACAACATAAGCTTAACATCAAACTTCAGCTAGATATTTAGATAGAACTCTCCCTTTGACGAATCCAAACGGTCTGAATTGCAACGTCTT…
	comp35474_c1	528	--	Brassica rapa Crr1 mRNA for clubroot disease resistance protein, complete cds	--	--	--	--	--	--	--	--	--	--	--	--	AT3G04220	Bra020861|Bra020861.1	AT5G11250 (E=4e-288) | disease resistance protein (TIR-NBS-LRR class), putative	5.084076691	4.41418470838657	0.203838793492226	4.287465779	6.82611376760828	-0.670939303090993	2.561943735	4.37602187941139	-0.772381159604669	4.33174382920569	4.42608911773568	-0.0310845722576463	GCGGACATCTTCCCCGCGGAAGCTTGGAAAAACATCGTGTGTCCAGTTATGAGACGAAGAAGATGGAGCAGATGAAAGAGACAAAGAGGACGGATGTGATGAGGGAGACAAAGAAGATGGAAGTGATGAAGGACACGGAGGTGAAGAAGGAGACAGAGAAGGTGGAGGTGATGATGGAACTTGAATTTGGCTCTGGTTCTGCACTCGGATCTTCTTTCTCGCTGGATTCGAAAGCTCATGTCCTTTCCTCTTCTTTCTCTTTTCTACCATCTTTCTCTGTTTCTTAATTTCTTTCAAAAACGATTGAAATCTCATTTTCAAAATCTTTTTTTTTTTACTGAAGTTGATAAAAAAGAAAATCAGTTTCTTGGTTTTCTCGATGGAATCTGAACTTTTTTA…
	comp35474_c2	2564	predicted protein [Arabidopsis lyrata subsp. lyrata]	Brassica rapa Crr1 mRNA for clubroot disease resistance protein, complete cds	--	--	Putative disease resistance protein At4g11170 OS=Arabidopsis thaliana GN=At4g11170 PE=2 SV=1	NB-ARC domain//Protein of unknown function, DUF258//TIR domain//Leucine Rich Repeat//ATPase family associated with various cellular activities (AAA)//RNA helicase//Guanylate kinase	GO:0050896//GO:0007165	response to stimulus//signal transduction	GO:0043531//GO:0005515//GO:0005525//GO:0003723//GO:0003724//GO:0005524//GO:0003924	ADP binding//protein binding//GTP binding//RNA binding//RNA helicase activity//ATP binding//GTPase activity	GO:0005622	intracellular	--	--	AT3G25510	Bra020861|Bra020861.1	AT5G11250 (E=4e-288) | disease resistance protein (TIR-NBS-LRR class), putative	59.13848737	52.1432696105891	0.181616294037877	62.42974429	83.7928564595472	-0.42459369940178	68.767272945	79.221239751154	-0.204165143688421	70.825492020577	61.2439628053143	0.209701083169922	ATTCCCAATAGAATAAGGGAAGCTCTAAAAGGCTTGAGCATCCGTACAAATACTTAGCCGTCATAGAATAGGGGAGCGCCATCGAGAGAAACAACTTTTTGAGATTAGTCATATTTCCAATTGAAAAAGGGAGTCCCACAAGGTTTAAGCATCCAGAGAGATCCAAATTCTCAAGATTAGTCATGTTACAAATAGAAGAAGGGAGTTCCATAAGGCTTGAGCACAGCTTGAGATTCAATCTCTTGAGATTAGTCAAATTCCCAATAGAAGAAGGAAGCTCCACAAGGCTTGAGCATCCTATGAGACATAAGGCTTGAGCAGCACCACAGATCCAAACGTCGAAGATTAATGGCAGTTGAAAGATCAGGAAGCTCCTTCAGATTTTTCGCTTCAGTCAAT…
	comp35491_c0	886	hypothetical protein ARALYDRAFT_474976 [Arabidopsis lyrata subsp. lyrata]	--	--	--	--	Neurotransmitter-gated ion-channel ligand binding domain	GO:0006810//GO:0006811	transport//ion transport	GO:0000166//GO:0005230	nucleotide binding//extracellular ligand-gated ion channel activity	GO:0016020	membrane	--	--	--	Bra021754|Bra021754.1	AT1G63730 (E=4e-301) | disease resistance protein (TIR-NBS-LRR class), putative	5.955406263	3.4136096030201	0.802901854327951	4.380100479	5.7124156518326	-0.383136992373051	6.6852345725	8.15999186543122	-0.287589531293425	6.27004617221561	6.0497003700904	0.0516123767063748	GAAATTAATAACTAGTAGATAGCTAAAGTCCATACACAACTAGTGAACATTTTCTAAAAGGGTCGATACAAAGTCAATCAAAACAAGATTAACATTACTCGAGTCCTAAAACTATACAGAAATAGAACACTTGTAATTAAACTCAGAAGGAAAACAATGATGTGAAATAATGACATACTCAAGAAAGAAAAAAAAAAAAAATTGGAATCAGAATCCGAAGGAAAAAAAAGTGGGAGCAAATAAACCTAGCAAAGCATCATCAGTATCTACTCTTGATGCATCAAATTCAAGGCTCCCATGCAAATCATCAATGATCTTTACTCGTGATGCATCCAACTCAAAGCTCTCATCAGTCCAACACTTGTTCTGAACTGGTTTCTTCTACCAGGATCTGGACAC…
	comp35491_c1	5030	putative disease resistance protein [Raphanus sativus]	Arabidopsis thaliana TIR-NBS-LRR class disease resistance protein (AT1G63740) mRNA, complete cds	--	--	Putative disease resistance protein At4g11170 OS=Arabidopsis thaliana GN=At4g11170 PE=2 SV=1	Leucine Rich Repeat//PhoH-like protein//NTPase//Archaeal ATPase//TIR domain//NB-ARC domain//IstB-like ATP binding protein//ATPase family associated with various cellular activities (AAA)//E3 Ubiquitin ligase	GO:0006952//GO:0007165	defense response//signal transduction	GO:0043531//GO:0005515//GO:0016740//GO:0019204//GO:0017111//GO:0005524//GO:0016881	ADP binding//protein binding//transferase activity//nucleotide phosphatase activity//nucleoside-triphosphatase activity//ATP binding//acid-amino acid ligase activity	GO:0005622	intracellular	KOG4172	Predicted E3 ubiquitin ligase	AT1G63740	Bra027660|Bra027660.1	AT1G63730 (E=0.0) | disease resistance protein (TIR-NBS-LRR class), putative	13.56219556	11.1062221171705	0.288222598458464	12.66050531	15.6623094247779	-0.306961968081278	18.22041709	23.198303129225	-0.348463296602715	17.9294042196125	14.2598424454526	0.330369507569715	GAATCTGTGCCCTTGAAACACTCACGATCCTCTCCCATGGCTTCTTCCTCTTCTTATTTGCCTCGGACCTGGAGATACGGCGTCTTCACGAGCTTCCATGGACCAGACGTCCGTAAAACCTTTCTCAGTCATTTACGCAAACAGTTCAATCGCAATGGAATTACCATGTTCAACGATCAAGGGATCGAGAAAAGCCAAACCATTGCTCCTGCACTCACACAAGCTATTAGCGAATCGAGGATCTCCATCGTGGTGCTCTCGAAGAACTATGCTTCTTCCAGCTGGTGTTTGGATGAGCTGGTGGAGATTTTGAAGTGCAAGGAAGAGATCGGACAGATAGTGATGACCGTCTTCCACGGAGTAGATCCTTCTGATGTTCGGAAACAGACCGGAGATTTC…
	comp355973_c0	244	TIR-NBS-LRR class disease resistance protein [Arabidopsis thaliana]	--	--	--	--	Leucine Rich Repeat	GO:0006952	defense response	GO:0005515	protein binding	GO:0005634	nucleus	--	--	--			0	0	#DIV/0!	0.441799752	0.314282182533761	0.49133212449251	0	0.916395909173407	#NUM!	0.679097830586703	0.798812895365141	-0.23423819906308	CTAGTTGAAGTTGATGAACTCTCGAGAGCTTGTAGTCTTAAGGAGATCGTTCTAAAAGGTTGCACAACTTTGGAGCGCACCCCACGCATTGATCAGCTAAAGAATCTTGAACTTCTTGATCTCTCTTGTTGCACGAGAATCAAACGTACAGAACTTATAGAGATGATCAAACCACTGGATACAGGAGGACTGAGAGAAATAGAATCTGGATCAATGGTGTTCTCCACTTAAGGGAAGACTGTGG
	comp35746_c0	4014	disease resistance protein [Brassica rapa subsp. pekinensis]	Brassica rapa subsp. pekinensis isolate BrTNL36 disease resistance protein gene, complete cds	--	--	TMV resistance protein N OS=Nicotiana glutinosa GN=N PE=1 SV=1	Leucine Rich Repeat//Type II/IV secretion system protein//NADH dehydrogenase transmembrane subunit//TIR domain//Archaeal ATPase//NB-ARC domain//ATPase family associated with various cellular activities (AAA)//Miro-like protein//NTPase	GO:0006952//GO:0006810//GO:0055114//GO:0006118//GO:0007165//GO:0007264	defense response//transport//oxidation-reduction process//electron transport//signal transduction//small GTPase mediated signal transduction	GO:0016655//GO:0019204//GO:0005515//GO:0005525//GO:0016740//GO:0043531//GO:0005524	oxidoreductase activity, acting on NAD(P)H, quinone or similar compound as acceptor//nucleotide phosphatase activity//protein binding//GTP binding//transferase activity//ADP binding//ATP binding	GO:0005622	intracellular	--	--	--	Bra023350|Bra023350.1	AT5G36930 (E=3e-187) | disease resistance protein (TIR-NBS-LRR class), putative	15.85030204	16.6181143825195	-0.0682463599396297	13.88444324	13.3348348459616	0.058269369893761	11.25269286	8.65639964881268	0.378431279112893	11.2704214444063	9.25022944752428	0.284980407888334	ACAAAATCAGATTTTCTTGTCCAAGAGCAACACGCTAGGTTTAGATGTTCCTGCTATGATCTCAAGAATTTGCTCATAAGCGATCCGCCTTCTTACTTACTTTGTGCGGGTTCTGATTTCGCGTTCTAATATTCTGTCAAGATCCTTCAAATCTATTTGCTAGGTATGGGTGAAGGCAGGAAACGAGATCGGGAGCGATGGAGCCACGATGTGTTTATCAATTTCCGTGGGGAACTTCGAGATAATTTTGTAAGCCATTTGGAGAAGGCTTTCAAAAGTAATGGGATACACAGATACAAGGACGATGATGCACTAAAAGCAGCAGAAAAGATCAACACAGAGCTCTCGAAGGCAATTAAAACCTCCAAAGTTCACCTTGTCCTTTTATCCAAGACGTAT…
	comp36056_c2	5194	TIR-NBS-LRR class disease resistance protein [Arabidopsis thaliana]	Brassica rapa subsp. pekinensis clone KBrB063M21, complete sequence	--	--	Putative disease resistance protein At4g11170 OS=Arabidopsis thaliana GN=At4g11170 PE=2 SV=1	Leucine Rich Repeat//TIR domain//NB-ARC domain//Domain of unknown function (DUF382)//ATPase family associated with various cellular activities (AAA)	GO:0009862//GO:0010310//GO:0007165//GO:0031347//GO:0001666	systemic acquired resistance, salicylic acid mediated signaling pathway//regulation of hydrogen peroxide metabolic process//signal transduction//regulation of defense response//response to hypoxia	GO:0043531//GO:0005515//GO:0005524	ADP binding//protein binding//ATP binding	GO:0005622//GO:0005634	intracellular//nucleus	KOG0619	FOG: Leucine rich repeat	--	Bra019651|Bra019651.1	AT4G02920 (E=4e-009) | unknown protein	31.0861819	38.5776831225782	-0.311493070058278	30.52392618	32.9715337669317	-0.111280457083408	31.35039477	40.1366093784969	-0.356435137431749	35.3302677792485	41.717343678519	-0.239742614315027	TTTGTTTACTGAAACTGAAAATTCATTTAATTCATTCTTCTATTGTGTCGATTACAACTTTACAAGGAGCTTTATTTATACAATCTTATGAAAACCCTAGAGTTTCTAGACAAGTTTGAGAACAGACCGTTGCGCGGGTAAAGCCAAACTGAGTGGGCCTATCGTTTGTGTCTTGGGCTTAAGGTCCTTGTGGCCCACCTTTGCTTTACTTTTCAGATCCATCCTTGATGCACTGTCGTTTAGCTCTGCATTCTTCTTCATAATATTGTTGTTGACCTTCGTCGTCACCATTAGAACCTTGTCCATCTATGGGGATTACTTCTGCTTCTTGAGTAGTGAATGACATGGGTTCATCATCATCATCGGTATTCTGATCAGCCACATTTGGGGGTCCATCAC…
	comp36269_c0	4277	hypothetical protein ARALYDRAFT_320248 [Arabidopsis lyrata subsp. lyrata]	Arabidopsis lyrata subsp. lyrata hypothetical protein, mRNA	--	--	TMV resistance protein N OS=Nicotiana glutinosa GN=N PE=1 SV=1	B12 binding domain//TIR domain//Leucine Rich Repeat//KaiB domain//NB-ARC domain//1-deoxy-D-xylulose 5-phosphate reductoisomerase	GO:0048511//GO:0006952//GO:0055114//GO:0007165	rhythmic process//defense response//oxidation-reduction process//signal transduction	GO:0005515//GO:0031419//GO:0043531//GO:0070402//GO:0046872//GO:0005524//GO:0017111	protein binding//cobalamin binding//ADP binding//NADPH binding//metal ion binding//ATP binding//nucleoside-triphosphatase activity	GO:0005622	intracellular	KOG0619	FOG: Leucine rich repeat	--	Bra021956|Bra021956.1	AT5G45230 (E=0.0) | disease resistance protein (TIR-NBS-LRR class), putative	22.5154489	33.0890340682611	-0.555437935671353	20.56576711	19.2899070143357	0.0923986968580892	13.51374594	19.604915990032	-0.53678782205357	20.085341550016	19.5502779133134	0.0389538784942292	TTCGTGCTAAAAAATAAATTTTATAAAAAATATTATTGGTCTCACAATTATCTTGACGTCATGTCATATTTTAAAAAAAAATCTTTTTTCTAACACCAAATACTTACATTAAATTAAAGGCTCAACGGATTTTATAGGTTAGAACCGGAAATACATTGGATGGTAAGATGATAAACTTATTTTGTATTTTTGCTTCACCGGAAGACCTCAACCCTCTATTGGAGCTAAAAAGTCTTTAAATCTGAACATATATTCCTCTTTTCTTCGGGTGCATATACCAAACTAAAGCCACACTTCACCACCTCGCAACCTTTGATCTTTTCCATACCATCTGTCACTTGAAACTCAATAATGGTTTTAGTAGAAACACATTTCTCTTTATCATCCTCTTCACTAATT…
	comp36345_c0	2391	disease resistance protein [Brassica rapa subsp. pekinensis]	Brassica rapa subsp. pekinensis isolate BrTNL27 disease resistance protein gene, complete cds	--	--	Putative disease resistance protein At4g11170 OS=Arabidopsis thaliana GN=At4g11170 PE=2 SV=1	TIR domain//Archaeal ATPase//IstB-like ATP binding protein//NB-ARC domain//ATPase family associated with various cellular activities (AAA)//Peptide methionine sulfoxide reductase//NTPase//AFG1-like ATPase//RNA helicase	GO:0006952//GO:0055114//GO:0007165//GO:0019538	defense response//oxidation-reduction process//signal transduction//protein metabolic process	GO:0043531//GO:0019204//GO:0016740//GO:0005515//GO:0003723//GO:0016671//GO:0005524//GO:0017111//GO:0003724	ADP binding//nucleotide phosphatase activity//transferase activity//protein binding//RNA binding//oxidoreductase activity, acting on a sulfur group of donors, disulfide as acceptor//ATP binding//nucleoside-triphosphatase activity//RNA helicase activity	GO:0005622	intracellular	--	--	AT5G17970	Bra023647|Bra023647.1	AT5G17970 (E=0.0) | disease resistance protein (TIR-NBS-LRR class), putative	2.36589787	3.08744066308645	-0.384023612671686	3.471574131	4.42597643257081	-0.350405790435808	3.433153153	1.92926826261998	0.831480454885952	2.70042119680999	0.896701719431216	1.59048437921603	AAGTAGCCTTTTTTGTATGTTCTTTTTTTTTTAGTATGAATCAAATAAGCTTTGTCGACGCCGAACTTGTTTCTCAAAAATATTTCTAGAAAAACATCGTAAAATGGCTTCATATTTTGTCGTCAATTGAATTAACACATTTCCTTGTTACATAAGTTGGTGGTTGAGAGACAAATTTAAAGGATAACTCTTTTATGGCTTCTTCTTCTTCTCATCCTAGGAGATACCATGTGTTCCCTAGCTTCTGCGGGGAAGATGTACGTAGGAACTTTCTAAGTCACTTTCACAAGGAGCTGCAACTCAACGGAATAGATGCATTTAAAGATGGTGGAGTCAAGAGAAGTCGGTCCATATGGCCTGAGCTTAAACAAGCTATATGGGAATCAAGAGTTTCCATTG…
	comp365632_c0	328	disease resistance-like protein [Brassica rapa subsp. campestris]	Brassica rapa disease resistance-like protein (RGA8) mRNA, partial cds	--	--	Protein SUPPRESSOR OF npr1-1, CONSTITUTIVE 1 OS=Arabidopsis thaliana GN=SNC1 PE=1 SV=3	Scorpion antimicrobial peptide//B12 binding domain//TIR domain	GO:0007165//GO:0006952	signal transduction//defense response	GO:0046872//GO:0031419//GO:0043531//GO:0005515	metal ion binding//cobalamin binding//ADP binding//protein binding	GO:0005576//GO:0005622	extracellular region//intracellular	--	--	--	Bra010590|Bra010590.1	AT2G14080 (E=3e-181) | disease resistance protein (TIR-NBS-LRR class), putative	1.152487922	0.236858691669523	2.28265311283217	0.657311827	0.935181128515093	-0.508667873633844	0.5291801495	0.908945535928095	-0.780434906090868	0.783128681464047	0	#DIV/0!	AGTTTTTTTAAAGACTTTCCCAAATTGACCAGTCTGCTTCTTTATATCACTTGGATCCACTTGATAGAAAATGGACATCACTGTTTGACCAAACTCTTGTCTGCACTTGATGATTTCCACCAGCTCGTTCAGGCACCATGTGGAAGAGGCGTAGTTCATCGAGAGCAAGACAATGGCAATCCTCGAGCCTTTAATAGCGTCTACGAGCTCAGGACCGATGGACTTACTTCTCTCGATATCATTGTCAACGAATAGGTCGATTCCCTTGCTCTTGAGCTCCTTGACAACGTGGCTGAGAAAGACTGAGGAGCCAACAGAGTTAAAGAAG
	comp36972_c0	5368	TIR-NBS-LRR class disease resistance protein [Arabidopsis thaliana]	Arabidopsis thaliana TIR-NBS-LRR class disease resistance protein (AT4G19520) mRNA, complete cds	--	--	Probable WRKY transcription factor 52 OS=Arabidopsis thaliana GN=WRKY52 PE=2 SV=3	Fusaric acid resistance protein family//Chordopoxvirus DNA-directed RNA polymerase 7 kDa polypeptide (RPO7)//ATPase family associated with various cellular activities (AAA)//TIR domain//Leucine Rich Repeat//NB-ARC domain	GO:0006144//GO:0007165//GO:0006351//GO:0071456//GO:0006952//GO:0006810//GO:0006206	purine nucleobase metabolic process//signal transduction//transcription, DNA-dependent//cellular response to hypoxia//defense response//transport//pyrimidine nucleobase metabolic process	GO:0003899//GO:0003677//GO:0043531//GO:0005524//GO:0005515	DNA-directed RNA polymerase activity//DNA binding//ADP binding//ATP binding//protein binding	GO:0005886//GO:0005634//GO:0005730//GO:0005622	plasma membrane//nucleus//nucleolus//intracellular	KOG0619	FOG: Leucine rich repeat	AT4G19520			54.32696034	54.50505023285	-0.0047215820643855	47.28301604	50.5750030910204	-0.0971024393716224	46.41309269	44.866604865265	0.0488898163730409	46.0748104526325	40.8040888887926	0.175264501993013	GGTGACCTTATCGTTTTCACAGGGGCGGAGTACAATTATGTAGAAAAGAAAAAAATAATACCATTGCCATTGTGACAAGAAAAGAAAAAAAAAACACTGCCAAATCTCGTGAAAATGGTCGACGGAAACGCTGTTTGCATCAGTTTCAATAGATGGGAGGATACGATACGGCACTCCTTTGTCAGCCATCTCTCGGCTGAGTTTCACCGCAAAAGCATTTCTTTCTCCACCTGCCAAAACTCTGATGCAGCTATAGCGAAGGCTAAGGTTTCTGTGGTGATTTTATCTGAGAAATCTGTTTCGAACTATCGGTTCCTGAACGAGTTAGTGAAGGTTTCTGCGTGCCGGAGCAGCCACGGCCTGCTGGTGCTTCCAGTTTTCTATGGACTCACGAAGTCA…
	comp37037_c0	3303	disease resistance protein [Brassica rapa subsp. pekinensis]	Brassica rapa subsp. pekinensis isolate BrTNL18 disease resistance protein gene, complete cds	--	--	Putative disease resistance protein At4g11170 OS=Arabidopsis thaliana GN=At4g11170 PE=2 SV=1	NB-ARC domain//IstB-like ATP binding protein//TIR domain//Archaeal ATPase//ATPase family associated with various cellular activities (AAA)//SRP54-type protein, GTPase domain//Peroxin 13, N-terminal region//Zeta toxin//RNA helicase//Type II/IV secretion system protein//Holliday junction DNA helicase ruvB N-terminus	GO:0016560//GO:0007165//GO:0006614//GO:0006952//GO:0006810//GO:0006310//GO:0006281	protein import into peroxisome matrix, docking//signal transduction//SRP-dependent cotranslational protein targeting to membrane//defense response//transport//DNA recombination//DNA repair	GO:0005525//GO:0043531//GO:0009378//GO:0003724//GO:0003723//GO:0005515//GO:0016301//GO:0017111//GO:0005524	GTP binding//ADP binding//four-way junction helicase activity//RNA helicase activity//RNA binding//protein binding//kinase activity//nucleoside-triphosphatase activity//ATP binding	GO:0009379//GO:0005777//GO:0005622//GO:0016021//GO:0005657	Holliday junction helicase complex//peroxisome//intracellular//integral to membrane//replication fork	--	--	--	Bra023670|Bra023670.1	AT5G18370 (E=1e-256) | disease resistance protein (TIR-NBS-LRR class), putative	47.59192999	54.7280429445119	-0.201563306073772	55.12116282	54.5131094787488	0.0160031077229782	52.31344121	46.1907078358026	0.17957901998656	50.6559353279013	37.9384757493726	0.417069601820991	GTTGAAACTTCCTCTCCACTTGTGTCTTCTTTTTCTTCTATCTACTCTGTCTTTGGATACTTTTTGTGTGGTTGTGTCATTGTTGTTATTTCTCTCTTTGCTGAAATCATTGTGATCCTGTTCCTCAGTTCATTGCGTGCTCTCTACTCATGGCTTCTTCTTCATCTCTGTCTTGCAACTCCAAGTATGACGTCTTCCTCAGCTTCCGTGGAGTAGACGTGCGCAAAGGCTTTCTTAGTCACGTTCGGAAAGGGCTCGAAGGCAAAGGAATCATAGCTTTTGTTGATGACAGTATGAAGCGAGGCGAATCTGTCGGTCCCCTGCTTGTAGAAGCGATCAGACAATCAAGGGTTGCTATTGTCTTGCTCTCCAGTAACTACGCTTCTTCAAGCTGGTGTC…
	comp37064_c0	2006	disease resistance protein [Brassica rapa subsp. pekinensis]	Brassica rapa subsp. pekinensis clone KBrB035A14, complete sequence	--	--	Protein SUPPRESSOR OF npr1-1, CONSTITUTIVE 1 OS=Arabidopsis thaliana GN=SNC1 PE=1 SV=3	Leucine Rich Repeat//NB-ARC domain	--	--	GO:0043531//GO:0005515	ADP binding//protein binding	--	--	KOG0619	FOG: Leucine rich repeat	AT5G38340	Bra006556|Bra006556.1	AT5G11250 (E=0.0) | disease resistance protein (TIR-NBS-LRR class), putative	74.1499604	55.9322884743279	0.406764562683586	70.51976814	99.8887102860865	-0.502293898353844	61.23850731	63.7440060684322	-0.0578505723212276	67.1318871042161	60.5660096550575	0.148489834049783	TTTCGCAAAGTCATGGCATAACAAATTCTAAATTTTCAATGGCATATGATATGAGAAACAATTGGTTACAATAGACAACAGGTTTATCTTCGTCTTGGCTACATCCTCTGAGAAAGATCTCATGAAGAGGAGAAATTTTCTTGACACAAGGAGGAAACTCTTGTATTTCTGTGTTTTCAAGTGCAGGCTTGTGATTCTTTCAAGAGCATGAGGGAGCTCCTTGAGGTTTTCAAAGTATGTCATCAGCAACCTATCCAGACGAGGCCATGACCTGATGGAGGGAGGCACGTCTTCTATTGCAGTTCCTGTGAGGTCGAGATGTCTAATGTTTGTGGATATCTGAGGAAAACTTTTCAGCATGGAGCAGTTTCTGAGATCAAGTATATCCAAAGATTCCAA…
	comp37096_c0	2013	predicted protein [Arabidopsis lyrata subsp. lyrata]	Arabidopsis thaliana chromosome 5, complete sequence	--	--	Putative disease resistance protein At4g11170 OS=Arabidopsis thaliana GN=At4g11170 PE=2 SV=1	Leucine Rich Repeat	GO:0050896	response to stimulus	GO:0005515	protein binding	--	--	KOG0619	FOG: Leucine rich repeat	AT5G11250	Bra036417|Bra036417.1	AT2G14080 (E=6e-265) | disease resistance protein (TIR-NBS-LRR class), putative	49.64351508	47.8325879246352	0.0536114224524745	52.71072682	74.3751642076895	-0.496724363234533	45.071497005	58.7955912715924	-0.38349261154575	55.7531590457962	41.364468238117	0.430661516635997	AGATTTGTTTCTTCATATAGCCTGTTTTTTCAACAATGAGTGGAAAGAGAAAGTGGCAGAGCATCTTTCAACGAGATTTTCTAATATGAGGCAACGGCTTAACGTCTTAGCCGATAAGTCTCTCATATCTTTGGAAAGTTCTCTCATATCTTTGGAAAGTGAAATCGTGAGCATGCATGATCTGCTAGTCCAGCTGGGTAGAGATATTGTCCGCAAACAGTCCAGTGAGCCTGGACAACGCCAGTTTCTGGTCGATAAAAGAGAGACTTGTGAAGTACTGGCTGATGATGCAGCGGTAAGTTTTGGTATTAGTGTTTTATTGCATTACTTCTCGTTACAAACTGAGTCTGTTTGATAAACTGCAATCATCTCTACCTTATTTTTGGTTCTGTTTTCAGG…
	comp379734_c0	386	disease resistance protein [Brassica rapa subsp. pekinensis]	Brassica rapa subsp. pekinensis isolate BrTNL48 disease resistance protein gene, complete cds	--	--	Putative disease resistance protein At4g11170 OS=Arabidopsis thaliana GN=At4g11170 PE=2 SV=1	--	GO:0006952//GO:0055085//GO:0007165	defense response//transmembrane transport//signal transduction	GO:0022857//GO:0043531	transmembrane transporter activity//ADP binding	GO:0005622//GO:0016021	intracellular//integral to membrane	--	--	--	Bra017544|Bra017544.1	AT5G46470 (E=0.0) | disease resistance protein (TIR-NBS-LRR class), putative	0.24482904	1.0063426278187	-2.03927498455881	0	0.595996263250552	#NUM!	0.4290894275	0.386184113710382	0.151989536419891	0.193092056855191	0	#DIV/0!	GAGAACGAGAATTCCTTATTGATTGAAGTATATTTGCAATGTACTTGAAGAGAACACTGGAACTAAAAGGGTTATAGGTATAGCATTGGATGTGGAAAAGATCAACGAATTGCATGTACATGAGAATGCCTTCAAAAAGATGTCTAATCTCCTTGAAATTAGCTCGAGAAGCTATGATATGTTGGGAAAAACAAGCAAATTGCACTTACCCACAAACTTCAACTATTTGCCCCCAAGTCTCATATTATTGTGTTGGCATGGGTATCCGATGAGATGTATGCCTTTTAAATTTTGTCCTGAAAACCTTGTCAAGCTTAAAATGGTGAATAGCAAGCTCGAAAAGCTATGGGAAGTATAGTTGTGTCGCTTGTATGTCTCAAGGAAAT
	comp384755_c0	254	--	--	--	--	--	--	--	--	--	--	--	--	--	--	--	Bra029431|Bra029431.1	AT4G12010 (E=0.0) | disease resistance protein (TIR-NBS-LRR class), putative	0.335170782	0	#DIV/0!	0	0.905726604782334	#NUM!	0.326040392	0	#DIV/0!	0	0	#DIV/0!	GTGCACGTAGATTAATAAAACATTTAATTTCGTATATTTTATAAATAAAAAGATCATTACATATATATTCAACCACATTCCAACCAATTGAAAAATAGATTAGAAGATATAATGAATCATATAGTATATAAAGTTAATATATTTTGCATTGATAATTCTAAAACAACATTTATTTTGAAACTAAAATTTTACACTACCTTAGCAACTAAAATGAAATTGAGGGAATATTTATTACCTCAAAATCTTATACCGGC
	comp385857_c0	218	disease resistance protein [Brassica rapa subsp. pekinensis]	Brassica rapa subsp. pekinensis isolate BrTNL21 disease resistance protein gene, complete cds	--	--	TMV resistance protein N OS=Nicotiana glutinosa GN=N PE=1 SV=1	Protein phosphatase 2A regulatory B subunit (B56 family)//NB-ARC domain	GO:0007165//GO:0006952	signal transduction//defense response	GO:0008601//GO:0043531	protein phosphatase type 2A regulator activity//ADP binding	GO:0000159//GO:0005622	protein phosphatase type 2A complex//intracellular	--	--	--	Bra010552|Bra010552.1	AT4G36150 (E=0.0) | disease resistance protein (TIR-NBS-LRR class), putative	0	0	#DIV/0!	0	0.703530757231538	#NUM!	0	0.341896944706898	#NUM!	0.170948472353449	0.447042079057556	-1.38684910493848	ATCCCCTGATCTAAAGAAACAAGCTACGTCAAGAAACACATCTTTATGAAGCTGACCGAGTCCATTGTAGCTTATCTGCAAGACACTTCGAAGTGTCTCTTCCCAGTGAGTCTCGTCTTTCTCACTAAGCTCAACACCCAATATCTTGAGAGCTAATGGATTGCCTTTGGCATAGTCCACAAACAATCTAGAGAGATTCAAAAAATTATCCTCCGGAG
	comp388487_c0	235	--	Brassica rapa subsp. pekinensis clone KBrB022L12, complete sequence	--	--	--	--	--	--	--	--	--	--	--	--	--	Bra021075|Bra021075.1	AT5G51630 (E=1e-018) | disease resistance protein (TIR-NBS-LRR class), putative	0.181134848	0.330594259011079	-0.867997542648949	0.458719743	0	#DIV/0!	0.3524011045	0	#DIV/0!	0.2293598715	0.41470286482786	-0.854465012211724	TCTCCCCCTCAAATCAAGGACCACACACCTTGTGTCCTTTCCTTCAGCGAATTCCTTGGCACCTATCGCGTCTTCGACATCTGGCACCCAATCGCAAGGTTACTTTGAGTTGCTTTGAGGATGCTCTTCCCACAATTCCAGGATCTTCTGACTAATCTCTGCCGAACTTCCCTTTCTACCTTTGAAGGGTCTCATTCCTACTCGAAGAGTATTTTGGTCTTCTTGTAGATCTTCG
	comp419108_c0	201	disease resistance protein RPP1-like protein R2 [Arabidopsis thaliana]	--	--	--	Protein SUPPRESSOR OF npr1-1, CONSTITUTIVE 1 OS=Arabidopsis thaliana GN=SNC1 PE=1 SV=3	TIR domain	GO:0007165	signal transduction	GO:0005515	protein binding	GO:0005622	intracellular	--	--	--	Bra010496|Bra010496.1	AT5G11250 (E=3e-303) | disease resistance protein (TIR-NBS-LRR class), putative	0.470169202	0.773031351916454	-0.71734688719836	0	0	#DIV/0!	0.4515265145	1.48325440688764	-1.71588345606954	0.74162720344382	0.969703216264151	-0.386849104938477	ACAAAACAATGGCTTCTTCTTCTTTAACTCTTCCGTCTCCTCCGTCTTCTTTGCCTCGCAATTGGATACATCATGCATTCCCAAGCTTCCACGGGGCAGATGTCCACGAAAACTTTCTCAGCCACCTTGTCAAGGAGTTTAGGAGCAAAGCAATCGACCTATTCATTGACAATGATAATATAGAGAGAAGTAAGTCAATCG
	comp458561_c0	203	TIR-NBS-LRR class disease resistance protein [Arabidopsis thaliana]	--	--	--	Putative disease resistance protein At4g11170 OS=Arabidopsis thaliana GN=At4g11170 PE=2 SV=1	Coronavirus RPol N-terminus	GO:0006952//GO:0007165//GO:0006351//GO:0006144	defense response//signal transduction//transcription, DNA-dependent//purine nucleobase metabolic process	GO:0003723//GO:0043531//GO:0003968//GO:0017111//GO:0005524	RNA binding//ADP binding//RNA-directed RNA polymerase activity//nucleoside-triphosphatase activity//ATP binding	GO:0005634//GO:0031379	nucleus//RNA-directed RNA polymerase complex	--	--	--	Bra027778|Bra027778.1	AT1G63880 (E=0.0) | disease resistance protein (TIR-NBS-LRR class), putative	0.209688125	0	#DIV/0!	0	0	#DIV/0!	0	0	#DIV/0!	0	0	#DIV/0!	GGGGAATTCGGGATCGCTTTCGAGGATACTTGTGAACATAAGACGAAGGAAGCAAAGCAGAAATGGATCAAAGCTTTGACTGATGTGAGCAACATTGCTGGAGAAGACTTCCTAAGATGGGCAAATGAAGCGGACATGATCAAGCAAATTGCCAGAGACGTTTCAGATAAACTCAATGCTACACCGTCTAGAGACTTTGATGG
	comp458722_c0	301	disease resistance protein-like [Arabidopsis thaliana]	--	--	--	--	--	--	--	--	--	--	--	--	--	--	Bra025493|Bra025493.1	AT5G41550 (E=3e-178) | disease resistance protein (TIR-NBS-LRR class), putative	0.141417573	0	#DIV/0!	1.432546705	0.764300855862834	0.90636962461784	0.150758853	0.495239428213314	-1.71588345461503	0.963893066606657	0.323771339649658	1.57389782066566	TGGTTATGGAGTTTCCTTTGGCTCTGTGAGTGAACTCTGGAGTGATTTCTTTGCCTGGTAAACATACAAATTTGTAATCCCATTGTTGAATGATTACTCTTCTTGTTTTTTCATCTAGTGAAAAACAGTTGAACAACCTGATTCCTATCATTGGGTTGTAGAAAAGGGAAGTTACTCTTATCGCATCTTTTTCTGATTTAACACACTTGCAGTCGTCCAGAGTAATATACGCAGATTTTGGTTTATAGAAGGAGAGACAGACGCTTTTGCTGCCTATATATAACGTGTCAAGACAAAGCCA
	comp459726_c0	362	hypothetical protein ARALYDRAFT_917150 [Arabidopsis lyrata subsp. lyrata]	Arabidopsis lyrata subsp. lyrata predicted protein, mRNA	--	--	Protein SUPPRESSOR OF npr1-1, CONSTITUTIVE 1 OS=Arabidopsis thaliana GN=SNC1 PE=1 SV=3	Leucine Rich Repeat	GO:0050896	response to stimulus	GO:0005515	protein binding	--	--	KOG0619	FOG: Leucine rich repeat	AT3G44400	Bra010588|Bra010588.1	AT2G14080 (E=4e-215) | disease resistance protein (TIR-NBS-LRR class), putative	0.470350159	0	#DIV/0!	0	1.29432168234429	#NUM!	0.582892083	0.205893740182607	1.50132883852878	0.102946870091304	0	#DIV/0!	AACGAATATAGATCTGAGGAAGGGAGCTCCACCAGACTTGAGCAATAAGCGAGATTCAGTACTTTAAGATTAACGATGTTCCAAATAGAGGAAGGGAGCTCCACAAGTCTTGAACAATACTCGAGATTCAGTTCTCGGAGATTAACTGCATTTCCAATAGAGGAAGGGAGTTTCACCAGACTCATGCAATTGTGAAAATTCAACTGGTGGAGATTAACTGCACTTCCAATAGAAGAAGGAAGTTCCACCAGCCTTTCGCAGTCCGAGAGGTTCAAGTCATGTAGATTAGTGGCAGTTGAGAAATCAGGAAGCTCTTCCAACTTTCTTGAATCACTCAAATCCATCCACTTGAGATTGTTGAG
	comp460363_c0	210	disease resistance-like protein 9, partial [Brassica rapa subsp. campestris]	--	--	--	Putative disease resistance protein At4g11170 OS=Arabidopsis thaliana GN=At4g11170 PE=2 SV=1	TIR domain	GO:0006952//GO:0007165	defense response//signal transduction	GO:0043531//GO:0005515	ADP binding//protein binding	GO:0005622	intracellular	--	--	--	Bra010590|Bra010590.1	AT2G14080 (E=3e-181) | disease resistance protein (TIR-NBS-LRR class), putative	0.202698521	0.36995071841716	-0.867997538242914	0	0.365165964467798	#NUM!	0.178265928	0.354921590219542	-0.993469350847192	0.177460795109771	0.464072253497844	-1.38684910493848	AGAGAAGTAAGTCAATCGGTCCTGCCCTTATAGAAGCTATTAGAGGATCGAGGATTGCTATTGTCTTGCTCTCCAAGAACTACGCTTCGTCCACATGGTGCTTGAATGAGCTGGTGGAGATCATCAAGTGCAAAGAAGAGTTTGGTCAAACAGTGATGCCCCTTTTCTATAAAGTCGATCCAACAGATGTAAAGAAGCAGACTGGTGATT
	comp46899_c0	1114	hypothetical protein ARALYDRAFT_318480 [Arabidopsis lyrata subsp. lyrata]	Arabidopsis thaliana Translation elongation factor EF1B/ribosomal protein S6 family protein (RFC3) mRNA, complete cds	--	--	30S ribosomal protein S6 OS=Alcanivorax borkumensis (strain SK2 / ATCC 700651 / DSM 11573) GN=rpsF PE=3 SV=1	Ribosomal protein S6//Polyketide synthesis cyclase	GO:0030639//GO:0042254//GO:0006412	polyketide biosynthetic process//ribosome biogenesis//translation	GO:0003735//GO:0019843	structural constituent of ribosome//rRNA binding	GO:0005840	ribosome	--	--	AT3G17170	Bra035126|Bra035126.1	AT5G18360 (E=1e-140) | disease resistance protein (TIR-NBS-LRR class), putative	13.12916648	11.9079963066816	0.140844648779515	9.579995348	12.0465432622905	-0.330522366130077	12.646849025	10.2915154323067	0.297322545135324	9.93575539015335	12.3349905081429	-0.312055044291608	ATGGATTTTGTTGTTTCTTTCTTTTATGTTCCTTGAGACAGCTTCAAACAAGTTTAAGTTTTTAGTTTCTCATTCTTGATTTGGTACGTTTGATGATGTAATATTGTCATACAAATCCCATGTCCCAAAACGCTGAAAGATCTACAAACAGCTCTCTAACCTCATCAAACGTTAACCGTTGTTCGGTTTTCTCTCAAGTCTTTATTTGACTGGCCCTGTCCTTGTTCTTGTACATCATCTCCATCTTCTTCCCCTTCCCCTTGTTCATCTTCATACACCACCATAACAACATTACCATCCTCATCTACTTCGTACTCTACATCATCACCTTCTTCCTCTTCTTCAAACTCCTCTTCCTCATCATCATCAAAGACGTCATCCTCGTCCATACTTGCACGA…
	comp471694_c0	239	disease resistance protein [Brassica rapa subsp. pekinensis]	Brassica rapa subsp. pekinensis isolate BrTN5 disease resistance protein gene, complete cds	--	--	--	--	GO:0006952//GO:0007165	defense response//signal transduction	GO:0043531	ADP binding	GO:0005622	intracellular	--	--	--	Bra023649|Bra023649.1	AT5G41750 (E=1e-088) | disease resistance protein (TIR-NBS-LRR class), putative	0	0.32506130070127	#NUM!	0	0.320857123590953	#NUM!	0.5363710225	0	#DIV/0!	0	0	#DIV/0!	GAACCTGAGCAACACCATATACACGCTTTCAGTGAGTGACTGGGACGTGGAGAAAGGGTTGCAAACGCTAGCTGATATGGCTCTCATCTCGATATCTGGGGGAGAAGAAATCATGATGCACGATTTGGTACAGTCAATGTCTACAAAAAGGTTACGTTGGACCAGGTAATTAAGTTGTGGGAAGGGAAAAAAAATTCTGCTAATACTTGCTGCGCACACAATAAACAAATATTAGATGC
	comp47833_c0	735	TIR-NBS-LRR class disease resistance protein [Arabidopsis thaliana]	Arabidopsis thaliana chromosome 1, complete sequence	--	--	Putative disease resistance protein At4g11170 OS=Arabidopsis thaliana GN=At4g11170 PE=2 SV=1	TIR domain//Ferric reductase NAD binding domain	GO:0050832//GO:0055114//GO:0007165	defense response to fungus//oxidation-reduction process//signal transduction	GO:0016491//GO:0043531//GO:0005515//GO:0017111	oxidoreductase activity//ADP binding//protein binding//nucleoside-triphosphatase activity	GO:0005622//GO:0005634	intracellular//nucleus	--	--	AT1G63880	Bra027775|Bra027775.1	AT1G63870 (E=3e-303) | disease resistance protein (TIR-NBS-LRR class), putative	10.70863813	12.7897248367075	-0.256210208677074	13.35536007	13.9806397824814	-0.0660115102991763	10.0540718455	8.518118165269	0.239173255019906	10.9367391176345	7.4636077569696	0.551237576585656	GATTTTCAATACTCTTATGTTTTATATCTAATATTTATTTTTACACTTTTATATTTAAATTAAAGTGTATATATATTCTGAACCAAGTTTGACCCGGTCAATCCATATCGAACCATTGCCAGTTCATTATTTGGTGCAGCTTCCGGTTCGTGTTTTGAGATTACTCTAAACATAACTTAAGCAATAAAAACTTAGATTAATTGAACTCAAACCATTTTAGGAAGTCTTCTCCAGCGATGTTGCCCACATCTCTCAACGCTTTGCTCCATTTCTGTCTTTCCTCATCCGTCTTACGTGCACAAGTTTCATTGAAAGCGATCCCAAACTCCCCAGTCTGTTTCCGTACAGCGGATGGCTCCACTCCATAGAAGATGGTCATCACTATCTGCCCTATAGCTT…
	comp481598_c0	233	TIR-NBS-LRR class disease resistance protein [Arabidopsis thaliana]	--	--	--	Putative disease resistance protein At4g11170 OS=Arabidopsis thaliana GN=At4g11170 PE=2 SV=1	Leucine Rich Repeat	GO:0006952	defense response	GO:0005515//GO:0000166	protein binding//nucleotide binding	--	--	--	--	--	Bra027778|Bra027778.1	AT1G63880 (E=0.0) | disease resistance protein (TIR-NBS-LRR class), putative	0.182689654	0.666863955945095	-1.86799753919191	0	0.32911953879072	#NUM!	0	0.319886411785853	#NUM!	0.159943205892926	0	#DIV/0!	AAGAGATTAACATATCTCCCCAAGAATGTCACAGATCTAGACCTAAGCTATTCTGATATTCAAAAGATTTCAGATAGTATCAAAGCCCTTCATCAGCTACGGGACCTTAATCTAGCTGGCTGCACAAGACTCGCGTCATTACCAAAGCTCCCTGGCTCGGTCAAAACCATAATAGCGGAAGACTGTGAGTCACTGGAGACCGTATCTAGCTCTTTGAACAATCCAAATGCGCG
	comp486672_c0	394	predicted protein [Arabidopsis lyrata subsp. lyrata]	Arabidopsis lyrata subsp. lyrata predicted protein, mRNA	--	--	Putative disease resistance protein At4g11170 OS=Arabidopsis thaliana GN=At4g11170 PE=2 SV=1	--	--	--	GO:0000166	nucleotide binding	--	--	--	--	--	Bra022039|Bra022039.1	AT4G08450 (E=2e-311) | disease resistance protein (TIR-NBS-LRR class), putative	0.26364122	0.197181854993918	0.419049153084505	0	0.389263210853998	#NUM!	0.325362118	0.189171405954578	0.782352251615644	0.094585702977289	0	#DIV/0!	AGAAGCTCTGGTTCGATCGCTTGGCTTCTTTCTATCTTACTGTCTTTGAAAGCAATGATCAATCTGAGATCCAACTCCTTAAGAAAGTGACTGAGGAATGTTTTACGGACATCTAGCCCCCTGAAGCTAGGGAAGACGTCAAACACCCAATTGCGTGAAGAAGATATAACGAAACACAATTCGTAGGGAAGCAACGCTCTGAATAATAATGCAGATTCCGAGGAGAATCTAAAGGCTTACCATCTTCTTAGCTGTAATGAAAGCCTAATCACACATCAGCTAACAGAAACAGAGAGTGAAAATTTTCATGAATGTCTCTTTGGGTTCTCTTTTTTTGTTTGTTCCTCTATATAGGAAAATGGTTTGGCTAACAAAGAACACTCAGATCTGAAAT
	comp5038_c0	501	predicted protein [Arabidopsis lyrata subsp. lyrata]	--	--	--	Putative disease resistance protein At4g11170 OS=Arabidopsis thaliana GN=At4g11170 PE=2 SV=1	TIR domain	GO:0006952//GO:0007165	defense response//signal transduction	GO:0043531//GO:0005515	ADP binding//protein binding	GO:0005622	intracellular	--	--	--	Bra032996|Bra032996.1	AT5G11250 (E=3e-130) | disease resistance protein (TIR-NBS-LRR class), putative	0.190330027	0.775345817041952	-2.02633673655515	1.29100766	1.68369935712697	-0.38313699179088	0.9012118625	0.595078115338154	0.598787241592904	0.943042887669077	0.583563911584115	0.692432715506346	CAGTTGCTTGAATGATAACCAGCAATTGCGGCTACTTCTGCCAAAGCTACTCTCCATCTCCTGATTTCCTCATTAGTTTTCCCTGCACAAGTTTTTCGAAAAACGTTCCCAAAATCTCCGGTTTGCTTGCGTATATCAGATGGATCCACCTTATAGAAAACCGCTATCACTATCTGACCAAACTCTCGCCTGCACTTCATAATCTCCACTAATTCATCAAGACACCATTTTGAAGACGCATAGTTCCTCGAGAACAAGACGACCGCGATCTTAGATCCTCTAATGGCCTTTACAAGTTGAAAAGATATGGATTCTCCTCTCTCCATCTCATTGTCACTGAATTGTATGATACCCTTTCTCTCAAAGCCCTTTTGAATGTGACTTAAAAAGTCTTTGCGG…
	comp5669_c0	325	disease resistance protein [Brassica rapa subsp. pekinensis]	Brassica rapa subsp. pekinensis isolate BrTNL10 disease resistance protein gene, complete cds	--	--	Putative disease resistance protein At4g11170 OS=Arabidopsis thaliana GN=At4g11170 PE=2 SV=1	TIR domain//Glycosyl hydrolase family 26	GO:0005985//GO:0015074//GO:0006013//GO:0006278//GO:0006080//GO:0006508//GO:0007165//GO:0006952//GO:0006000//GO:0005982	sucrose metabolic process//DNA integration//mannose metabolic process//RNA-dependent DNA replication//substituted mannan metabolic process//proteolysis//signal transduction//defense response//fructose metabolic process//starch metabolic process	GO:0043531//GO:0016985//GO:0003964//GO:0008810//GO:0005515//GO:0003723//GO:0004190	ADP binding//mannan endo-1,4-beta-mannosidase activity//RNA-directed DNA polymerase activity//cellulase activity//protein binding//RNA binding//aspartic-type endopeptidase activity	GO:0005634//GO:0005622	nucleus//intracellular	--	--	AT5G17680	Bra023631|Bra023631.1	AT5G17680 (E=0.0) | disease resistance protein (TIR-NBS-LRR class), putative	0.130974429	0	#DIV/0!	0	0.471906784850693	#NUM!	0.1396258915	0.458667901206792	-1.71588345510781	0.229333950603396	0.599724142981829	-1.38684910493848	CCCCAAATCCCTACCATTCTAACATCTTCATCCTCTATAGACATCATAGACTGCAGAAAGTCCATATGAGAACTCATTCCAATCAACTCATCTGAATCACCCAGTGAAGTGGAAACCAATCTATCGGAAATGTCTTTCACAATCTTCTTAACTAGCTTTGACTCATCCCTCCAATTACGAGAATCTTCACCAGATATAGAAGCTAGCTGCATCAAAACTTCTCTCCATTTCTTCACCTTCTTCTTGTCACTGCGACTCTCCACATCCTCACCGAAACTCCCAGCCTGTCTTCTCACATCCGAAGGATCAACCTCGTAGAAAACGG
	comp57025_c0	207	disease resistance protein [Brassica rapa subsp. pekinensis]	Brassica rapa subsp. pekinensis isolate BrTNL6 disease resistance protein gene, complete cds	--	--	--	NB-ARC domain//Zeta toxin//ATPase family associated with various cellular activities (AAA)//RNA helicase//Holliday junction DNA helicase ruvB N-terminus	GO:0006310//GO:0007165//GO:0006281//GO:0006952	DNA recombination//signal transduction//DNA repair//defense response	GO:0009378//GO:0016301//GO:0005524//GO:0017111//GO:0003724//GO:0003723//GO:0043531	four-way junction helicase activity//kinase activity//ATP binding//nucleoside-triphosphatase activity//RNA helicase activity//RNA binding//ADP binding	GO:0005657//GO:0009379//GO:0005622	replication fork//Holliday junction helicase complex//intracellular	--	--	--	Bra001162|Bra001162.1	AT5G18370 (E=4e-225) | disease resistance protein (TIR-NBS-LRR class), putative	5.137050885	7.13093413760613	-0.473150714756674	7.811531853	7.40916449644808	0.0762946263298239	7.3053496525	5.94467944661919	0.297354307708269	6.8781056498096	4.41137668216284	0.640782320583851	GATTTGATCAACAAAGTTGCCTCAAACATCACGGCTGTGTTGGGTTTTACACCATCAAAAGATTTTGATGAATTTGTTGGCATAGGAGCTCAAATCACGGAGATAAAATCGAAGTTGATCCTACAATCAGAACAAGTTAAGGTGATTGGGGTTGTGGGTCCTCCTGGGATTGGTAAGAGTACAACTGCCAGAGTTTTATACAACCAA
	comp608155_c0	252	TIR-NBS-LRR class disease resistance protein [Arabidopsis thaliana]	--	--	--	--	Leucine Rich Repeat//Translation initiation factor 1A / IF-1	GO:0006446//GO:0006413//GO:0007165//GO:0006952	regulation of translational initiation//translational initiation//signal transduction//defense response	GO:0017111//GO:0043531//GO:0003743//GO:0005515//GO:0003723	nucleoside-triphosphatase activity//ADP binding//translation initiation factor activity//protein binding//RNA binding	GO:0005840//GO:0005622	ribosome//intracellular	--	--	--	Bra033939|Bra033939.1	AT5G46450 (E=1e-132) | disease resistance protein (TIR-NBS-LRR class), putative	0.168915434	0	#DIV/0!	0	0.304304970389832	#NUM!	0	0	#DIV/0!	0	0.38672687791487	#NUM!	AATGAAGAAGGAAGCTCCACCAAAGTTGGTATATCCGAGAGGTACAACCTCGTTAAATAGGAAGACAGCATGGTCATGAGGGGTGTAAGCGGCTGGACTCTTTCCCACAAATTTTCACTCTTCATTCTACACATTCCAAGCTCAGCAAGATTCTCTAGACGCAAGCTAGATGGAAATTCTTCAATGGCTGTTTCGCTTAAATCGAGCACGGAAATGTTGGTTGAAATATCAGGAAAACTCTTCAACCTCGAG
	comp62465_c0	207	disease resistance protein [Brassica rapa subsp. pekinensis]	Brassica rapa subsp. pekinensis isolate BrTNL5 disease resistance protein gene, complete cds	--	--	Putative disease resistance protein At4g11170 OS=Arabidopsis thaliana GN=At4g11170 PE=2 SV=1	--	GO:0007165//GO:0006952	signal transduction//defense response	GO:0043531//GO:0017111//GO:0005524	ADP binding//nucleoside-triphosphatase activity//ATP binding	GO:0005622	intracellular	--	--	--	Bra001161|Bra001161.1	AT1G65850 (E=1e-197) | disease resistance protein (TIR-NBS-LRR class), putative	2.60344041	4.50374787638282	-0.790706681048419	4.166150322	4.81595692269125	-0.209107592393908	4.827171049	5.78265002499723	-0.260552841561182	4.97440017349862	2.35398969165573	1.07941456941868	TAACTCTCAGGCCTAGAGGAAGATCACCAGCAAGTCCAGTAACTTCCCAAACCATGATCTGGAGACTTTTGACCGGAAGCATATTGGCAGAAGATCTGCAGAGACTCATCGCTAGTTGGATATGGCATCTTGTAGATATGATTGATCCCAAGTACGAGTGCCTTGAGAAGTTTTCTGTCATCGGTTGTAATGATAATAATACTTCCG
	comp627_c1	713	TIR-NBS-LRR class disease resistance protein [Arabidopsis thaliana]	Arabidopsis lyrata ecotype CE3 disease resistance protein (At1g63870) gene, partial cds	--	--	Protein SUPPRESSOR OF npr1-1, CONSTITUTIVE 1 OS=Arabidopsis thaliana GN=SNC1 PE=1 SV=3	Leucine Rich Repeat	GO:0050896	response to stimulus	GO:0005515	protein binding	GO:0009507	chloroplast	--	--	AT1G64070	Bra027823|Bra027823.1	AT5G58120 (E=3e-045) | disease resistance protein (TIR-NBS-LRR class), putative	0.423917659	0.217923284341104	0.959963713911617	0.151190939	0.75286671496166	-2.31602279731081	0.517100818	0.317786736600498	0.702386674539916	0.234488837800249	0.820099634512318	-1.80627994564449	GAAATAAATCTAATAACAGGATCAACTAAACCAACAACTAAACCATCCTGATAAAAAACTAAACAGCAAAACATCACGCAATCTTTGTTCTCGGTTTCAGTTGCTTACCTCGAGAATGGTAGAACCACGAAATCGGGATCTGTGTTGCCATCAGCGAGGATAACGCTACAAGGCCAAACCAACAACCCGTACTCTTCCTTCATATTCTAACACAATCTGGCATCTTCTCGATCCCAGAATAGCTTACGTTCACCCACAGTACATTCAGGGGAAGGTGTGTTATCCCCTTGAGCTTTCCATTGTTCAACATAGAGAGAGAACCACATCGCGATTGAGGCAGGCACATCTTCAACCACTGTCTTTGATATATCCAATTTTCTTATGTTCGTGGACATGTCT…
	comp65855_c0	374	TIR-NBS-LRR class disease resistance protein [Arabidopsis thaliana]	--	--	--	Putative disease resistance protein At4g11170 OS=Arabidopsis thaliana GN=At4g11170 PE=2 SV=1	TIR domain	GO:0007165	signal transduction	GO:0005515	protein binding	GO:0005622	intracellular	--	--	--			2.224050333	0	#DIV/0!	0.864698981	0.615119138007254	0.491332126410765	0.4216201855	0.398575047840127	0.0810925437725354	0.631637014420063	0.521150659008274	0.277395216422929	GCCCAATCCTAAATAGTGATATAAAAATAAATAGTGACATATTTTTGAAAAATAAATCCGCGCACGTGCACGGATCAAAATCTAGTAAATATTATTAAAGAATATAAAACTAAGGGAACATGGGATCTTGAGAATCAAAATAGGGCAAGTACCAATTACGGGAATCCTCTCCGACAATGGTTGCTGCTTCCGTCAACGCCGTCCGCCACTGAAGTTTCTCTCCTTCGGTCCTGCCTTGGCAAGTTTGGCAAGTCTTGTTGAAGATCTCTCCGAAGCTGTGGGATTGTGTTTTTGACGTGAGAAGGATCCACATCGTAGAAAATAGGTATCACAATCAGGCCTCGGTATTTCCTGCACTTCATGATCTCCACCAA
	comp66017_c0	3592	disease resistance protein [Brassica rapa subsp. pekinensis]	Brassica rapa subsp. pekinensis isolate BrTNL34 disease resistance protein gene, complete cds	--	--	Putative disease resistance protein At4g11170 OS=Arabidopsis thaliana GN=At4g11170 PE=2 SV=1	ATPase family associated with various cellular activities (AAA)//NB-ARC domain//TIR domain//Leucine Rich Repeat	GO:0007165//GO:0006952	signal transduction//defense response	GO:0005515//GO:0005524//GO:0043531	protein binding//ATP binding//ADP binding	GO:0005622	intracellular	KOG0619	FOG: Leucine rich repeat	--	Bra030994|Bra030994.1	AT5G48770 (E=4e-207) | disease resistance protein (TIR-NBS-LRR class), putative	2.520502132	4.02290508390152	-0.674526524864077	2.370860809	2.47645960312794	-0.0628681213778168	1.7446178895	2.71823300304554	-0.639758038743246	2.54454690602277	3.58131482933191	-0.493080563808155	ATTTGAGTCTTCAACTCTTAATCCATATGGATCCAGTTCAGAACCGAATGGCTTCGGATCGAAGCTTCAAGTACGGTGTCTTCATCAGCTTCCGAGGACCAGACACCCGCAAAATATTCGTTTGCCATTTGTACGGATCACTTTCCATCAGGGGAATTTCAACCTTCAAAGACGATCGGAGGCTTGAACCAGGAGATTCCATTACCGACGAACTCTGCCAAGCCATCCGGACATCAAGGTTTGCTGTCGTGGTTATCTCCAAGAACTACGCTACTTCAAGCTGGTGCCTAGATGAGCTTCAGTTGATCATGGAACTTGTCGAGAACAAGGAGATTGAAGTTGTTCCGATTTTCTATGGAGTAAAACCTTCCGACGTCAGACATCATCAGCTCCTAGAAA…
	comp668_c0	596	predicted protein [Arabidopsis lyrata subsp. lyrata]	--	--	--	Protein SUPPRESSOR OF npr1-1, CONSTITUTIVE 1 OS=Arabidopsis thaliana GN=SNC1 PE=1 SV=3	Leucine Rich Repeat	GO:0007165//GO:0006952	signal transduction//defense response	GO:0005515//GO:0043531	protein binding//ADP binding	GO:0005622	intracellular	--	--	--	Bra021953|Bra021953.1	AT5G45200 (E=3e-241) | disease resistance protein (TIR-NBS-LRR class), putative	0.388548169	0.260703526401354	0.575683365569501	0.723484158	0.128665859963486	2.4913321252152	0.4168503	1.00045012008193	-1.26304796124753	0.861967139040965	0.654061565332531	0.398206430459882	AAGCTGCCTTATAGCAAGATTAAACGGCTTTGGGATGGTGTTAAGGATACATCAAAATTAACATGGGTCGATCTCAGCCACTCAGTCAACCTTAGCGACCTGTCGGGCTTATTAGGATCCCAAAATCTTCGAAGATTGAACCTGGAAGGCTGCAAAGAGTTGAAAACATTAGACGCGAGGATGGAGAACTTGACAAGCCTTGTTCTCCTGAATCTGAGAGGCTGCTCAAGTCTTGTATCACTCACAGAGATGAATATGGAGTCTCTTAAAACACTCATCCTCAGTGACTGCTCGAATCTCGAGGAGTTTCAGATAATATCAGAACAACTAGAAGCATTATACTTAGATGGAACATCCATAAAGACACTTCCTCCATCTATGATCAAGCTCCAGAAACTA…
	comp668_c1	771	disease resistance protein [Brassica rapa subsp. pekinensis]	--	--	--	Putative disease resistance protein At4g11170 OS=Arabidopsis thaliana GN=At4g11170 PE=2 SV=1	NB-ARC domain	--	--	GO:0043531	ADP binding	--	--	--	--	--	Bra021953|Bra021953.1	AT5G45200 (E=3e-241) | disease resistance protein (TIR-NBS-LRR class), putative	0.445890057	0.302294361352543	0.560733960176825	0	0.198923093484404	#NUM!	0.6930238685	0.676698751780449	0.0343913138181669	0.338349375890225	0.758406017389472	-1.16445668360203	GGGTTGAAATCTTGAGGAAGTTCTTCCCCTGGGAATCTCAGCCAGTGGAGATACCTGATCTTTTGTAACGGTAACTTAACTCCATTGGAGAAGTGTAGTTTGTAGCCAGCTTCATTTTCTTGAGGAAACTGAGAGTCATAGATTTTGAGATAACGAAGATTGTCCATCCCATTAAAAGCCTCTTTGCTTAATGCTGTGTCAGTGCCTACTTCAGACATGTCCAAAAACATACCTCTGATACCATTGATAGTGCTTTTCCCCGTTTTTTTCTTTAACGCTCGGATAATTTCATGATGGTTACGTAGCCTCTTTTGTTGTTTGGAAGCTAGTTTCTTCCCCAGTGTGTAAAGTAAATTATGCATCTCTACTCGGCCACCAGTGATATCTATCAGGAACTTG…
	comp69147_c0	458	predicted protein [Arabidopsis lyrata subsp. lyrata]	Arabidopsis thaliana TIR-NBS-LRR class disease resistance protein (AT3G04220) mRNA, complete cds	--	--	Putative disease resistance protein At4g11170 OS=Arabidopsis thaliana GN=At4g11170 PE=2 SV=1	NB-ARC domain	GO:0006952//GO:0007165	defense response//signal transduction	GO:0043531	ADP binding	GO:0005622	intracellular	--	--	AT3G04220	Bra019409|Bra019409.1	AT3G25510 (E=2e-304) | disease resistance protein (TIR-NBS-LRR class), putative	1.228684699	2.03553670395468	-0.728294492212599	3.059800905	2.62704221905011	0.219998396620006	2.1574356975	3.39469327099503	-0.653963664580223	3.22724708799752	2.34062643139742	0.463409343394556	GTATGCTTTTGGTCAAAAGTCCCCATACGATGGCTTCGAGAAACTTGCTTGGGAAGTTAAAGAATTTGCCGGTAATCTCCCTCTGGGACTAAAGGTAATGGGATCATATTTCAAAGGAATGCTCAAGCATGAGTGGGAAGAGGAACTACCAAGGTTAAGTGCTAGACTTGATGGAGAAATAGAAAGTAGTTTAAAGTTACGTTATGATGCCTTATCTGTTGATACTCAAGATTTATTTCTTCACTTAGCTTGCTTTTTCAACAATGAGCGGATTGAGAAAGTGGAAGAGTATCTTGCAAGGAATATTGTCGGTGTGAAAGGTCAGCTCCGTGTCTTAGCTGAGAAATCTTTCATATCCATTGTTGGGGGATATATAAAGATCCATGATTTGCTTGCACG…
	comp70744_c0	588	disease resistance protein [Brassica rapa subsp. pekinensis]	Brassica rapa subsp. pekinensis isolate BrNL21 disease resistance protein gene, complete cds	--	--	--	--	GO:0006952	defense response	GO:0005524//GO:0017111//GO:0043531	ATP binding//nucleoside-triphosphatase activity//ADP binding	--	--	--	--	--	Bra006095|Bra006095.1	AT5G11250 (E=0.0) | disease resistance protein (TIR-NBS-LRR class), putative	4.99986016	6.4741375723003	-0.372800277418271	2.56664618	2.9995775652712	-0.224874908543309	2.475336449	2.15488108347579	0.200016373590828	2.3607636317379	1.82314099588439	0.372827461805285	GTTAACAAAAATGTGCACATCGCTCTAACAAACTGCATCATGACAGTAACAAGCCTATTCAGCACTAAGTGTTACTTATAAGTGTACCAAAGGCTCTACATATAGCGTTACCATTCTTTTCATCTCGGCTGATCCTCTGGGATCCGGCTCTTCAATTGTTATATCCGTCAACACATGCGTGACATTGATCTCCTCAGCCACATTAGAGTTTCAGGTACATATATATAGTTGAGTAAAAACACAGAGAAATACACTAGAAAACAAAAAACAGAGACCCAATAACTTTATATGTTTCAAATCCGCCATGGCCACCCCACCTCTCAAACTTTCATCAAAATGAAGGGACCTCCACGTCTCGGACTAGCCCACATTCTCGTATCTTCCAAACATCATCCCTTT…
	comp74017_c0	1054	disease resistance protein [Arabidopsis thaliana]	Arabidopsis thaliana TIR-NBS-LRR class disease resistance protein (CSA1) mRNA, complete cds	--	--	--	--	--	--	--	--	--	--	--	--	AT5G17880			1.013713187	0.73709346174197	0.459730057497644	1.125038459	1.38236451444641	-0.297163768588566	1.7361065285	3.25288668075975	-0.905865089684964	2.18896256987987	5.36280839431095	-1.2927414233982	GAAAAATCTTTGAAAATGAATATATCAATACAAATAGTTTAATGAGTAAATAATTAGAAAGCAGAGATAATCCGAAAAATCATTTTTGGATTAGAAAGAAGATGCATCTAATACAAAAGAGTGAAATCAAAACCAGTTGTTTAGGAAGAATGTTGTCACGCCCGGGTGAAAAGGCACTAAAGCCGTACGTCCTCAGAAATCAGTCCGTGACAATGTGCTTCACATGTGGTGCAACTTCCGGTGCAAGACTCAAAGTGGCCCTTTGGAGATTCATGTCCTTTTGGTTGATCCTTGAAACTACCATTACTATCTAGAGTTCCGTTATTTTTTGTTTTACCTTTGAATTGTTCACTTCTTGGGGGTGGAACTTTGATCTCTTCAGGTTCAAACACAAAACTG…
	comp7406_c0	240	predicted protein [Arabidopsis lyrata subsp. lyrata]	Arabidopsis lyrata subsp. lyrata predicted protein, mRNA	--	--	Putative disease resistance protein At4g11170 OS=Arabidopsis thaliana GN=At4g11170 PE=2 SV=1	--	GO:0007165//GO:0006952	signal transduction//defense response	GO:0043531	ADP binding	GO:0005622	intracellular	--	--	--	Bra025493|Bra025493.1	AT5G41550 (E=3e-178) | disease resistance protein (TIR-NBS-LRR class), putative	0.432811002	0	#DIV/0!	0.449163082	0.639040437818647	-0.508667872937919	0	0.310556391442099	#NUM!	0.37985973672105	0	#DIV/0!	TGGATGTCAAAAACGGGCTGAAGACCCTAGCCATCAGATCTCTTGTGCAACTTGATATAATGAATTATGAGATGCACTCTTTACTCCAACAGTTGGGTAGACAAGTAGTACATGAACAGTCAGATGAGCCTGGAAAACGCCAGTTTTTAGTGGAGGCTGAAGAGATCCGTCATGTATTAGCAAATGAAACGGGCACTGGATCAGTCATAGGTATATCATTTGATGTGTCCAAGATCAGCG
	comp75432_c0	250	disease resistance protein [Brassica rapa subsp. pekinensis]	Arabidopsis lyrata subsp. lyrata hypothetical protein, mRNA	--	--	Putative disease resistance protein At4g11170 OS=Arabidopsis thaliana GN=At4g11170 PE=2 SV=1	TIR domain	GO:0007165//GO:0006952	signal transduction//defense response	GO:0005515//GO:0043531	protein binding//ADP binding	GO:0005622	intracellular	--	--	AT5G44510	Bra002154|Bra002154.1	AT5G18370 (E=4e-106) | disease resistance protein (TIR-NBS-LRR class), putative	2.343061278	1.24303441388166	0.914528446942054	1.293589675	2.76065469137656	-1.09363037495279	1.143514495	1.49067067892208	-0.382486917361998	1.39213017696104	2.33892415762913	-0.748550958627884	TGTTGATCAAATCAGCTTCACTGTGCCATCTGCTAGAGTCGTAACCAGCTATATTGGCTACATCCACCAAAGCTCGTCTCCATTCCTTCTTCATCTTTTCTTCTTTTCCCACACAGGTTCTGTCAAATCCCTTTCCGAAATCTCCCGTCTGCTTCCTCACATCAGATGGATCCACTCCGTAGAAAATGGTTATCACTTTTTTTTGTTGATCCTTTTCTCTCCACTCCATGATCTCCACCAACTCATCCAA
	comp75732_c0	725	disease resistance protein [Brassica rapa subsp. pekinensis]	--	--	--	Protein SUPPRESSOR OF npr1-1, CONSTITUTIVE 1 OS=Arabidopsis thaliana GN=SNC1 PE=1 SV=3	Leucine Rich Repeat	--	--	GO:0000166//GO:0005515	nucleotide binding//protein binding	--	--	--	--	--	Bra002154|Bra002154.1	AT5G18370 (E=4e-106) | disease resistance protein (TIR-NBS-LRR class), putative	1.982205664	2.5717953390655	-0.375669181689263	2.081638557	2.85584968073437	-0.456200454664106	2.9479801515	3.39256085547783	-0.20264788389883	2.73709970623892	3.89820692938189	-0.510162685810923	AAGAGGTCTTGGAGTCAGATTGATTGTCAGGGAACCTGAGTCAGCTTGGTGAGGGAAGTGTCCGGGCACTTCTTCACCCGGTAATAACACATATTTGCAGTCTGATGTGTGGATGAGCCTTCTCGCGTTTCGACTCAGGCCATAACAGCCAGCAAAGTTTATGCAAATATTTGGATTATGAAAAGAAGAATCTATTCTCTCTAAGCATACACAGTCTTCTGCATCTAGAGACAGAAGGGAGTCTGGAAGCGGTGGAAGTGCTTCGAGCAATCTGAATCCTTTGACGTCAAGCTTAATGAGCCCCGAGAGACGTGTGATGCAATCTGGAATAGTGTTGAGACCATAACTCCGTAAACATAATGATAGCGCCTTTGCGGGTAGACATCTCGATAAAATGTA…
	comp77540_c0	229	disease resistance protein [Brassica rapa subsp. pekinensis]	Brassica rapa subsp. pekinensis isolate BrTNL5 disease resistance protein gene, complete cds	--	--	Putative disease resistance protein At4g11170 OS=Arabidopsis thaliana GN=At4g11170 PE=2 SV=1	--	GO:0006952//GO:0007165	defense response//signal transduction	GO:0017111//GO:0043531//GO:0005524	nucleoside-triphosphatase activity//ADP binding//ATP binding	GO:0005622	intracellular	--	--	--	Bra001161|Bra001161.1	AT1G65850 (E=1e-197) | disease resistance protein (TIR-NBS-LRR class), putative	1.713846441	2.03553670395468	-0.248171384645001	2.353693004	3.68355186864897	-0.646171397983346	1.704120474	3.90568736835478	-1.1965491414758	3.12969018617739	0	#DIV/0!	ATCAACTCTAAGATTTAGCTACGAAGCCTTGAGAGAAAATGAAAGAACTCTTTTTCTGCATATAGCATGTTTCTTTGATCATTTCCCTGTTGATAGGTTCAAGAGGTATTTTGCAAACAGTAGTTTGGAAGTCAGCCATGGGCTTGAAGTCTTAGCTCAGAAATCTCTTATATATATACAATACGGATACATATGGATGCATATATTACTGCAACAAATGGGTAGAGAA
	comp7832_c0	254	disease resistance-like protein [Brassica napus]	Brassica napus disease resistance-like protein (RGA24) gene, partial cds	--	--	TMV resistance protein N OS=Nicotiana glutinosa GN=N PE=1 SV=1	NB-ARC domain	GO:0006952	defense response	GO:0043531	ADP binding	--	--	--	--	AT5G17680	Bra013959|Bra013959.1	AT5G17680 (E=0.0) | disease resistance protein (TIR-NBS-LRR class), putative	0.167585391	0.30586476719529	-0.867997541496603	0.848812123	0.301908868260778	1.49133212627247	0.178655176	0.293439110024031	-0.715883456172866	0.571125616512016	1.15104535316394	-1.01106467936182	TAGGTAAAGGAACGAACCTAAAACTCTTAAAGCCAGTGGAAGACCAGAAGCATAGTTTATAGCTTGAACCGATAACTCCAGAAACTCATGTGGAACTATCATCTCATTTCTGAAAGCATAGTTACAAAAGAGCTGCAAAGCTTCCTTTTTGTGTAAACACTTAACTTTATATATCAGATCTATGCCATGAGAAACTAGCAAATGTCTATCTCGCGTTGTCACAACGATTCTGCTTCCCGGACCAAACCAACCAG
	comp78973_c0	257	disease resistance protein, putative [Arabidopsis thaliana]	--	--	--	Protein SUPPRESSOR OF npr1-1, CONSTITUTIVE 1 OS=Arabidopsis thaliana GN=SNC1 PE=1 SV=3	Leucine Rich Repeat	--	--	GO:0005515	protein binding	--	--	KOG0619	FOG: Leucine rich repeat	--	Bra019409|Bra019409.1	AT3G25510 (E=2e-304) | disease resistance protein (TIR-NBS-LRR class), putative	0.993774848	3.32523797487798	-1.74246665911901	2.097259525	2.50941482430575	-0.258845579802377	1.6111723655	3.45986404660318	-1.10260450523352	2.77856178580159	0.762198047476419	1.86610050378162	CACAAGACTTGAGCATCCATTAAGATGTAACTTCATGAGATTATTTATATTTCCAATAGAAGACGGGAGTTCCACCAGACTTGAGCATTCATTGAGATACAAATACAAGAGACTAGTCATATTTCCAATAGAAGAGGGGAGCTCCAGTAGACTTGAGCATTCATCGAGATACAGATGCATGAGATTAGTCATATTTCCAATAGAAGAGGGGAGCTCCAGTAGACTTGAGCATTCATCGAGATACAGATGCATGAGAT
	comp79123_c0	2132	disease resistance protein [Brassica rapa subsp. pekinensis]	Brassica rapa subsp. pekinensis isolate BrTNL46 disease resistance protein gene, complete cds	--	--	Protein SUPPRESSOR OF npr1-1, CONSTITUTIVE 1 OS=Arabidopsis thaliana GN=SNC1 PE=1 SV=3	Leucine Rich Repeat	GO:0006952//GO:0007165	defense response//signal transduction	GO:0043531//GO:0005515	ADP binding//protein binding	GO:0005622	intracellular	KOG0619	FOG: Leucine rich repeat	AT3G51570	Bra036790|Bra036790.1	AT3G51570 (E=0.0) | disease resistance protein (TIR-NBS-LRR class), putative	2.19836785	2.00418892951135	0.133414296816283	2.275310169	1.97826777185885	0.201825508293235	2.4098839855	1.50325607865031	0.68087290287224	1.88928312382515	1.27989908563195	0.561808852439943	AGAACTTCCACCAGATTTCAACCCTTGCAATCTAGTGGACCTTAAGCTTCCTTACAGCAAGATTGAACGGATCTGGAGTGATGATAAGGATACATCAAAATTGAAGTGGGTGGATCTCAACCATTCCAGTAACTTGCGCTTCTTGTCAGGCTTATCAAAGGCTCGAAATCTGCAAAAATTGAACCTTGAAGGCTGCCCCAAAATGGAAACTTTACCCCATGATATGCAACATATGAGAAGTCTTCTTTTCCTGAACCTGAAAGGGTGCACAAGTCTCAACTCTCTTCCGGAAATAAGTTTGGTCTCACTAGAAACTCTCATCCTCAGCAACTGCTCAAACCTGAAGGAATTCCGGGTGATCTCACAAAATCTAGAAGCTCTATACTTGGATGGCACTTC…
	comp88_c0	449	predicted protein [Arabidopsis lyrata subsp. lyrata]	Brassica rapa subsp. pekinensis isolate BrNL21 disease resistance protein gene, complete cds	--	--	Putative disease resistance protein At4g11170 OS=Arabidopsis thaliana GN=At4g11170 PE=2 SV=1	Homeobox associated leucine zipper//NB-ARC domain	GO:0050896//GO:0006355	response to stimulus//regulation of transcription, DNA-dependent	GO:0003677//GO:0043531	DNA binding//ADP binding	GO:0005634	nucleus	--	--	--	Bra010588|Bra010588.1	AT2G14080 (E=4e-215) | disease resistance protein (TIR-NBS-LRR class), putative	1.010643176	1.19735497550961	-0.244577206081923	0	0.512370952371298	#NUM!	0.535635209	0.829994810090242	-0.631851518701845	0.414997405045121	1.08524691797937	-1.38684910493848	GGTTGAAAGACAAGAAAGTTCTTATAGTCCTTGATGATGTGGATAATTTAGTACAATTGGAAGCCATGGCGAATGAAACTTTGTGGTTTGGCCCGGGGAGTCGGATTATAATCACAACACAAGATCATAGGGTTTTAAAATCAAGTAGGATCAACCATATACACATGGTGAAGTTACCATCATATCTTGAAGCTCTTCAAATGTTTTGCATGCGTGCTTTTGGTCAGAAAGACCCAAATGATGGTTTCGGGATGCGTGCTTGTGAAGTTATTAATCTTGTAGGTAAACTTCCATTGGGGATAAGGGTTATGGGCTTCCCATTTTCAAGGAATGTCCGAGCACGATTGGAGAGAGGCACTACCAAGTTTAAGGACTCACCTTGATCGAGATAGAGACATT…
	comp88_c1	360	disease resistance protein [Brassica rapa subsp. pekinensis]	--	--	--	Putative disease resistance protein At4g11170 OS=Arabidopsis thaliana GN=At4g11170 PE=2 SV=1	--	--	--	--	--	--	--	--	--	--	Bra010588|Bra010588.1	AT2G14080 (E=4e-215) | disease resistance protein (TIR-NBS-LRR class), putative	0.406781472	0.431609171486687	-0.0854715526146179	0	0.639040437818647	#NUM!	0.3277887605	0.414075188589465	-0.337126371992829	0.207037594294733	0	#DIV/0!	GACAATCTTTCAAAGGCTCTTTCAGTTGTGCACTCTGTGTCTTCATTAAGATCTATTCCTATGACACTTCCGCTATCGGATTTATCATCACTAAGTACTTCATGAATATCAATTGGTTTATTCAAAAATTGGTGTTTCCCGGGCTGACTGTCGGATTGCTCTCGCACAATATTTCTTCCGAAGTGGACTAGCAACTCAGCCATTTCTATACGATTATATTCAATAGATATGAGAGATTTTTCTACTAAGACGCGAACCCCTTGTGTCACATCCAAAAAACATTTTGCTAGACAACCTTCCACTATATCAACTGGTTCAAGGTTGAAAAAGCAGGCGATATGAAGAAATAATCTTTTATCT
	comp8908_c0	427	predicted protein [Arabidopsis lyrata subsp. lyrata]	Brassica rapa subsp. pekinensis isolate BrTNL27 disease resistance protein gene, complete cds	--	--	--	--	--	--	--	--	--	--	--	--	--	Bra023647|Bra023647.1	AT5G17970 (E=0.0) | disease resistance protein (TIR-NBS-LRR class), putative	0.321008663	0.181942976270734	0.819125873176307	0	0.538769455772162	#NUM!	0.3692879375	0.174551601747316	1.08109254318241	0.087275800873658	0	#DIV/0!	GGGAACTGAACCAATACTATAGCAATGACGATAAAATTATCAATTTAGTGTTTTTTCAATTGAATTTTTAGTTTTCTCAATTTTTAGTATCGCAGAACCTGAGATACAATTTCTCCAAATTTGTTGCTCCTGAGAGATTCGGAATGTTTTAATGTTTTTGGAAGAACTCATAACCATATGCCTGAGACTTGTCAGTGGCTGAAAACATGCACAGACAATGATAACTATATTGAAAATTTTAAAGTAACACATGATTTTTGAATGACACTTGGATATAAGAAGCATAGCTGAACACCTTCCCAAAGCTTTTCAAGCTTGCTATCTCGCAGAGTAAGTTCGACAAGGTATTCAAGATGAAACTTAGAAGGCATACATTTTATCGGATATCACTACAAGAAA…
	comp89909_c0	255	TIR-NBS-LRR class disease resistance protein [Arabidopsis thaliana]	--	--	--	Putative disease resistance protein At4g11170 OS=Arabidopsis thaliana GN=At4g11170 PE=2 SV=1	TIR domain	GO:0006952//GO:0007165	defense response//signal transduction	GO:0043531//GO:0017111//GO:0005515	ADP binding//nucleoside-triphosphatase activity//protein binding	GO:0005622	intracellular	--	--	--	Bra034079|Bra034079.1	AT5G46450 (E=4e-212) | disease resistance protein (TIR-NBS-LRR class), putative	5.242012669	2.74198767768013	0.934898752653394	0.422741724	0.902174735743972	-1.09363037446207	1.5615143465	0.87686510524828	0.832519000032925	0.64980341462414	1.5287085997576	-1.23423819848844	GCCTCCCCTACCTAAAAACTCCAGTAAAAACGCCTTTCCCTCTCCCGGTAATCCTGCTCTAAAGCTGCCTCTGAGTTTCCTACTTTCCCTATCTCTCTATGGCTTCTCCATCTTCTTCGTCCTCCACTTCTCGCAATTGGCAGTACGACGTCTTCCCGAGCTTCAGCGGAGAAGATATCCGTAAAAACTTCCTCAGCCATTTTCTCAAGGAGCTGGAAAGGAAAATGATATTTGCTTTCAAAGACAACGAGATGG
	comp9095_c0	438	predicted protein [Arabidopsis lyrata subsp. lyrata]	Brassica rapa subsp. pekinensis clone KBrB036K20, complete sequence	--	--	--	--	GO:0050896	response to stimulus	GO:0043168//GO:0032559//GO:0032550	anion binding//adenyl ribonucleotide binding//purine ribonucleoside binding	--	--	--	--	--	Bra027823|Bra027823.1	AT5G58120 (E=3e-045) | disease resistance protein (TIR-NBS-LRR class), putative	0.52870938	0.532120896353449	-0.00927913692095702	0	0.525238716015326	#NUM!	0.4454835485	0.170167885721698	1.38841335902354	0.085083942860849	0.44500079102533	-2.38684910493848	AGCATCTACACCTAAGCTGCATTGGTGAGCAGAGGATTCCATATTTCAAGAAAAGTCTCCAGCGGGTAGAACTTTATCTAAACAGCTGCAGAAGTTCACTACTCAGGGAAGATTGTGAACCCAAGGAGGGACTTACTTGTCCTTATGACACTCCATACACGCAACTCGATTACACGAACTGCTTCAAACTGGACCGAGAAGCACGGACAGCAATTTTAACAGAACATTTTGCTCAAGGCTGGGCTTGTTTACCTGGAGGAGAAGTGCCTGTAGAGTTCGATCACCAAGCCAAAGGAAATAGTGTGACCATACATCCCGTGAGTAACATGTCTCTCACCATTTTCAAGGTTTGTGTGTTGATTTCTCCTAACCAGCAAACCAGAGAATCGGAACAACTAG…
	comp9095_c1	304	predicted protein [Arabidopsis lyrata subsp. lyrata]	Brassica rapa subsp. pekinensis clone KBrB036K20, complete sequence	--	--	Putative disease resistance protein At4g11170 OS=Arabidopsis thaliana GN=At4g11170 PE=2 SV=1	MutS domain III	GO:0006952//GO:0006298//GO:0007165	defense response//mismatch repair//signal transduction	GO:0043531//GO:0005524//GO:0017111//GO:0030983	ADP binding//ATP binding//nucleoside-triphosphatase activity//mismatched DNA binding	GO:0005622	intracellular	--	--	--	Bra027823|Bra027823.1	AT5G58120 (E=3e-045) | disease resistance protein (TIR-NBS-LRR class), putative	0.140022005	0.511116124128971	-1.86799753451473	1.063807298	0.252252804402098	2.07629462578468	0.518703781	0.49035219701384	0.0810925442025476	0.77707974750692	0.320576227745221	1.27739521550076	TGCAGCTTAGGTGTAGATGCTTTACACTTTGGGGAAGATGTGTTAAGGACTTTAGTTTTCCTTTGCTGGTTATGGTGAGAACACGAAGACGAGACCAAAGCCTGATAGACTCAGGCACTTGGTCTAGTTCCTCGACTGAGATAGAGAACTTTGAGACGTTCCTAGAGATGTCTGGAAAGTTTCTCAATCTTTGGCATGCAGTCATATCAACCGATTCAAGAGATGCCAAGTTCATGTAAGCTGGAATGACTTCTAGCTTTGTGCAGGCAAACATGCTCAACGCTTTTAGCTTGTGAAGATTTGA
	comp91567_c0	466	disease resistance protein [Brassica rapa subsp. pekinensis]	--	--	--	Putative disease resistance protein At4g11170 OS=Arabidopsis thaliana GN=At4g11170 PE=2 SV=1	Archaeal ATPase//NB-ARC domain//Type III restriction enzyme, res subunit//ATPase family associated with various cellular activities (AAA)//Type II/IV secretion system protein//Holliday junction DNA helicase ruvB N-terminus//Sigma-54 interaction domain	GO:0006810//GO:0050896//GO:0006281//GO:0006310//GO:0006355	transport//response to stimulus//DNA repair//DNA recombination//regulation of transcription, DNA-dependent	GO:0005524//GO:0016787//GO:0043531//GO:0032550//GO:0043168//GO:0009378//GO:0003677//GO:0032559//GO:0008134	ATP binding//hydrolase activity//ADP binding//purine ribonucleoside binding//anion binding//four-way junction helicase activity//DNA binding//adenyl ribonucleotide binding//transcription factor binding	GO:0005667//GO:0005622//GO:0005657//GO:0009379	transcription factor complex//intracellular//replication fork//Holliday junction helicase complex	--	--	--	Bra002154|Bra002154.1	AT5G18370 (E=4e-106) | disease resistance protein (TIR-NBS-LRR class), putative	1.419588128	1.83387587884901	-0.369423582831561	1.61930038	1.6455976939536	-0.0232410470677598	1.531240466	1.43948885303634	0.0891442443025208	1.52939461651817	1.88218145731958	-0.299445021187431	TACACCATCAAAAGATTTTGATGACTTTGTTGGCATGGAAGCTCGTATCAAGGAGATAATGTCGTTGTTGAGCAAACATTCAGATGCTAAAGTTAAGTTCCTAGGGATCGTGGGTCCTACTGGGATTGGTAAGACGAGCACTGCCAGAGTTTTGTACAACCGGTTCTCTCTTGATTTTGAGTTCAGCACGTTTATTGAGGATATCAGGGGAAGTAAAGAGATGCCTTCTCTCGGTGGCTCCCATCACAAGTATCAGTTGGATTGTCAGAAAGAATTATTGTCTCGGCTTTTCAACCAAAAGGATAGTAAGGTTGGTCACTTGGGAGTGGCTGAACAAAGGCTGAGAGACAAAAAGGTGTTGATTGTTCTTGATGAAATGGACTGCTTGTTGAAACTAGA…
	comp93873_c0	211	disease resistance protein [Brassica rapa subsp. pekinensis]	Brassica rapa subsp. pekinensis isolate BrTNL5 disease resistance protein gene, complete cds	--	--	--	--	GO:0007165//GO:0006952	signal transduction//defense response	GO:0005524//GO:0017111//GO:0043531	ATP binding//nucleoside-triphosphatase activity//ADP binding	GO:0005622	intracellular	--	--	--	Bra001161|Bra001161.1	AT1G65850 (E=1e-197) | disease resistance protein (TIR-NBS-LRR class), putative	0.447886302	1.47278958990718	-1.71734688536645	2.043585584	1.0903059602593	0.906369624681415	0.5699057085	1.7661974868745	-1.63185151782603	1.90489153543725	0.923745717863006	1.04414117637582	AACATTTCTAAGTTGGAGAATCTTAAGCTTCTTTGCCTGTGTAACTATTTGTTTGCTGAAGAAGATGGGCAGGATCCGTTTGATGACATATTTGAAGCAATAATCAAGTGGGGGCCTGACTTCAAGCGCAGTTGGGTATTACAATCAGACTTCGACGTTGACTACATTTTCCCGAGATGTCTACCCGAGAAGGCTCTTACATCTCCTATAT
	comp29093_c1	228	putative NBS-LRR disease resistance protein [Arabidopsis lyrata]	Brassica rapa subsp. pekinensis isolate BrTNL47 disease resistance protein gene, complete cds	--	--	Protein DA1-related 4 OS=Arabidopsis thaliana GN=DAR4 PE=1 SV=2	Archaeal ATPase//NB-ARC domain//ATPase family associated with various cellular activities (AAA)	--	--	GO:0005524//GO:0043531	ATP binding//ADP binding	--	--	--	--	--	Bra036791|Bra036791.1	AT3G51560 (E=0.0) | ATP binding / protein binding / transmembrane receptor	0.414491271	0.340744082752647	0.282653115641112	0	1.34534829014452	#NUM!	0.691605041	0.980704394027681	-0.503869957213947	0.49035219701384	0.854869940653923	-0.801886604217325	GGGTATGGCCGGCATAGGGAAGACAACACTTGCTAAAGCCATCTTTGACCAAATGTCTTGTGACTACGAGGCTTCTTGCTTTGTCAAAGATTTTCACAAGGAGTTTCATGACAAGGGACTTTACTCTCTGTTAGAGGAACACTTTGGGAAAACTCTTAGGGAAGAGTTTGGCGTGAATAGTCCGGTTACAAGACCGATCCTACTTAGAAAGGTTTTAGGACACAAAAG
	comp30068_c1	3148	disease resistance protein [Brassica rapa subsp. pekinensis]	Brassica rapa subsp. pekinensis isolate BrNL17 disease resistance protein gene, complete cds	--	--	Protein SUPPRESSOR OF npr1-1, CONSTITUTIVE 1 OS=Arabidopsis thaliana GN=SNC1 PE=1 SV=3	NB-ARC domain//Protein of unknown function, DUF258//TIR domain//Archaeal ATPase//ATPase family associated with various cellular activities (AAA)//Excisionase-like protein//Leucine Rich Repeat//RNA helicase//AAA domain (dynein-related subfamily)//Guanylate kinase	GO:0006952//GO:0006310//GO:0007165	defense response//DNA recombination//signal transduction	GO:0003723//GO:0005525//GO:0005515//GO:0016887//GO:0043531//GO:0003677//GO:0003924//GO:0005524//GO:0003724	RNA binding//GTP binding//protein binding//ATPase activity//ADP binding//DNA binding//GTPase activity//ATP binding//RNA helicase activity	GO:0005622	intracellular	KOG1947	Leucine rich repeat proteins, some proteins contain F-box	AT4G19500	Bra012688|Bra012688.1	AT4G16890 (E=8e-304) SNC1, BAL | SNC1 (SUPPRESSOR OF NPR1-1, CONSTITUTIVE 1); nucleotide binding	4.125037067	5.60214445582783	-0.441572101680651	5.547477958	7.94131573299411	-0.517546025637229	4.5957929365	6.34529450367084	-0.465373326507694	5.94638623083542	6.06772997267193	-0.0291437114134731	CTGATTTACCTCAAATGTTCAGAGTGTGATGTCCAATAATTGTTTGAATTTTGGTATCTTTTCTCTATGGCTTCTTCTTCTTGTTGCAGCTGGAGATACGATGTGTTCCCGAGTTTCAGCGGTGAAGATGTCCGCAAATCACTCCTCAGCCATCTTCTCAAGGAGCTCGACCGCAAATCAATCAACACATTCATAGATCATGGGATCGAGAGAAGCCGCCCGATCGGCCCCGAGCTTTTGTCGGCGATTAGAGAATCAAGGATCTCAATCGTCGTCTTCTCTAAGAATTATGCTTCTTCCAGCTGGTGCTTGAATGAGTTGGTGGAGATCTACAAGTCCTTTAATGAGTTGAATCAAATGGTGATTCCGGTTTTCTACAACGTTGATCCTTCTGAAGTT…
CC-NBS-LRR	Genes	Gene Length	NR Description	NT Description	KO Description	Http Link	Swissprot Description	PFAM description	Gene Ontology Biological Pathway	BP Description	Gene Ontology Molecular Function	MF Description	Gene Ontology Cellular Component	CC Description	KOG ID	KOG Description	ath_id	subject_id	subject_description	FW4-RPKM	DW4-RPKM	log2(foldchange)	FW12-RPKM	DW12-RPKM	log2(foldchange)-12	FW24-RPKM	DW24-RPKM	log2(foldchange)-24	FW48-RPKM	DW48-RPKM	log2(foldchange)-48	gene_sequense
	comp1031_c0	2902	disease resistance protein [Brassica rapa subsp. pekinensis]	Brassica rapa subsp. pekinensis isolate BrCNL12 disease resistance protein gene, complete cds	--	--	Disease resistance protein At4g27190 OS=Arabidopsis thaliana GN=At4g27190 PE=2 SV=1	Diacylglycerol acyltransferase//NB-ARC domain//Leucine Rich Repeat	GO:0006952	defense response	GO:0005515//GO:0016747//GO:0043531//GO:0017111//GO:0005524	protein binding//transferase activity, transferring acyl groups other than amino-acyl groups//ADP binding//nucleoside-triphosphatase activity//ATP binding	--	--	KOG0619	FOG: Leucine rich repeat	--	Bra019063|Bra019063.1	AT4G27190 (E=1e-278) | disease resistance protein (NBS-LRR class), putative	1.024187108	1.87397503815722	-0.871622431719017	0.742929976	0.60777105733269	0.289698263719001	0.6442347105	0.667771151825878	-0.0517673760430302	0.705350563912939	1.07462630720383	-0.607422691356613	TAACAAACATACTTTCATAGAACTTGTATAGAAAACGAAATTTCATCTTTACTTTCATTGCACGGAACTGAATAAATCAAGAAACCAAATACACAAAAGGAGAATAAAAATATCCGAGAATTCCTGAGGTATAACAACTTCAAACCTGTTACTGTTTAGTGTAACGATCACTGATTATGAAACACATATTTTTAAGTCCACCAACTGGACCGTAATACTTAATACTGACCTGTCCCTGTCCCTGGCACAAGAAAGCTCTTGACTCAAGCCTTTGAGACTTCTCGTGGCTCTTGATTTTCTGCAAAGTATTGTCGACCAGAGCAGCAAACCCACGTTTACCATAATCTTCTGCATCTTTTTGACAAAGGAAATTTATGAAAGTGTAAGAAAACGGACTAC…
	comp1031_c1	663	disease resistance protein [Brassica rapa subsp. pekinensis]	Brassica rapa subsp. pekinensis isolate BrCNL12 disease resistance protein gene, complete cds	--	--	Disease resistance protein At4g27190 OS=Arabidopsis thaliana GN=At4g27190 PE=2 SV=1	Archaeal ATPase//NB-ARC domain//ATPase family associated with various cellular activities (AAA)//Ethanolamine utilisation - propanediol utilisation//NTPase	GO:0006576//GO:0006952	cellular biogenic amine metabolic process//defense response	GO:0016740//GO:0019204//GO:0005524//GO:0043531//GO:0017111	transferase activity//nucleotide phosphatase activity//ATP binding//ADP binding//nucleoside-triphosphatase activity	--	--	--	--	--	Bra019063|Bra019063.1	AT4G27190 (E=1e-278) | disease resistance protein (NBS-LRR class), putative	0.684432559	1.40614752701545	-1.03876766705577	0.162592971	0.346990282978451	-1.09363037241444	0.499633542	0.674511619421754	-0.43297296292502	0.418552295210877	0.734956057575771	-0.812250106173515	TGGCACACCTCTAGAAATCTAGAAGTCAAGACAATCTTTGTAGACTTGTGTTCATTTGTGTGTGGAATCCCCAACTGGTCTAAATCAATGGGTTTCCAGACATCATCAAGAATGAGAAGAAAGCTACTTACTTGCTCAAGCCTTCCATATATCCGGCTAGCCAGTCTTTCCTCGCTTTCGCCTAATCTGATTTCCACATCCAATCTCTCAGCGATTTGCCTCTGGACCCTACCCAATTCAAACTCTTTGGAAACTGTAACCCATATCACCATACCAAAAGGCTGCGTATCAGCTTCTTTCCACAGCTTATTGTTCAGTTCCCTTACAAGTGTTGTTTTCCCAACTCCACCCATACCCCAAATACCGATCTTTTGAACTCCATCCCTCATCAAACAGCTT…
	comp125526_c0	299	disease resistance protein [Brassica rapa subsp. pekinensis]	Brassica rapa subsp. pekinensis isolate BrCNL4 disease resistance protein gene, complete cds	disease resistance protein RPS2	http://www.genome.jp/dbget-bin/www_bget?ko:K13459	Probable disease resistance protein At5g43730 OS=Arabidopsis thaliana GN=At5g43730 PE=2 SV=1	Leucine Rich Repeat	GO:0006952	defense response	GO:0005515//GO:0017111//GO:0043531//GO:0005524	protein binding//nucleoside-triphosphatase activity//ADP binding//ATP binding	--	--	KOG4579	Leucine-rich repeat (LRR) protein associated with apoptosis in muscle tissue	--	Bra018835|Bra018835.1	AT1G15890 (E=2e-268) | disease resistance protein (CC-NBS-LRR class), putative	0.837177159	1.81882125776998	-1.11939891534207	0.360532239	1.53882647233922	-2.09363037658999	0.7777847465	1.24638016632281	-0.680301334258628	0.803456202661405	1.30374813691702	-0.69837390294548	AACACCTGAAGATTTGGTAAGCTTGCTCCTATCCCATCAATGCTTTTAAGCTTGGTGAACTCCAGGTACAGGCTTATTAGTTTCCTCAACCCCTTCAAACCAACTGATAACGAACTTATACGTGTGTATGATAAGTTGAGGTATTTCAAGGAAGTCAAGCTGCAAATTTCTTCCGGCAAGTCCCTTAAACTTCGGTTATGCGAAAGATCCAAGACGATAAGGGACGGCATAAACTGAAAGAATTTACCTGGTATACCCTTCAAGTCGTTATCCCTGAGAAATAGAGTCGAAAGGTTGGG
	comp129308_c0	272	disease resistance protein [Brassica rapa subsp. pekinensis]	Brassica rapa subsp. pekinensis isolate BrCNL5 disease resistance protein gene, complete cds	--	--	Probable disease resistance protein At1g51480 OS=Arabidopsis thaliana GN=At1g51480 PE=2 SV=2	--	GO:0006952	defense response	GO:0005524//GO:0043531//GO:0017111	ATP binding//ADP binding//nucleoside-triphosphatase activity	--	--	--	--	AT1G15890	Bra018862|Bra018862.1	AT1G15890 (E=2e-071) | disease resistance protein (CC-NBS-LRR class), putative	1.164367968	1.14249486570005	0.0273593743674677	0.772824714	1.12771841967997	-0.545193750116052	1.1886561345	0.822061036170262	0.532013999367123	0.797442875085131	0	#DIV/0!	GTGTTGAAACTATATCGTTCTCGTGTTTATATTGATGCAAGATCAATTGAAGAGCTACAACTTTTAGAGCACTTGAAGATTTTAACAGTAAACGTGAAAGATGCTTTTATCTTGGAAAGTATCCAAAGAGTTGAGCGATTGGCGAGTTGTGTTCAACACCTTTGGATTATCGAACTGTCCGCAGAGGTTTTAACATTAAACACGGCAGCTCTGGGTGGTCTTCGAGAGCTTGAGATTGGGATGTCCAAAATCTCAGAGATAAAGATAGATTG
	comp105572_c0	677	disease resistance protein [Brassica rapa subsp. pekinensis]	Arabidopsis lyrata subsp. lyrata F5O11.3, mRNA	--	--	Probable disease resistance protein At1g12280 OS=Arabidopsis thaliana GN=At1g12280 PE=2 SV=1	NB-ARC domain//Protein of unknown function, DUF258//Archaeal ATPase//SRP54-type protein, GTPase domain//Interleukin 5//Septum formation initiator//NTPase	GO:0007165//GO:0006955//GO:0006614//GO:0008283//GO:0006952//GO:0040007//GO:0007049	signal transduction//immune response//SRP-dependent cotranslational protein targeting to membrane//cell proliferation//defense response//growth//cell cycle	GO:0005525//GO:0019204//GO:0016740//GO:0043531//GO:0008083//GO:0005524//GO:0005137//GO:0003924	GTP binding//nucleotide phosphatase activity//transferase activity//ADP binding//growth factor activity//ATP binding//interleukin-5 receptor binding//GTPase activity	GO:0005576//GO:0005895	extracellular region//interleukin-5 receptor complex	--	--	AT1G12280	Bra015597|Bra015597.1	AT1G12280 (E=9e-220) | disease resistance protein (CC-NBS-LRR class), putative	2.01716813	1.26231338189607	0.676261218674984	1.592306345	1.35925883376492	0.228297719575465	1.176325431	2.31197077233114	-0.974835921894247	1.95213855866557	2.87903022849475	-0.560527480638699	TAGACACCACAACCCATATCACAACCTCGAATCCTCCATTTGTTTCAGTAAACTTGTTGTTGATTTGTGTGAGAAGGGTGGTTTTGCCCACTCCACCCATGCCATACATACCCACAACCTCGACTCCTTCTTCCATGAGACGAGTCCATACCCTTTCAAGCACTGTTTCTTGACCAACAATGGTGGGTTGAACAGGCATCTCATCCACTTTAGCTACTGAAGATGTCTCAGTCACCACAGAAAATTCTCCTTGAGAATTGAGACTCAACCTCCTTCAGCATCCGAACAACCCTCTTCCCATAAATATAGCTCATCTTCACATTGCTAGAGCAGAGCCCACAAAGACACAACCTTTGAATCTCAACGTTATTAGTGCTAAACAGATCATTGAATCTGTTC…
	comp120070_c0	1497	disease resistance protein [Brassica rapa subsp. pekinensis]	Brassica rapa subsp. pekinensis isolate BrNL9 disease resistance protein gene, complete cds	--	--	Probable disease resistance protein RXW24L OS=Arabidopsis thaliana GN=RXW24L PE=2 SV=1	RNA helicase//Miro-like protein//NB-ARC domain	GO:0006952//GO:0007264	defense response//small GTPase mediated signal transduction	GO:0003724//GO:0043531//GO:0003723//GO:0005525	RNA helicase activity//ADP binding//RNA binding//GTP binding	GO:0005622	intracellular	--	--	--	Bra013134|Bra013134.1	AT1G58410 (E=7e-285) | disease resistance protein (CC-NBS-LRR class), putative	0.857291008	0.518968943671367	0.724136804377552	1.102474834	1.53677059194865	-0.479156092572115	1.9262000765	1.09534919626873	0.814366692325932	1.09891201513436	1.36710663856078	-0.315049901115147	AATAACCATGTTTCTCTTCACCAAGTCTGCTATGTACCCCTCTGCGACTTCTTCAATTGTCGCTCCCTCGGAATAACTCGGCCTTGGTATTCCTTCTGCAGCCCAATAATAGGATAAATTCTCCACACTGATTTGATAATCTCTGGGAAAATGGACGAGGTAGAGAAAGTAATGTTTCAAAAAAGTAGGCAACTCTTCGAAGCTTAGAGACAGTACACTGTGAACTGAATTGCAATATCCATCATTAAAACTAGTTATTCCTGCCAAGTGGGATCCAATATTCTCATAAACCCTTTTCCATTCACTTAAAGTGGGTTGGGCAGCTAACAAGCCTCCTAACACTTTGACAGCCAATGGTAGTCCTCCACAATGTTTTATCATTTTCTTGCCCATCTCTAA…
	comp150822_c0	1145	disease resistance-like protein [Brassica napus]	Brassica napus disease resistance-like protein (RGA20) gene, partial cds	--	--	Probable disease resistance protein At1g12290 OS=Arabidopsis thaliana GN=At1g12290 PE=2 SV=1	NB-ARC domain//Archaeal ATPase//Subunit 17 of Mediator complex//ATPase family associated with various cellular activities (AAA)	GO:0006952//GO:0006357	defense response//regulation of transcription from RNA polymerase II promoter	GO:0001104//GO:0043531//GO:0005524	RNA polymerase II transcription cofactor activity//ADP binding//ATP binding	GO:0016592	mediator complex	--	--	--	Bra019754|Bra019754.1	AT1G12280 (E=3e-235) | disease resistance protein (CC-NBS-LRR class), putative	0.569569813	1.49272691623343	-1.39000566770786	0.847329481	0.535789362712577	0.661257126459742	0.499351308	0.781137473670956	-0.645521322792064	0.814233477335478	0.936250572558968	-0.201452156516676	ATTGTGTCCTTGGATGACATGGTCTCACCAAGGACACTGAGTGCCAATGGTAGGCCATGGCATTTTCCTGCCACTTTTCTTGCGAGATCGGGAATGCCTCGGTGGCGTCCCAGTGTGTTCTCCCCGACTTTCTCCTTGAACAACTCCCAGGCTTTGTCGGTGTCTAGACAACTGACTTCGACTGGGTTAGTATCCCCCATGCGAGCACATACTTCTCTTGAACGAGTAGTGAATACAATTTTGCATTTGTTTTCCTTTGTTGGAATCGGAACACCGATATCTTTTAACTCCACTTTGCTCCAAATGTCATCCAGAAACAACACAAATCGTTTGGCCTTCAAGGAACTGCGTATACTAGAGGCTTTCTCGGCCTCTGTTTTCTGTTTCCATGAATCCCCT…
	comp1631_c0	226	--	--	--	--	--	--	--	--	--	--	--	--	--	--	--	Bra025290|Bra025290.1	AT5G66900 (E=5e-152) | disease resistance protein (CC-NBS-LRR class), putative	1.943911459	1.03127855133987	0.914528447300003	0	0.678627013612723	#NUM!	0.496935994	0.32979439799161	0.591493149925348	0.164897198995805	0.862435161367674	-2.38684910493848	AACTCCCTCAGAATACTATGTTGACTATCTAAGAATCCATTGTAGATACCGTCTTCGTTTTTACTTATCCTGTTTATTTAGCGAATAAATAAATTCCTCTGATGGTAGATATGGCAACAAGGTGCAAAAAGCAATGTTGAAACTAAAACAACATACACTACCGGGGAGGATCAAGTGCAAGAAGATTACGGAAAGCCAGTTCATTGAGGTACTTCACGTACACGGT
	comp16453_c0	689	--	Brassica rapa subsp. pekinensis isolate BrCNL15 disease resistance protein gene, complete cds	--	--	--	--	--	--	--	--	--	--	--	--	--	Bra037139|Bra037139.1	AT5G66900 (E=0.0) | disease resistance protein (CC-NBS-LRR class), putative	7.991082271	3.60822761649248	1.14710055710377	7.509954571	8.90390160095648	-0.245633468559826	10.384482095	11.2503447465817	-0.115539944429383	9.38014965879085	10.3254392541683	-0.138520310585956	GTGTAGCTTCGGTGAGGTTTTCTATGACTCTGAAGAAATAGATGTCTCTAAAGCTCTGTCTCTAAAGCTCTGCCTAGGTATGAATTCCAACACAAACGAGATACTCCTTTGAAACGCAGACGGGTGTTATGTCTCAACCGCAACAGCACTGGGGTTACATGCAACCGCAGCAGCCGCATCATCACAGTTTGACGACAACGAGGACTGGAGTTTTCAACAGGCAGCACGAGCAAAATTATCAAATGGATGCTGAGTTTGAGTCGGGGATGAGTAACAGTTCTGCGTATGGTGATGAGTTGATGTACATGACGACACATGCTTCTCAGCCGCTGCCACAACCGCCTCAAATGCAGGAGAAGCAAACGAGCGACGAGGAGTTTGCGTAGGAGTACATGTTCA…
	comp166091_c0	354	CC-NBS-LRR class disease resistance protein [Arabidopsis thaliana]	--	--	--	Probable disease resistance protein At5g66910 OS=Arabidopsis thaliana GN=At5g66910 PE=2 SV=1	Leucine Rich Repeat	GO:0006952	defense response	GO:0043531//GO:0005515	ADP binding//protein binding	GO:0005634	nucleus	--	--	--	Bra025290|Bra025290.1	AT5G66900 (E=5e-152) | disease resistance protein (CC-NBS-LRR class), putative	0.120244885	0.438924581172902	-1.86799754231003	0.304517343	0.86649550890664	-1.50866787639078	0	0.63164011818732	#NUM!	0.46807873059366	0.550594199065238	-0.234238199350399	GGTAACTTGAGTAATCTTGAAGTGCTGAGGTTATGTTCTTGCATTAATCTTTGTGAGTTGCCTGAATATCGACTGAGGAGCTCAGCGATTTACGGTTTCTAGATATTACTGATTGCTTAGCATTCAAAAAGTTGCCTTTAGAGATTGGGAAGTTGCGGAAGCTAGATCAAATCTCGATGAGGAGATGTTCGGTATGCGAATTACCCGATTCAGTGAGGAATTTAAAGAATTTGGTGGTAAAATGTGATGAAGAAACTGGACTGTTGTGGGAAAGGTTGGAGCCAGAAATGAGGAATTTGAGAATCATGATGGAAAAATAGCCACATAACCTGAAATACTCAGAAGCTGAACCAG
	comp174548_c0	379	disease resistance protein [Arabidopsis thaliana]	Arabidopsis lyrata subsp. lyrata predicted protein, mRNA	--	--	Probable disease resistance protein At1g59620 OS=Arabidopsis thaliana GN=At1g59620 PE=2 SV=3	--	--	--	--	--	--	--	--	--	--	Bra036206|Bra036206.1	AT1G58390 (E=2e-263) | disease resistance protein (CC-NBS-LRR class), putative	0.772777467	0.614957658582614	0.329565947417882	1.13772179	0.607004109801353	0.906369625303729	0.416057914	0.589975202739608	-0.503869956683296	0.863848496369804	0.771412980748394	0.163274888835414	AAGCTGGAGACATTGGAGAATTTCTCAACAGAGCATGGGAGTGTGGATGACCTCCGAGGTATGACACGGCTCAAAACTCTTTCTATCTATATCAGAGGTAAAAAATGTAACATGGAAACTCTATCTTCATCCCTAAGTAAACTTCCACACTTGGAGAATCTTACAATAGATAAGAGGAAATGGTATGCTCTCCCGAATGATGATAAAGAAGAAGGATTTTTTTTGGATTGCATTCATCTCAAAAAGCTGAAGCTGTATATCTATATGCCAAAGTTTCCTGATGAGCAACAGTTTCCTTTTCACCTTACAACCATTTCTCTAACTGAGTGTTGTTTGAAAGAGGATCCAATGCCAGTTCTAGAGAAGTTGCTTCACTTGA
	comp174719_c0	265	disease resistance protein [Brassica rapa subsp. pekinensis]	--	--	--	Probable disease resistance protein RDL5 OS=Arabidopsis thaliana GN=RDL5 PE=1 SV=1	Phage major capsid protein, P2 family	GO:0006952	defense response	GO:0043531	ADP binding	GO:0019028	viral capsid	--	--	--	Bra036206|Bra036206.1	AT1G58390 (E=2e-263) | disease resistance protein (CC-NBS-LRR class), putative	0.195989888	0.586336987680027	-1.58095084747105	0.813578412	1.15750720812434	-0.508667874142403	0.3424786015	0.843775855993627	-1.30084595706093	0.828677133996814	1.47102148278562	-0.827936296849268	GAGAGCCTCCTTCAGCTGCTGACTACTGATTCACCTTTGCCCAAAAAAAGTTTACTAATAGAATTCAACAGAAGGGATGTGTTGGATTTTGTGATAATCTTCTCCTTCTTCCAACAGTCTCTTCCCCCATTGCTCTCCCATATATGTAACACTCAGATCCTCCAAGGAAGTGATGAATCGCAGCCCTTCAGGAATCTCCTTTAGTTTCTTGCAAGCATCTATCTCGAGAGTATAGAGAAATGGCATGGAGCCTTCTTCTACTATC
	comp18470_c0	559	disease resistance protein [Brassica rapa subsp. pekinensis]	Brassica rapa subsp. pekinensis clone KBrB065N20, complete sequence	--	--	Probable disease resistance protein At1g15890 OS=Arabidopsis thaliana GN=At1g15890 PE=2 SV=2	--	GO:0006952	defense response	GO:0043531//GO:0017111//GO:0005524	ADP binding//nucleoside-triphosphatase activity//ATP binding	--	--	--	--	--	Bra018835|Bra018835.1	AT1G15890 (E=2e-268) | disease resistance protein (CC-NBS-LRR class), putative	1.082834135	0.833878184625441	0.376903721504473	0.385685651	2.19491527837532	-2.50866787595583	1.7392136135	1.60000430653532	0.120359349812969	0.99284497876766	0.697353654630033	0.509677987885922	TGTCTCCTTTCTCATTATTATTTAATAGGTTACATAGCAATTTTTTTTCTATTATTATTATTGTAATTTTCGCCGACCACCATGATACTCGAAGCTGACGAAGTTGAACCGCTGCAGAAACTGAAGAAGATGATTGCTCACCCACTGTCGTTTTCTTACTATTAGAGATACATGAATTGGAATACACACAAATAAAAGTTTTAAGGAAACTGTATCAAATGGTTACAAACTGGAGAGAAGTGGAAATGCAACAATGTCATTCAAGGGAAAGCAGAACATAAAAAGAAAACCAAGTTTAAGAAACTGAGAGGATACACTCACACACATATGACATACGAAACGGGGCTTCTGAGCCTCATTCTTCAATTTCAACATACCTGCTCGTGTCTTGGAAACTCT…
	comp191336_c0	404	disease resistance protein [Brassica rapa subsp. pekinensis]	Brassica rapa subsp. pekinensis clone KBrB065N20, complete sequence	--	--	Probable disease resistance protein At1g15890 OS=Arabidopsis thaliana GN=At1g15890 PE=2 SV=2	--	GO:0006952	defense response	GO:0005524//GO:0017111//GO:0043531	ATP binding//nucleoside-triphosphatase activity//ADP binding	--	--	--	--	--	Bra018835|Bra018835.1	AT1G15890 (E=2e-268) | disease resistance protein (CC-NBS-LRR class), putative	0.316089277	1.56533108431261	-2.30806383565109	0.533659107	0	#DIV/0!	0.5026345645	0.92244472705574	-0.875952583439442	0.72805191702787	1.20612838161568	-0.728270240353116	ATCAAAATTATCGTTGTCCTCTTTCTCTTGTCCATTCAACAAAGCAGTGAGTTTGAGCAAAGATGGGAGGGTGTGTATCAGTAGATATACCATGTGATCAAGTGGTGAGTCAAACCCACAGATGCTTATTTGGGGATGGAAATCACATCCACATGATGAAGGCTAATCTCGAGGCTCTGGATACAGCTACGCGAGAACTTAGAGAAAGGCGAGTTGATCTGTCAAGAAGAGTTTCCCTAGAAGAAGATAAAGGTTTGGAGCGGCTTGCTAAAGTAGAAGGATGGTTGTCAAGGGCAGAAAGTATCGACTCTGAGGTCAGTGATCTGCTTAGGGAGGAACCAACTGAAACTAAGAGATTGTGTCTTTTTGGATATTGTTCAAAAAATTGCATATCAAGCT…
	comp207505_c0	250	--	--	--	--	--	--	--	--	--	--	--	--	--	--	--	Bra037141|Bra037141.1	AT5G66890 (E=5e-175) | disease resistance protein (CC-NBS-LRR class), putative	0.378016039	0	#DIV/0!	0.431196558	0	#DIV/0!	0.875798015	0	#DIV/0!	0.215598279	0	#DIV/0!	GAAATAGATTATTGTTATAATCTTGTTGAATGACCACACTGGGTCTCTTAAGTTGTTTCACTTAAGAACAGTGGCGGACCCATGAAACTTTTTTACCTGGGTCATAGGCCCAACTAAAAAAAGAAAAGAAAAGAAATGAGTGCATGCTTTGCTTTGAACTCGGGAAAGGGGAGTCACTAGGCTGAACCTATAACCAACAGTGCTAAGATCCATTACATATACAGGTTTACAAACCTAAATTTTATATTTA
	comp222564_c0	275	disease resistance protein [Brassica rapa subsp. pekinensis]	Brassica rapa subsp. pekinensis isolate BrCNL17 disease resistance protein gene, complete cds	--	--	Probable disease resistance protein At5g43730 OS=Arabidopsis thaliana GN=At5g43730 PE=2 SV=1	Leucine Rich Repeat	GO:0006952	defense response	GO:0017111//GO:0043531//GO:0005524//GO:0005515	nucleoside-triphosphatase activity//ADP binding//ATP binding//protein binding	--	--	--	--	--	Bra018863|Bra018863.1	AT1G15890 (E=3e-254) | disease resistance protein (CC-NBS-LRR class), putative	0.309575923	1.97755474935718	-2.67535246021578	1.567987485	0.55770801845991	1.49133212590778	0.466155179	0.813093097593859	-0.802610252110361	1.19054029129693	0.712308720732508	0.741041888075251	ATTAGTTTCCTCAACCCCTTCAAAACAACTGATAACGAACTTATACCTGTGAATGATAAATTGAGGTATTGCAAGGAAGTCAAGCTGCTAATTTCTTCCGGAAATTCCCTAAGAAGGAGGTTAAGCGAAAGATCCAAGATGACAAGGGCTGGCATAAACTGAAAGAATTTACCCGGCACAACCTTCAACAGGTTACCCCTTAGAAACAGAGTCGAAAGGTTGGGGCAATTGGGACAGCAAGATATCTTTTTAATTTGATTACTCATCAACGAGAT
	comp223187_c0	371	unnamed protein product [Thellungiella halophila]	Arabidopsis lyrata subsp. lyrata hypothetical protein, mRNA	--	--	Probable disease resistance protein At5g66900 OS=Arabidopsis thaliana GN=At5g66900 PE=2 SV=1	Leucine Rich Repeat	GO:0006952	defense response	GO:0005524//GO:0017111//GO:0043531//GO:0005515	ATP binding//nucleoside-triphosphatase activity//ADP binding//protein binding	--	--	KOG0619	FOG: Leucine rich repeat	AT5G66900	Bra012114|Bra012114.1	AT5G66900 (E=3e-217) | disease resistance protein (CC-NBS-LRR class), putative	0.99365339	0.209406067028581	2.24643945166815	0.581127437	0.413395431472979	0.491332125502941	0.712474174	0.200899013331816	1.8263672411928	0.391013225165908	0.525364815280578	-0.426102179212516	GACATAGACTATTGCTATGATCTCGATGAGTTACCTTACTGGATCTCTGAAGCTCTTTCATTGGTAAAGCTTAGCATCACAAACTGTAATAAGCTCTTTGTACTTCCAGAAGCAATAGGAAACTTGAGTAAGTTGGAAATGTTGAGGCTGAGTTCTTGCATCAATCTCTCAGAACTGCCTGAAACAGCTGCGAGACTCAACAACTTGAAGTTTCTGGATATTTCTCATTGCTTAGGATTGAGAAGGTTACCTTTAGAGATTGGGAAACTGCAGAAGCTGAAGAAGATCTCGATGAGGAACTGTTCGAGATGCGAATTGCCTTATTCAGTGAGGAACCTAGAGGATCTCGAGGTGAAATGCGATGAAGAAAC
	comp22615_c1	560	CC-NBS-LRR class disease resistance protein [Arabidopsis thaliana]	--	--	--	Probable disease resistance protein At1g63360 OS=Arabidopsis thaliana GN=At1g63360 PE=2 SV=1	Leucine Rich Repeat	GO:0006952	defense response	GO:0005515	protein binding	GO:0005634	nucleus	KOG0619	FOG: Leucine rich repeat	--			0.624828832	0.27746303881287	1.17116542539117	0.375372004	0.273874473350849	0.454806250103574	0.376798096	0.266191192664656	0.501328836573343	0.320781598332328	0.696108380246766	-1.11772055942124	TTGTTCGTGCATCATTGTTGATGGGGGATGTAACAAATAAAGTGTGTATGCATGATATTATCCGTGAAATGGCCTTGTGGATTGCGTCTGACTTGGGACAAGGAAAAGAGGCTTTCATTGTGCATGCAGGTGTGCGGTCCTTAAAAATGCCAAAGGTTAAGAACTGGAACATTGTGAGAAGGGTGTCACTGATGCATAACAAGATTCTCTATCTCCGTGGAAGTCATGAATGTCTCCAACTCACAACCTTGCTCTTGCAAAAGGCAAAGTTGGGAGAGATCTCAAGTGAATTCTTCAAGTACATGCCAAAACTAGTTGTTTTGGACCTATCGCAAAATAGAGATCTCAATGAATTGCCCGAAAGCATATCAGAACTACGTTCCTTGCAATATCTAAACT…
	comp22852_c0	970	CC-NBS-LRR class disease resistance protein [Arabidopsis thaliana]	--	--	--	Probable disease resistance protein At5g66910 OS=Arabidopsis thaliana GN=At5g66910 PE=2 SV=1	Holliday junction DNA helicase ruvB N-terminus//Viral (Superfamily 1) RNA helicase//ATPase family associated with various cellular activities (AAA)	GO:0006310//GO:0006281	DNA recombination//DNA repair	GO:0004386//GO:0009378//GO:0005524	helicase activity//four-way junction helicase activity//ATP binding	GO:0005657//GO:0009379	replication fork//Holliday junction helicase complex	--	--	--	Bra012114|Bra012114.1	AT5G66900 (E=3e-217) | disease resistance protein (CC-NBS-LRR class), putative	7.101674608	8.00924235748491	-0.173506516914116	5.556656679	5.45490188158598	0.026663858621282	2.6548295025	2.76619301243272	-0.0592826129676111	4.16142484571636	1.40656951060171	1.56489673238094	GAGAAGGATGAACAAGGCGACTGAGATTGTGGTTAGTGCTGTTGCGGGAGCTTTTGCCTCTGAGGTGCTGAAACTCGCGATTGGAGAGGCGAAGCTGGTGTTTGCTTTCGGCTATGTGTCTAAGGAGCTCGCATCGACCATGGAGGATTTGCTTCCGATAGTCACAGAGGTCGAATCGATGCAAGACGTTGGGGAACTAAAGACGCTGAAGGATACTATCGACAAAGCTCGTGTGGTGGTTGAGGAGTGTAAAAGCGTCAAGAAGTGGGAGATACACTTAAAACATTATTATACAAGAAGAGTTTATAAAATCAACAAGAAGATGCTCGACTTCTGTCAGGTTCAACTACCGCTAATTCTGCTTAGGAACCAAGGGAAGCACTCTCTTACGGTTGAAGC…
	comp22991_c0	224	disease resistance protein [Brassica rapa subsp. pekinensis]	Brassica rapa subsp. pekinensis isolate BrCNL8 disease resistance protein gene, complete cds	--	--	Probable disease resistance protein At5g66900 OS=Arabidopsis thaliana GN=At5g66900 PE=2 SV=1	Oxidoreductase NAD-binding domain	GO:0006952//GO:0055114	defense response//oxidation-reduction process	GO:0017111//GO:0016491//GO:0043531//GO:0005524	nucleoside-triphosphatase activity//oxidoreductase activity//ADP binding//ATP binding	--	--	--	--	--	Bra020568|Bra020568.1	AT5G66900 (E=1e-264) | disease resistance protein (CC-NBS-LRR class), putative	0.380059726	0.346828798516088	0.132002458435611	0.481246159	0.684686183377122	-0.508667873794443	1.645950372	1.6636949541541	-0.0154700963107642	1.07247055657705	0	#DIV/0!	GAGGACCAAAAGATACGCGCTTCGGTAATAATTGACTTATGGGTGGAACTATACGGTACTAGTAGTAGTAGTAGTATTGTGTACATGAAGTACCTCAATGACCTTGCTTCTCAGAACCTGCTTAAACTTGTTCCTCTCAGGAGAAATGAGCAGGAAGATGGATTCTACAATAGGCTCTTAGTCACTCAACATGATGTCCTGAGGGAGCTGGCTATCCATCAAAG
	comp23488_c0	446	hypothetical protein ARALYDRAFT_496910 [Arabidopsis lyrata subsp. lyrata]	--	--	--	Probable disease resistance protein At5g66900 OS=Arabidopsis thaliana GN=At5g66900 PE=2 SV=1	NB-ARC domain	--	--	GO:0043531	ADP binding	--	--	--	--	--	Bra025290|Bra025290.1	AT5G66900 (E=5e-152) | disease resistance protein (CC-NBS-LRR class), putative	2.808021418	2.7870726768647	0.0108033164993307	1.208510533	2.2352087062715	-0.887179498017114	2.917489785	2.50673320446537	0.218919148583395	1.85762186873269	2.84062164136573	-0.612749822074768	TCTTCAGAAATTTCAGATTAACATACTAAATTTCAAGATTCTGGTGACTTCTCGGTTTGAGTTTCCGAGTTTTGGTCCCACTTGTCATATGAACCCTTTGGGAGATGAAGATGCTAAGTCCCTTCTCATTGAGCGGGCATCTTCATGTTTTTTTCGCAGGATATCACGTAAGCATGAAGATCTTATACAAAAGACTCTGAAATGTTGCTATGGATTACCACTTTTGATTGAAGTAATCGGTGTTCAGCTTGTAAGAAAATCTATAGATTGTTTAGGAGAAGTGATAAGCTGGTCTGAAGAGGAAACAGTTCTTGATCTTCAGCTTATAAGAAAATTTGTAAATTGGGCCACAGGCAAAGTGAAAAGCTGGTTTGAAGAGAAAACAATTCTTGATAATCC…
	comp236004_c0	631	--	Brassica rapa subsp. pekinensis clone KBrB078G17, complete sequence	--	--	--	--	--	--	--	--	--	--	--	--	--	Bra005273|Bra005273.1	AT5G48620 (E=2e-262) | disease resistance protein (CC-NBS-LRR class), putative	0.487064115	0.492485900903985	-0.0159707281688592	0.341677146	1.09376176361987	-1.67859287594606	0.668801692	0.47247882057752	0.501328837024595	0.40707798328876	1.08111919594585	-1.40914849147978	AATTTGGATTTAAAATGAAAAAGATATTTGGTAAGAATAACTATTTTGTTTTCTAGTTTTTTATCACATGGATTTTGAAAATCTCATGGATACATATGATATTTTGAAAGTCTTATGAGTAAAAATAAATAAAATTCATCTCCCAATAACACAAGAATTAGTTAGAATTTAGAGAATCAATAATAACTAAACTTTTTGAATAACAATGGATTTGAATGGATTTTGAAAACTCTTAAACCAATAACAATGGATTCTATTAAAAGTTTTGAAATCCAAGAACCAATAACAATGGAATTTCTAAAATTCATGAGAATTCCCTAACCAAAACCCCCTAAGTAAGTTATATTTATTTTGGGGGCATTTGTAGAAATACATAAAAGCTAGGTAAAGTTTGTGATA…
	comp23604_c1	613	CC-NBS-LRR class disease resistance protein [Arabidopsis thaliana]	--	--	--	Probable disease resistance protein At1g12290 OS=Arabidopsis thaliana GN=At1g12290 PE=2 SV=1	NB-ARC domain	GO:0006952//GO:0006499	defense response//N-terminal protein myristoylation	GO:0043531	ADP binding	GO:0005634	nucleus	--	--	--	Bra016781|Bra016781.1	AT1G12220 (E=8e-171) RPS5 | RPS5 (RESISTANT TO P. SYRINGAE 5); nucleotide binding	1.309763836	6.843786536461	-2.38548805930263	1.230985281	0.875683471072861	0.491332126092755	0	0.607940733655006	#NUM!	0.919463007327503	0.31796141348955	1.53193983548474	GTTTTTCCTACTCCACCCATACCGTATAGACCCATAGTCTCGGTTTTGTCATCCATGAGGTGCATCAGTGCCCTTTCGAGCATCTTTTCTTGACCAACAATCGTCTTTGGTAAAGGCCTCTCCACTGCCACAGCTATCGTAGGTAGCCCAGCCACCACTTCAAACACTCCTTTCCATTGGACATCTTCAACTTCTTTCAACATCTCGAAAACCCTTTTCCCGTAGCTCTGACTCAAGCTCAAGTTTTTGGCGCAAAGACCACAAAGACACAACCTTTCAAGTTCATCACTACGAGTAAGAAGCAACTTATAGACTTGGTTTTGGATATTCTCGACACTTGTAAGCCATACCTCAACTTCGTTAAGCCTTTGTAGACCCTCGCTTTCTTGCCTCTGCACC…
	comp24191_c0	1396	disease resistance protein [Arabidopsis lyrata]	Arabidopsis lyrata subsp. lyrata hypothetical protein, mRNA	disease resistance protein RPS5	http://www.genome.jp/dbget-bin/www_bget?ko:K13460	Disease resistance protein RPS5 OS=Arabidopsis thaliana GN=RPS5 PE=1 SV=2	Leucine Rich Repeat	--	--	GO:0005515	protein binding	--	--	--	--	--	Bra019754|Bra019754.1	AT1G12280 (E=3e-235) | disease resistance protein (CC-NBS-LRR class), putative	1.177686739	1.22433547212556	-0.0560430777793685	1.621620294	0.823428323458583	0.977721069847594	0.6696164505	1.06781567258028	-0.673255752847172	1.34471798329014	1.25658532823915	0.0977949993311493	GATGGCTCTGTGGGTAGCATCTGATCTTGGGGAGCATGAAGGGCGATATACTGTGCAAGCCGGTGCTGGGTTACGTGATATACCAGAAGTTGAGAGTTGGGTGCCCGTGAGAAAGATGTCTTTGATGAACAATGAGATCCAAGAGTTATCTGGCAGTCCGTGCTGCCCTGAACTTACAACTCTGCTTCTCCAAGAAAACAAGCTGGTAACTATCTCAAGCGAATTCTTTCGACAGATGCCTAGGCTACTCGTCTTGGATCTCTCGCGAAATAGCTGGTTCAATGGATTGCCAGAGAAAATGTCATTGGTCGCTTTGAGATACCTTAACTTGTCAGACACACATATAGAGCGACTGCCTGTTGGTTTACAGGAGTCGAGAATGCTAATATGTTTGAATTT…
	comp24428_c0	219	disease resistance protein [Brassica rapa subsp. pekinensis]	Brassica rapa subsp. pekinensis isolate BrCNL8 disease resistance protein gene, complete cds	--	--	Probable disease resistance protein At5g66910 OS=Arabidopsis thaliana GN=At5g66910 PE=2 SV=1	Leucine Rich Repeat	GO:0006952	defense response	GO:0043531//GO:0017111//GO:0005524//GO:0005515	ADP binding//nucleoside-triphosphatase activity//ATP binding//protein binding	--	--	--	--	--	Bra020568|Bra020568.1	AT5G66900 (E=1e-264) | disease resistance protein (CC-NBS-LRR class), putative	0.583105334	0	#DIV/0!	0	0.350159144010218	#NUM!	0.414414746	0.680671542886792	-0.715883456713337	0.340335771443396	0.44500079102533	-0.386849104938482	GCAGCTTCCCAATCTCTAGAGGCAGCTTTCTCAACCCCGTGCAATGAGAAATATCCAGAAACCGCAAATTTCTGAGTTCGCTAGTCGTTTCAGGAAGCTCGCAGAGATTAAAACAAGAAGCCAGCCTCAACACCTCTAGTTTACTCAAGTTGTCTATATCATTTGGAAGTCTAGAAAGCTTGTAACAGTTCGTGACGCTAAGTGTCTTCAACGAAACAA
	comp24428_c1	204	--	Brassica rapa subsp. pekinensis clone KBrH011I15, complete sequence	--	--	--	--	--	--	--	--	--	--	--	--	--	Bra020568|Bra020568.1	AT5G66900 (E=1e-264) | disease resistance protein (CC-NBS-LRR class), putative	1.043301209	1.52332648760007	-0.546069446161857	0.528427155	1.12771841967997	-1.09363037446207	1.3624316365	1.46144184208047	-0.101208577610044	0.994934498540235	0.477721437424251	1.05843193081189	TTGTGTTCCAGCATGGAAAAACACATATTCAGAACAAAGTTTCTTGAGAACTACTGAGTCTACAATGATGTACGTCACCAATTCAGTTTCATGTCATATCAGCTCCAGATTCTCTAGATTTACCACTGAGCCAGGCAATTCGCATATCCAACATTTCCTCATCAAGATCTTCTTCAACTTTTTCTGCAGCTTCCCAATCTCTAG
	comp24428_c2	352	disease resistance protein [Brassica rapa subsp. pekinensis]	Brassica rapa subsp. pekinensis isolate BrCNL8 disease resistance protein gene, complete cds	--	--	Probable disease resistance protein At5g66910 OS=Arabidopsis thaliana GN=At5g66910 PE=2 SV=1	--	GO:0006952	defense response	GO:0005524//GO:0043531//GO:0017111	ATP binding//ADP binding//nucleoside-triphosphatase activity	--	--	--	--	AT5G66910	Bra020568|Bra020568.1	AT5G66900 (E=1e-264) | disease resistance protein (CC-NBS-LRR class), putative	0.899738884	0.882836941677314	0.0273593737843869	0.612495111	1.08927347355451	-0.830595969752457	0.4705355655	1.48220095915547	-1.65536538528058	1.04734803507773	1.10744515039258	-0.0804943153376261	TACCAAGCTTCATTGCTGGAATGAAGAAGCTAAAGGTTTTTACCATCACAAACCACGGTGCTTCCCCTGCAAAGATAACAAACTTCTCGTGTCTCAGCTCATTACCAAACCTGAAAAGGATCAGGTTTGAGAAAGCTTCAGTCACTTTGCTGGACCTTCCCCAATTGCGACTCGGCAGTCTCCAGAAGATATCTTTTGTTATGTGTAGTTTCGGTGAGGTTTTCTATGACTGTGTAGATGTTTATATCCCTAAAGCTCTTCCTAGCTTACAGGAGATTGAGATAGACTATTGCTACGACCTCGATGAGGTGCCTTATTGGGTATCTCATGTTGTTTCGTTGAAGACACTTAG
	comp24439_c0	841	hypothetical protein ARALYDRAFT_312580 [Arabidopsis lyrata subsp. lyrata]	Arabidopsis lyrata subsp. lyrata hypothetical protein, mRNA	--	--	--	--	--	--	--	--	--	--	--	--	AT1G15900	Bra026094|Bra026094.1	AT1G15890 (E=1e-255) | disease resistance protein (CC-NBS-LRR class), putative	0.69141362	1.01615476759053	-0.555499223234688	0.897257999	1.09419527997485	-0.286275452750508	0.59082706	0.797624025582561	-0.432972963096324	0.847441012291281	0.695280665169183	0.285517479613683	AGAGAGAGAGAGAAAAAAAACAAATAAAAGAAAAGAAAAAAATTAGAAAACATAACAATAAATGTGTAAAGAGTGGGCTTTGAACCCGCGCCCTTTCGGACCAGTACCTGAAACTGGCGCCTTAGACCAACTCGGCCATCTTGACTAACGTTTGACCATTTCGAACCGGTGATTGTTCACCAGAACCGATAACAGTTTGAGCAGTTCTGTGCTTGTCGATAATCTCGAGGATGAACAAAGAGATTTTATCTTGAATTCAGTGAAAGTAAACATCGTTTTCTCAACTGTAAACTCAAAAATTCAAATCTCATTTAATCCTCTTTATTAATACAGTACATTCAAATGGGCAGGATGGGTCGGGATTGACCCGGATCCGGACGTGATCTTCGAGATTTCCAA…
	comp264815_c0	553	hypothetical protein ARALYDRAFT_474150 [Arabidopsis lyrata subsp. lyrata]	Arabidopsis lyrata subsp. lyrata hypothetical protein, mRNA	--	--	Putative disease resistance protein At1g50180 OS=Arabidopsis thaliana GN=At1g50180 PE=2 SV=2	Acyl-CoA dehydrogenase, middle domain	GO:0006952//GO:0006118//GO:0055114	defense response//electron transport//oxidation-reduction process	GO:0043531//GO:0003995	ADP binding//acyl-CoA dehydrogenase activity	--	--	--	--	AT1G43180	Bra014241|Bra014241.1	AT1G50180 (E=2e-252) | disease resistance protein (CC-NBS-LRR class), putative	0	0.56195045835518	#NUM!	0.584805459	0.554682477672605	0.0762946268330311	0.48702678	0.404341052148845	0.268428417802643	0.494573255574423	0.352459939365451	0.4887249370474	GCTAGAAAAGCTCCCTGGGGAACAGAGTTTCTCCTCTGATCTCGGTGCCTTGCGGTTGTGGCAATGCGGGCTAGTGGATGACCCGTTTTTGGTTCTGGAGAAGCTTCCAAACTTGAAGATTCTTCAGCTGTTTGAAGGATCATTTGTTGGTAGTGAACTTCATTGTTCTGTAAATGGTTTCCCTCAGCTGCATTCTTTGACGTTGTCACAGCTTGAGAATCTAGAAGAGTGGGTTGTAGAAGACGGTGCTATGATGCGTCTTGTTTCTTTGGAGCTGAAGTGTTGTAAGAAATTGAAGTCGGTTCCTGAAGGAACGAGGTTCTTGAAGAATCTACAAGAAGTGGAGATTGGGAACATGACAAAAGCATTCAAAGACAAGCTGGCGTCTGGTGGTGAAGA…
	comp26651_c0	357	disease resistance protein [Brassica rapa subsp. pekinensis]	Brassica rapa subsp. pekinensis clone KBrB065N20, complete sequence	--	--	Probable disease resistance protein At1g15890 OS=Arabidopsis thaliana GN=At1g15890 PE=2 SV=2	Leucine Rich Repeat	GO:0006952	defense response	GO:0005515//GO:0005524//GO:0017111//GO:0043531	protein binding//ATP binding//nucleoside-triphosphatase activity//ADP binding	--	--	--	--	--	Bra018862|Bra018862.1	AT1G15890 (E=2e-071) | disease resistance protein (CC-NBS-LRR class), putative	0.794151341	1.60384517337322	-1.01404900614867	1.207833497	1.20934375291394	-0.00180279621704598	0.613303932	1.25266443606897	-1.03032589156321	1.23024896653448	2.42409506532991	-0.978495973311319	AACTGAGAGGATACACTCACACACGTATCACATATGCAACGGGGGGCTTCCGAGCCTCATTCATCAACTTCCTTACTCCTGTTCGTGTCTCTGAAACTCTCTAATGGCAGCTTTGGATAGTTTTGGGCAGTCTTCGACATCAAATTTTCTCAGGGATGGAAGAGGCAGAGGATTTGAGAAAATTCTCTTTAATTCCGCCAAATGCCTTAAACGGAGGGATTCTAGCTTCCCAAAGGGAACCGTCAAGTTAGGATGCACATTATTGCTAATGTTCATTCCCTTCTCCTTATTTATTATTTCTTCTAGGCTTCGTGAATTTGACACCCTTAGATGCTTGAGATTTGGAGCAAACAATAA
	comp27052_c0	2783	NBS/LRR disease resistance protein [Arabidopsis thaliana]	Brassica rapa cultivar R500 disease resistance-like protein (RGA6) gene, partial cds	--	--	Probable disease resistance protein At5g63020 OS=Arabidopsis thaliana GN=At5g63020 PE=2 SV=2	Conserved hypothetical ATP binding protein//NB-ARC domain//Leucine Rich Repeat//Archaeal ATPase	--	--	GO:0005515//GO:0000166//GO:0005524//GO:0043531	protein binding//nucleotide binding//ATP binding//ADP binding	--	--	KOG0619	FOG: Leucine rich repeat	AT5G63020	Bra018245|Bra018245.1	AT5G63020 (E=2e-206) | disease resistance protein (CC-NBS-LRR class), putative	4.010650903	3.93612675973126	0.0270597136286228	1.975478303	1.81861310367362	0.11936334798753	1.6354278535	1.92828402591429	-0.23764945179048	1.95188116445714	2.20613579366744	-0.176656374880181	TAACAATTAAAACAATACAATGTCATGAAATATGTTTGATAACAAATAACACCAAAACATAATAAAAATATCAAAAATGTCGAATCTTAAACTACATAAATATAATATCTGGACAAACCCCTAGTGCCACAAACATAAGACATTGTGAAGTACAACCAAATGTAAATGCAGGTTAACAGTTTTCAGGTTGGACAAAACCGGTTCTTAGTAGCTTCATCCTCCCATTCAACATCTCTCAACCACTCTTTATAAGCATCTAGGACAAGACCACACCCCTTGGCGCTTGCAGAATCGAGTGGAAGCTTCCTGAGAGCTGGACATCTGTGTACCTTTAGATATTTAAGAGCAGGAAAGGGTAAAGGACCCCAGTAGATACTCTTCACTGCATACAAAAACACA…
	comp281912_c0	791	unnamed protein product [Thellungiella halophila]	Brassica rapa subsp. pekinensis isolate BrCNL8 disease resistance protein gene, complete cds	--	--	Probable disease resistance protein At5g66910 OS=Arabidopsis thaliana GN=At5g66910 PE=2 SV=1	NB-ARC domain	GO:0006952	defense response	GO:0005524//GO:0043531//GO:0017111	ATP binding//ADP binding//nucleoside-triphosphatase activity	--	--	--	--	AT5G66910	Bra020568|Bra020568.1	AT5G66900 (E=1e-264) | disease resistance protein (CC-NBS-LRR class), putative	0.997759969	1.17860405867414	-0.240314445978978	0.817692588	0.484733581151945	0.754366530727798	0.8375652045	1.0364966794022	-0.307442080694169	0.9270946337011	0.492820092210099	0.911655534548963	TTGAAACGTTGCAATGGATTCCCGATCGTGATTGAAGTAGTAGGCGGTTCACTTAAAGGACAACCCTTATATTTATGGAAAGGCTTAGTGGAAAGCTGGTCTGAAGGGGAAACAATTCTTGATAATTCTCATGTGGTAGAATGTCTGCAGCCCAACTTCATTGCCCTGGCACCCCACCTTAAAGAGTGTTTCATGGACATGGGCTCCTTTCTTGAGTACCAAAAGATAAGCGCCTCAGTATTAGTTGACATATGGGTGGAACTATACGGTAGAGGAAGTAGTAGTAGTAGTTACGTGTGCATGATGTACCTCAATGACCTTGCTTCCCAGAACCTGCTTAAACTTACTCCTCCCTGGAGAAATGATCACGAATATGGTTTCTACAATGAGTTGTTTGTC…
	comp284036_c0	638	disease resistance protein [Brassica rapa subsp. pekinensis]	--	--	--	Probable disease resistance protein At1g62630 OS=Arabidopsis thaliana GN=At1g62630 PE=2 SV=2	Leucine Rich Repeat	--	--	GO:0005515	protein binding	--	--	--	--	--	Bra031482|Bra031482.1	AT1G63360 (E=2e-126) | disease resistance protein (CC-NBS-LRR class), putative	0.362969763	0.73062367587088	-1.00927913471556	0.675856674	0.480782774534405	0.491332124693259	0.4943133205	0.116823720918658	2.08109254251452	0.396340197459329	0.763755276132815	-0.946371146139133	GTTTCCTTGCAATATCTCAACTTGTCATATACAAGTATACGTCATTTGCCTAGGGGTGTGCAAGAGTTGAAAAAGCTAATTCACTTGGATTTGGAGGAGACAGATAACCTTTCAAATATTGATGGGATATTATCAAGTCTGCACAACTTGAAGATATTGAATTTATCTCGTGCTGGTTTTTCATTGGATTGCAACATACTGGAGGAGTTGCAAACCTTGGAACATTTAGAAATTTTAACCATAGAGATCGATCTTCAACAAGGTTTGGAACAATTTTTGAGCTCTCATAAGTTGACACCTGCAACAAGAAATCTAACGATCAGGTGTATGCAACTTGAATCATCTGGTATCTCACTTCCAATATCTATGGAGAATCTACGTGAATTCAACATTGTCTGG…
	comp285270_c0	459	cytochrome BC1 synthesis-like protein [Arabidopsis thaliana]	Brassica rapa subsp. pekinensis clone KBrB088I08, complete sequence	--	--	Probable mitochondrial chaperone BCS1-B OS=Dictyostelium discoideum GN=bcsl1b PE=3 SV=1	ATPase family associated with various cellular activities (AAA)//TIP49 C-terminus//Archaeal ATPase//IstB-like ATP binding protein//Protein of unknown function, DUF258//Miro-like protein//Parvovirus non-structural protein NS1//Zeta toxin//Shikimate kinase//Magnesium chelatase, subunit ChlI//Viral (Superfamily 1) RNA helicase//Holliday junction DNA helicase ruvB N-terminus//AAA domain (dynein-relat…	GO:0015995//GO:0007264//GO:0015994//GO:0015979//GO:0006571//GO:0009094//GO:0006281//GO:0006310//GO:0019079//GO:0000162	chlorophyll biosynthetic process//small GTPase mediated signal transduction//chlorophyll metabolic process//photosynthesis//tyrosine biosynthetic process//L-phenylalanine biosynthetic process//DNA repair//DNA recombination//viral genome replication//tryptophan biosynthetic process	GO:0003724//GO:0016851//GO:0004765//GO:0009378//GO:0003678//GO:0016887//GO:0004386//GO:0005525//GO:0005524//GO:0016301//GO:0003924//GO:0003723	RNA helicase activity//magnesium chelatase activity//shikimate kinase activity//four-way junction helicase activity//DNA helicase activity//ATPase activity//helicase activity//GTP binding//ATP binding//kinase activity//GTPase activity//RNA binding	GO:0010007//GO:0005886//GO:0009379//GO:0005657//GO:0005622	magnesium chelatase complex//plasma membrane//Holliday junction helicase complex//replication fork//intracellular	KOG0743	AAA+-type ATPase	--	Bra036845|Bra036845.1	AT3G50950 (E=0.0) | disease resistance protein (CC-NBS-LRR class), putative	0.52493538	0.33851699724446	0.632911562058592	0.469713026	0.167069395508143	1.49133212421146	0.3435423735	0.16238242689783	1.08109254431691	0.316047726448915	0.636961916565668	-1.01106468089337	GGAACAAGCTGCTCTGATAAAGCAAAAGACTAAAACGCTTAAGATCTTTACACTTGGTTCGTATTCCGATTGGACCTCTGTGACTCTCGACCATCCTTCCACGTTTCAAACTCTTGCCATGGATCCCGAGGAAAAGAAGAACTTGGTAGAGGATCTTGATTGTTTTGTGCAGCGTAAAAGCTTTTACGGGAGAGTAGGGAAAGCTTGGAAGAGAGGGTACTTGTTGTATGGTCCACCTGGTACAGGAAAGTCGAGCTTGATCGCAGCCATAGCTAATCATCTTAACTTTGATATCTATGACTTGGACTTGGCATCGGTTAAGAGTAATGCTGAACTGCGTATGTTACTGATGTCTACTGCAAACCGTTCGGTTTTGGTTGTAGAAGATATTGATTGTTC…
	comp28806_c0	2175	hypothetical protein ARALYDRAFT_475351 [Arabidopsis lyrata subsp. lyrata]	Arabidopsis lyrata isolate Lyr5 resistance candidate RPP8-like protein pseudogene, partial sequence	--	--	Probable disease resistance protein At1g59620 OS=Arabidopsis thaliana GN=At1g59620 PE=2 SV=3	Glycosyltransferase family 10 (fucosyltransferase)//NB-ARC domain//short chain dehydrogenase	GO:0006486//GO:0008152	protein glycosylation//metabolic process	GO:0043531//GO:0016491//GO:0008417	ADP binding//oxidoreductase activity//fucosyltransferase activity	GO:0016020	membrane	--	--	--	Bra035424|Bra035424.1	AT1G58390 (E=5e-269) | disease resistance protein (CC-NBS-LRR class), putative	1.656179624	0.785826353603347	1.07557669527933	1.288633393	1.0601901222183	0.281518881423322	1.888712294	1.01057191543476	0.902230961877746	1.14960265421738	2.33041083215117	-1.01944901467709	GAAAAAGATTAACCGTGAAAGATACACAGCTGGTGTTTTGATAGATTATGTAATGTCCAAATAAATATCTTGGCAAAACAGGATCTGGTTATAGAAGGTTCTCAAAGTCAACGATGTTGTCGACAAAGATTCTGAAGCCTAGTTGCGTGACAACAAAAATACAATAAAATCTCTAAACAAATTAAAAGATATCAAGCCTCACCTCTGAGAAACAACAAAGGTACAGATATGAGCTTCTCATTTAGAGTTCAAAGGAGGAACGTTACCCTTTTCTTTATGTTAGACGATATTCAAAAGAGGTATGTGTTGGACTTTGTAGTATTCTTCTCCTCCTATGGACAATTTCTTCCAAAATTCTAGTGTATGTGTGTTCATATCGAGTTCTTCCAAGGAAGTGAC…
	comp28806_c1	882	disease resistance protein [Brassica rapa subsp. pekinensis]	Arabidopsis thaliana chromosome 1, complete sequence	--	--	Probable disease resistance protein At1g59620 OS=Arabidopsis thaliana GN=At1g59620 PE=2 SV=3	Miro-like protein//NTPase//ATPase family associated with various cellular activities (AAA)//Archaeal ATPase//Scaffold protein Nfu/NifU N terminal//Protein of unknown function, DUF258//NB-ARC domain//Phosphoribulokinase / Uridine kinase family//Viral (Superfamily 1) RNA helicase	GO:0006952//GO:0007264//GO:0008152	defense response//small GTPase mediated signal transduction//metabolic process	GO:0019204//GO:0005525//GO:0016740//GO:0004386//GO:0043531//GO:0005524//GO:0016301//GO:0005506//GO:0003924	nucleotide phosphatase activity//GTP binding//transferase activity//helicase activity//ADP binding//ATP binding//kinase activity//iron ion binding//GTPase activity	GO:0005622	intracellular	--	--	AT1G59620	Bra035424|Bra035424.1	AT1G58390 (E=5e-269) | disease resistance protein (CC-NBS-LRR class), putative	1.113971224	1.14420472196165	-0.038633237686745	0.73332748	0.955517607024072	-0.381824854997251	1.457273588	0.97603437310374	0.578267892523004	0.85468092655187	1.43641411796952	-0.749013905870862	ACTGTATCCTCCTCCTCCTGTGATTATTGACTGCTAGTTTCATTGTTGAACAGGAAATTAATGGCGGACTCACTTTTATCATTTGGAGTCGAAAAGCTTTGGGACCTCCTTGTCAGAGAATCTGAGCGACTTCAAGGGGTTGATGATCAGATCAATGGACTAAAGAGTGATTTAAATATGTTGAAGTGCTTTTTGGAAGATGCAGAAGCCAAGAAACACACAAGTGCAATGGTGAGAAACACTGTGAAAGAGATCAAAGAAATTGTTTATGACGCAGAAGATATAATCGAAATCTTTCTTCTGGAGGAAGGACTCGGAAAAACAAGTAGCATCAGGAAGAGTGTGAGAAGATTTCCTCGCGTTATGGTGAAACGCATGGGGCTTGCTTTCGATATGAAA…
	comp289547_c0	338	disease resistance-like protein [Brassica napus]	Brassica napus disease resistance-like protein (RGA21) gene, partial cds	--	--	Putative disease resistance protein At1g63350 OS=Arabidopsis thaliana GN=At1g63350 PE=2 SV=1	Origin recognition complex subunit 2//ATPase family associated with various cellular activities (AAA)//Archaeal ATPase//NB-ARC domain//Protein of unknown function, DUF258	GO:0006952//GO:0006260	defense response//DNA replication	GO:0005525//GO:0043531//GO:0003924//GO:0005524	GTP binding//ADP binding//GTPase activity//ATP binding	GO:0005634//GO:0000808	nucleus//origin recognition complex	--	--	AT5G28469	Bra031482|Bra031482.1	AT1G63360 (E=2e-126) | disease resistance protein (CC-NBS-LRR class), putative	0.251873902	0.229851038069833	0.132002462706079	0.637864731	0.226878261947449	1.49133212517505	0.379268267	0.661540242125181	-0.802610251874025	0.64970248656259	0	#DIV/0!	TAAGAAATTGTATATAACATCAGCTTTTTGGCTTTTCTCTTTTTGTTTCCATTCATCTCCATCAAGACCAACCTTCCGAGCGATCTCACTTTGAATCTTCTCTACTCGTAACTCTTTAGACACCACAACCCAAATCACAAAATCAAATCCACACGTCATGCCACTGAACTTATTGTTGAGTTGTGTGAGAAGAGTTGTTTTCCCTACTCCCCCCATACCGTACAAACCCATAATACCAACTCGATCTTCCATGAGATGATTCCATGCGTTCTCCAACATTTCTTTCTGACCAACAATTGTTGACTGAAGCTGTCTTTCCTCCACCTCAAATGTGTGAG
	comp29315_c1	2760	CC-NBS-LRR class disease resistance protein [Arabidopsis thaliana]	Arabidopsis thaliana chromosome 1, complete sequence	--	--	Putative disease resistance protein At1g63350 OS=Arabidopsis thaliana GN=At1g63350 PE=2 SV=1	Leucine Rich Repeat//SRP54-type protein, GTPase domain//PLU-1-like protein//NB-ARC domain//Archaeal ATPase//Seryl-tRNA synthetase N-terminal domain//ATPase family associated with various cellular activities (AAA)//Miro-like protein	GO:0006434//GO:0006614//GO:0007264//GO:0006566//GO:0006563//GO:0006544//GO:0055114	seryl-tRNA aminoacylation//SRP-dependent cotranslational protein targeting to membrane//small GTPase mediated signal transduction//threonine metabolic process//L-serine metabolic process//glycine metabolic process//oxidation-reduction process	GO:0004828//GO:0043531//GO:0005525//GO:0000166//GO:0016706//GO:0005515//GO:0005524	serine-tRNA ligase activity//ADP binding//GTP binding//nucleotide binding//oxidoreductase activity, acting on paired donors, with incorporation or reduction of molecular oxygen, 2-oxoglutarate as one donor, and incorporation of one atom each of oxygen into both donors//protein binding//ATP binding	GO:0005622//GO:0005737	intracellular//cytoplasm	KOG0531	Protein phosphatase 1, regulatory subunit, and related proteins	AT1G63350	Bra031482|Bra031482.1	AT1G63360 (E=2e-126) | disease resistance protein (CC-NBS-LRR class), putative	4.001673487	4.4770068733668	-0.161931076531081	3.046497423	2.41723991696619	0.33379084877846	1.750160626	1.72831383063429	0.0181221269004105	2.38740562681715	2.43637933086368	-0.0292950652946513	GGCGTTGACTCTCTTGGGGTAAGAGAGGCGTTTACTCTGTTGGAACAAAGCCATTAATTTCATCTTTGAATTCTCTGCAACTAGATGCATCGTTGAGCTCTCAGCAATTATACGTCTTTCTGCAGCGATGGGTGGTTGTCTCTCTGTCTCGGTGTCATGCGATAAAGTTGTGGATAATTTTTCTCAATGGTTATGTGTCAAAGCGAGCTATATTCACAACCTTGAGGAAAATCTCAGAGATTTGGAGACAGCCACGGAAGAGTTGAAGGCAAGGCGAGATGATTTGTCAACAAGGGTGGACAACGAGGAGATGAAAGGTCTTCGAAGGCTTTCTGAAGTCCAGGTATGGCTTACTAAAGTTGAAAAGCTCGAAAATGACGTCAATGGTCTGGTCAATGT…
	comp29921_c0	2951	disease resistance protein [Brassica rapa subsp. pekinensis]	Brassica rapa subsp. pekinensis isolate BrCNL10 disease resistance protein gene, complete cds	disease resistance protein RPS5	http://www.genome.jp/dbget-bin/www_bget?ko:K13460	Disease resistance protein RPS5 OS=Arabidopsis thaliana GN=RPS5 PE=1 SV=2	ATPase family associated with various cellular activities (AAA)//Leucine Rich Repeat//Archaeal ATPase//NB-ARC domain//Bacterial flagellin C-terminal helical region	GO:0001539//GO:0006952	ciliary or bacterial-type flagellar motility//defense response	GO:0005198//GO:0005515//GO:0043531//GO:0005524	structural molecule activity//protein binding//ADP binding//ATP binding	GO:0009288	bacterial-type flagellum	--	--	AT4G14610	Bra036053|Bra036053.1	AT1G12280 (E=7e-104) | disease resistance protein (CC-NBS-LRR class), putative	2.916484053	1.55326648633975	0.908924818584915	4.895710161	4.69516067658718	0.0603436189292983	4.4668353745	2.89976110889603	0.62331903345596	3.89773563494802	2.86817410891915	0.442503639009034	CTGATTTTGATATCAGTGAAATGAAATGAGGTTAACAGTATGTTTATAATATTTGTAAATAAAACTATATGTTATGAAGTTACACAAAAGTTGAAAACAACGAACGTATGTCCACTGACCATTTTTGAAAATAATGATTAACTGGGCTGATGCCTTAGAACAACTACACTGTTTATCGATTGAGTATGGCTATCATATTTACTTGGAGTCATTGTCGGGTCGGTGCCAAGCTTACACAAAGGCAAGAAACGTAGTTGAGTGGCTTCGTCTTCCCATTCAACCTCTTTGATCCACCCTTCCTCTCTGTATTCTATGAAAAATACTTCAAACCTGACGATACTATTAGAATCCAGTGGAAGCTTTCTCAGCATCGGACAACCTGCAATGCTTATTCTGCTT…
	comp30602_c0	2548	putative protein [Arabidopsis thaliana]	--	--	--	Probable disease resistance protein At1g12290 OS=Arabidopsis thaliana GN=At1g12290 PE=2 SV=1	Homeobox prospero-like protein (PROX1)//Adenylate cyclase G-alpha binding domain//A20-like zinc finger	GO:0006355//GO:0007275//GO:0006144//GO:0006171	regulation of transcription, DNA-dependent//multicellular organismal development//purine nucleobase metabolic process//cAMP biosynthetic process	GO:0004016//GO:0008270//GO:0003677//GO:0000287	adenylate cyclase activity//zinc ion binding//DNA binding//magnesium ion binding	GO:0005634	nucleus	--	--	--	Bra019753|Bra019753.1	AT1G12290 (E=4e-046) | disease resistance protein (CC-NBS-LRR class), putative	20.56005275	13.69020927769	0.586699465229015	12.7768211	18.075715241156	-0.500523799193746	13.192582695	15.4209530713136	-0.225164905042192	14.0988870856568	10.1364089523625	0.476034649926288	GATTTGCATCCGGAACCTTAGCCTTTCGTCCTCTTCTCAACCCAACTTTTTTCTCCTCAATAACTTGTTGATCAATGTCTTCAGCCTGATCACTCTCAAGTAGCTCCATGTCCTCAGTTTCTAATTGATCATCATCCACTTCAGTAAGCAACTTTTCATCTGCTACTAACTCTCCCTCCTCTACATCTTCAAGACTAAGCACAGAGAATTTTGATGCAGAGATCTCAATATCATCAATTTTCTGAGCTGATAGATCAAATGATCTTCCTGTTTTGGCTGGCGAAACCTTAGCGCACCCACTAGTACTGACACCATTCTCTAATTTTTTAGCACTTTCCTCACTGTCTACCACATCCATAACTTTATCTCCACTATCCTCTATTAAGACACTTTCCTTCT…
	comp306984_c0	248	disease resistance protein [Brassica rapa subsp. pekinensis]	Brassica rapa subsp. pekinensis isolate BrCNL7 disease resistance protein gene, complete cds	--	--	--	--	--	--	--	--	--	--	--	--	--	Bra027097|Bra027097.1	AT1G61180 (E=5e-149) | disease resistance protein (CC-NBS-LRR class), putative	0	0.313264721240337	#NUM!	0.8693479	0.618426230147078	0.491332125991426	0.516905945	0.300538443331063	0.782352250130103	0.584943171665531	1.17889322461146	-1.01106467957068	GTTGCTGGTGAGCATGGAGAATCTTCGAGAGCTCAGGGTAACAAGTATGCATGTCTCTTATACGAATTGCAGTGGTGGTGAGATAGACTCGTCTGATTTATATCATACGCAAGGAGGAATATATTGTGACATACAGACCCGAGGATGAAGAGACCCAGTATCCTTGACACAAAGCTGTAAGAGACCCAGTTCTCGAGAGACAGATGTAAGGAAACCACCAGCACTAGCCCAAGACCATAATACCCGAG
	comp32179_c0	553	conserved hypothetical protein [Ricinus communis]	Arabidopsis thaliana chromosome 2, complete sequence	--	--	--	--	--	--	--	--	--	--	--	--	AT1G49700	Bra018810|Bra018810.1	AT5G43730 (E=7e-067) | disease resistance protein (CC-NBS-LRR class), putative	57.22520298	14.1892490734683	2.01185243428758	42.76877255	40.6304914895183	0.073994986591528	71.022203545	59.4381346658802	0.25688128151443	51.1034536079401	34.012384148766	0.587360655370461	CGTCGAGCTTGGTAACGTGGGCTTGTGATCCAAGTGGAGACAACAAGATGTTGGAATCTTGGGCCGATCTCATTAGGCCGGGTTTGGGGTGGCTATTTACTGGCCTGCCCATTCCAAGTCGGGAGTTGAGGGTTAGGGCTCGAGCGAAGGCTTGTGGTTCGGACACTCTTAGAGCGGAGGAGACTGCGTGAGGCTGGTTTCACAGAGCAGCGTCCACCTCCCGCTTTCGACGGTGGAAGGATTACGGGCCGGTGCCTTCTGAGCCCACTATGACCTAATAAGCTGGTTTCAACTGGGACCAACAATCTTTTTTATTTTTCACCACGAGAAACGACATCAACATAGGCAGTTCAACACCGAATTTTACGCTACGTCAACAACTTTTTTACATGTTCGAGA…
	comp328918_c0	277	--	--	--	--	--	--	--	--	--	--	--	--	--	--	--	Bra037139|Bra037139.1	AT5G66900 (E=0.0) | disease resistance protein (CC-NBS-LRR class), putative	0.494840068	0.280468053673659	0.819125870387129	0	0.553681245763449	#NUM!	0.491462975	0.538148259538655	-0.130920955843815	0.269074129769327	2.11094238053171	-2.97181160565964	ATCTGTAACAACAACAAGAAAAAGATGAAAGACCAAACATATTTAATAGTTATAGTCAGTATTCTAAAAATCGGTATAGGCGCCCGCCTAGTTGGCAAATAGAGTGTAAACGAAACGATTTTTTCCAATTGACTTTTTAAAAAGTCGGTCTAGATGTTCAAAACATTAACCCTCTATAAGCTTCCTAACCACCGCCTAGTGATTTCCTGGAAATTGGTTATAGTAAAATCAGAGATTTGTATAATTACTTTACCTGTAGAGATAGACAACATAGAGG
	comp33152_c0	3604	disease resistance protein [Brassica rapa subsp. pekinensis]	Brassica rapa subsp. pekinensis clone KBrB088I08, complete sequence	--	--	Disease resistance RPP13-like protein 4 OS=Arabidopsis thaliana GN=RPP13L4 PE=2 SV=2	Thioredoxin//Paraflagellar rod protein//NB-ARC domain//Leucine Rich Repeat	GO:0006952//GO:0045454	defense response//cell redox homeostasis	GO:0043531//GO:0005516//GO:0005515	ADP binding//calmodulin binding//protein binding	--	--	KOG1672	ATP binding protein	AT3G50950	Bra036845|Bra036845.1	AT3G50950 (E=0.0) | disease resistance protein (CC-NBS-LRR class), putative	23.03260126	22.098006353329	0.0597611378240166	28.77614878	27.4482407808897	0.0681598370618093	23.507426075	23.135589463237	0.0230027237386822	25.9558691216185	22.7683839798803	0.189028898920395	ACAAAGTTGAAAAGTCGAACCAAAAGACAAAGATTCAAACATCACGAGCTTCAGATCCTTGTCTGTTCACACTCCCTCCCTTTTGCAGAGATGGTGGACGCTGTGGTGACAGTATGTCTCGAAAAAGCCTTGAACATCCTCGAAGAAAAAGGCCGAGTTGTGTCTGAATACAACAAACAGCTGAAAGATTTGCAAGACGAGTTGCAGTATATGCAGTCCTTTCTCAAAGACGCAGAGAGGCGTAAGAGGACGAACGACGTCTTGCGCAGGCTCGTGTCAGACCTACGAGAACTGGTCTACGAAGCTGAGGACATACTCGTGGACTGTCAGCTCGCTGATGGCAATGAAGCTGAAGACGACAACAACAACAACGAGCAAAGACCATCAAACGCGTGGCTT…
	comp332416_c0	227	--	Brassica rapa subsp. pekinensis clone KBrB037O12, complete sequence	--	--	--	--	--	--	--	--	--	--	--	--	--	Bra030779|Bra030779.1	AT1G12280 (E=4e-136) | disease resistance protein (CC-NBS-LRR class), putative	0.603835678	0.342245158007064	0.819125871123893	0	0.675637467297248	#NUM!	0.364820527	0.328341559233937	0.151989538536525	0.164170779616968	0.429317943764525	-1.38684910493848	GGGAAACGTAGTTTCAAGCGTACTTTAAAGCGGCTTGCAAGCTGCAAAATATTTGTTGTTTGAAAAGGCCAAGTATATACTCGATCTGGAAGATCATCTTAAGGATTTGGAAAAAGTTAAGCCAGACCTCGAAGATGCGAAGGTTGACTTGCAGGAGAAACTCGAGATGAATGCTCGAAACGGTTTGCGAAGGCATGAAAGATGTAAGGATTGGATTTCAAAAGTCG
	comp335537_c0	405	hypothetical protein ARALYDRAFT_474150 [Arabidopsis lyrata subsp. lyrata]	--	--	--	Putative disease resistance protein At1g50180 OS=Arabidopsis thaliana GN=At1g50180 PE=2 SV=2	NB-ARC domain	GO:0006952	defense response	GO:0043531	ADP binding	--	--	--	--	--	Bra014241|Bra014241.1	AT1G50180 (E=2e-252) | disease resistance protein (CC-NBS-LRR class), putative	0.233343234	0.383652596877055	-0.717346884633678	0	0.568035944727686	#NUM!	0	0.55210025145262	#NUM!	0.27605012572631	0.481260114738505	-0.801886604217326	TGAGGATTCATGTAAAGTCTCTCGATCCGGTGTTCCTCCGCACCAACATGCACTTGTACAGAGACTCTGCGAGATGTATTGGTCAAAAGAGACGGGAAAGCTTCAGCTTCGTCCTGTTGTTGCCTTGAATCAACAACTTGCACAAAGCTCTCTTGTTCTGCTTTCTGTAAACACACCTCCCGCATTAGATCATGCATACGGCATGTCATCACTTCCGAGGTTACAATGTCTCTTTTCCCAACCATCACTATGCTTCTCTTTACCAACTCTTCAAGGTAATCTTGCCCTATATCCTCTACTGTCATCCCAGCTTCCACAGGCATAACTAGTCCCTCTGCGATCCAGTAACTAACCAATGTTCCCACATGAACCTCAAAATCTTCAGGATAGTGAGCAAAG…
	comp341520_c0	561	--	Brassica rapa subsp. pekinensis clone KBrB061C02, complete sequence	--	--	--	--	--	--	--	--	--	--	--	--	--	Bra005273|Bra005273.1	AT5G48620 (E=2e-262) | disease resistance protein (CC-NBS-LRR class), putative	1.179194416	0.692421130727305	0.76807994032518	0.384310658	1.09354513423512	-1.50866787442345	0.228507441	0.132858349280042	0.782352250591522	0.258584503640021	0	#DIV/0!	AAGACTTTTAAATTCTATTCAAATCTTTTGTTATTCAAAAAGTCTAGTTTTTATTGATTTTGCTATTCTATTAAAGTCTATGGTTATTGGAAGCCAAATTTTTTATATTTTTACTCATAAGACTAGACTTTGAAAATATCATGTCTATTCATAAGATTTCTGAAATCTGTGTAGTAATAAAAACATTCACATACCATATGATAGATTTTTCTTATTTGGCCTCTGATTTCTGAAGATCTCTTTGTCGGTTAGTTTTGTATTTGGTGTGTTCAAACATAATCTTTCGTTTGTAAGAGTGATGTCTCAAAATGTCAATGAAAATAAAACTGATAAAAATCTGTCACGTAATATGAAGATAAAAATGACTATTTTCATAATAAAACAAAGAAAAAACCATTA…
	comp34199_c0	803	CC-NBS-LRR class disease resistance protein [Arabidopsis thaliana]	--	--	--	Probable disease resistance protein At5g66910 OS=Arabidopsis thaliana GN=At5g66910 PE=2 SV=1	--	--	--	--	--	--	--	--	--	--	Bra025290|Bra025290.1	AT5G66900 (E=5e-152) | disease resistance protein (CC-NBS-LRR class), putative	3.300621089	2.51548060094358	0.391903463015844	3.087646588	1.90995896732846	0.692965986791003	4.5151497865	3.34147848326244	0.43428726446941	3.21456253563122	3.03409630244543	0.0833555394266901	TACCTCCATCAGTGGCAAATCCAAGCCAACGAGAACCTTATCAAGCTTTGGGACCGAACAAAGATCCACATAAACAGGCGGAGAAACACTAAAATAATCGAGCTTCTTTTTGATGCTTTTGAGATGACTCTCAATGGCTTCCCTCGTATACACGGGCAGACAGTCAGACGGCACGTTAGGCGGCATGTCAGACAGCATGTCAGGCGGCAGGGTAGACACCTCGTCAGGTATATCCTCGCAAGCAAGCCATCCCTTTTGATGCATAATCAGCCGTTGGTTTCGAAACATAATAAGCTGAAGTTGAATCTGACAGTACTTGAGCATCTTCTTGTTGATTTCCTCTATTTTTCTTGTATATTTAGCTTTTGAGGGTAGGTTCCACCGCTTGACTTGTGAACA…
	comp34304_c0	3081	CC-NBS-LRR class disease resistance protein [Arabidopsis thaliana]	Arabidopsis lyrata subsp. lyrata hypothetical protein, mRNA	--	--	Probable disease resistance protein At5g66910 OS=Arabidopsis thaliana GN=At5g66910 PE=2 SV=1	DnaB-like helicase C terminal domain//ATPase family associated with various cellular activities (AAA)//NB-ARC domain//Leucine Rich Repeat//Viral (Superfamily 1) RNA helicase//Archaeal ATPase	GO:0006260//GO:0006952	DNA replication//defense response	GO:0005524//GO:0005515//GO:0004386//GO:0003678//GO:0043531	ATP binding//protein binding//helicase activity//DNA helicase activity//ADP binding	GO:0005657//GO:0005634	replication fork//nucleus	KOG0619	FOG: Leucine rich repeat	AT5G66890	Bra025290|Bra025290.1	AT5G66900 (E=5e-152) | disease resistance protein (CC-NBS-LRR class), putative	4.39972925	5.72396973286141	-0.379601297328513	10.04305908	11.2998776541252	-0.170108376402244	10.315098534	13.6289199463018	-0.401913634637808	11.8359895131509	17.6491603406947	-0.576419225474039	CTTTGAGACAAAATCTGAGAGTTTTAAGATTTTGGGTTGGTGAGAGCTTAGCTGGGGGAAGTGAGAGAAGTAAGACAAGAAATGAGCGGTTTGGTTGATTCTATTACAGGAGCTGTAGTTTCTGAGCTCCTGAAAGTCGTGATTGAAGAGGCTAAGATGGTGTTGGCGTTCAAATCTGTGTCTATTGAGCTCGCATCGAAGATGAATACAGTGCTTTTGGCATTCATTGAGATCGAAACGATGCAAGGTGCTGAAGAACTAAAGGATCTCAAGGATATAATCGACGAAGCTCGTGAACTGGTTCGGAAGTGCTCAAAAGTCAACCGGCTGAATCTACCTTCAAAAGCTAAATATACAAGAAAAGTAAAGGATGTCAACAAGAAGCTGTTCGAGTTCTGT…
	comp34761_c1	3382	disease resistance protein [Brassica rapa subsp. pekinensis]	Brassica rapa subsp. pekinensis isolate BrCNL15 disease resistance protein gene, complete cds	--	--	Probable disease resistance protein At5g66900 OS=Arabidopsis thaliana GN=At5g66900 PE=2 SV=1	RNA helicase//NTPase//NB-ARC domain//Leucine Rich Repeat//Viral (Superfamily 1) RNA helicase//DnaB-like helicase C terminal domain//ATPase family associated with various cellular activities (AAA)	GO:0006260//GO:0006952	DNA replication//defense response	GO:0003724//GO:0017111//GO:0005524//GO:0003678//GO:0043531//GO:0003723//GO:0019204//GO:0016740//GO:0005515//GO:0004386	RNA helicase activity//nucleoside-triphosphatase activity//ATP binding//DNA helicase activity//ADP binding//RNA binding//nucleotide phosphatase activity//transferase activity//protein binding//helicase activity	GO:0005657	replication fork	KOG0619	FOG: Leucine rich repeat	AT5G66900	Bra009882|Bra009882.1	AT5G66900 (E=0.0) | disease resistance protein (CC-NBS-LRR class), putative	43.6038573	28.711632414666	0.602820406804103	37.70866176	56.5300235245804	-0.584121345674119	51.158073395	68.5419810561194	-0.422025956831709	53.1253214080597	53.8838931514515	-0.0204544258927699	AGCTACCACGATGATGGACAGTCACATGCTATGTCTCTTATCTTATTAAGACCGCTCCGAAATTAAATTACGTGCCATCCTTTGGCTTGTAGCAATCCTAAATCATGTGCATTTTTTTAATTAAGCATTTTGTATCAAGACAAAAAGAAAGATAGAAAGAAAGAAAAACATACGAAATGGGCCCATAGAAATAAAAAGCTCTTGTGAGTGGGCTGCTTTAAATGGTGGCCTAAAACTAAAGAAACACATACGCTCGCACGCGGGAAAAAGAGGCACAGGAAACACGCTCCGTCTACCGAACCAACCACCTACGGCGCGTGTGTATGACCGGATTGTTAACGGCTTAACGCAGTTTCCAAGTAATAGCCCGGCAAGTGGGAAGCAGGAAGGAAGGTATAT…
	comp35744_c0	2896	disease resistance protein [Brassica rapa subsp. pekinensis]	Brassica rapa subsp. pekinensis clone KBrB065N20, complete sequence	--	--	Probable disease resistance protein At5g43730 OS=Arabidopsis thaliana GN=At5g43730 PE=2 SV=1	SWIM zinc finger//NB-ARC domain//Leucine Rich Repeat//Archaeal ATPase	GO:0006952	defense response	GO:0005515//GO:0008270//GO:0005524//GO:0043531//GO:0017111	protein binding//zinc ion binding//ATP binding//ADP binding//nucleoside-triphosphatase activity	--	--	KOG4641	FOG: Toll/interleukin receptor and related proteins containing LRR and TIR repeats	AT1G15890	Bra018834|Bra018834.1	AT1G15890 (E=5e-295) | disease resistance protein (CC-NBS-LRR class), putative	16.14917783	19.6598275684818	-0.283789950397788	13.32599861	10.801548704212	0.303005470318107	7.2798609655	6.84828316564874	0.0881685412364525	10.0871408878244	6.59538653392227	0.612988194368667	AAGCTATATAACTCTCTTTATATCAAGAACACAATTCATACATTTATCATAAGTTATTAAGAGACACAAATGAAAGCTTTGAGGAAAATGTATCAAATGAATACAAACTGGAGAGAAATGGAAATTCAACAATGAAAAGTTTCCAGGTTTGAGAGATACAGCTCGACAAACAATGACATTCAAGCAAAAGCAGAACATAAAACCAAAAGAAAGTTTAAGAACTGAAAGGATACACTCACATATGCAATGGGGCTTCGAAGCCTCATTCATCAACTTCGTTATTCCTGTTTCGTGACAGCTTTGGGCAGTGTTCGATGACAATTTTCAGGGATGGACGAGCTGGAGGAGTTGAGCATATACTCTTTAATTCATGTAAACCGCTGAAAGTGAGGGATTCTA…
	comp35920_c0	4619	CC-NBS-LRR class disease resistance protein [Arabidopsis thaliana]	Arabidopsis thaliana chromosome 1, complete sequence	--	--	Putative disease resistance protein At1g63350 OS=Arabidopsis thaliana GN=At1g63350 PE=2 SV=1	NB-ARC domain//Archaeal ATPase//Leucine Rich Repeat//Zeta toxin//Miro-like protein	GO:0007264	small GTPase mediated signal transduction	GO:0005524//GO:0043531//GO:0016301//GO:0005515//GO:0005525	ATP binding//ADP binding//kinase activity//protein binding//GTP binding	GO:0005622	intracellular	--	--	--	Bra015597|Bra015597.1	AT1G12280 (E=9e-220) | disease resistance protein (CC-NBS-LRR class), putative	16.15804099	8.4664731667516	0.932419271447544	7.118150589	6.1316338142341	0.215230913560665	3.5378058465	3.19756767411992	0.145879982633173	5.15785913155996	2.44745617995399	1.07548934203756	AAAAAATTGAGAACACAAAAACTTCAAGTAAAACTAAAGTTTGAATAGAGAGGTAAGAAGAGCCTTATTGTTGTTTGTGGCTCCTCTATGTTAAACTTAAAATCCAATCGGTTATAAGTGGTTAAAATTAACCACTCTTTGTTGTTTGTTTGTGGCTCCTCTATCTTAGAACAGGACACAGTGGAAAAGAAGAAAAAAACAGACCTGATTCTTGCATTAGATATACATTAGAAAATATGATAAACTAAACCTTTACACATGAAGGTAAGAAGCGAGTTTTGGTAGCTTCGTCCTCCCATTCTACACCTTCAATCCATTCTTTTTCTCTGTATCTTATGATAAGTTCCTTTTCACCTTCCAAGCCACTTTTGGAATTGAGAGGAAGTCTTTTCAGATTTG…
	comp36406_c0	2316	clathrin adaptor complexes medium subunit family protein [Arabidopsis lyrata subsp. lyrata]	Arabidopsis lyrata subsp. lyrata clathrin adaptor complexes medium subunit family protein, mRNA	AP-1 complex subunit mu	http://www.genome.jp/dbget-bin/www_bget?ko:K12393	AP-1 complex subunit mu-1-I OS=Caenorhabditis elegans GN=unc-101 PE=2 SV=2	Adaptor complexes medium subunit family	GO:0016192//GO:0006886	vesicle-mediated transport//intracellular protein transport	GO:0005515	protein binding	GO:0030131	clathrin adaptor complex	KOG0937	Adaptor complexes medium subunit family	AT1G10730	Bra031482|Bra031482.1	AT1G63360 (E=2e-126) | disease resistance protein (CC-NBS-LRR class), putative	21.59741598	27.4060642309293	-0.34363644678158	21.39831539	25.5616175127459	-0.256481908357409	22.37778624	30.0666859930166	-0.426098537750419	25.7325006915083	29.917391652115	-0.217392733950491	GAAAAATCAGGGATTGTTCCTTTTCGAAGGCTGGAATTTCTTTTGCTGGGTGATCTACCAGAGCTGAAGAATATCTACTGGAATCCCCTACCTTTTCCATGTCTAAAGAGAATCGATATAATCAGATGCCCGAATCTGAAAAAGCTTCCACTGGATTCCCAAAGTGGCAAGCATGGTGGAAATGGAGTAATCATAAGATACACAGTGAAAGAATGGATTGAAACTGTGGAATGGATAGACGAAGCTACAAAAACCCGCTTCTTACGTTCATGCCTACACGTCTGTGAAACGCCGAATCAAGACAATCAACCGCATTCTTCCGTACCAACCTAGGCGGAATGGATCGAACTCAGAAGTTCACATCTCTCCAATGCCCGCTTGTATTGATTAATTCAATTG…
	comp36958_c0	463	disease resistance protein [Brassica rapa subsp. pekinensis]	--	--	--	Probable disease resistance protein At1g59620 OS=Arabidopsis thaliana GN=At1g59620 PE=2 SV=3	Interleukin 2	GO:0006955//GO:0007165//GO:0040007//GO:0008283	immune response//signal transduction//growth//cell proliferation	GO:0008083//GO:0005134	growth factor activity//interleukin-2 receptor binding	GO:0005576//GO:0005893	extracellular region//interleukin-2 receptor complex	--	--	AT1G58400	Bra036206|Bra036206.1	AT1G58390 (E=2e-263) | disease resistance protein (CC-NBS-LRR class), putative	0.520400301	0.838981110881248	-0.689016533170066	0.465655031	1.15938221980057	-1.31602279504237	0.357728983	0	#DIV/0!	0.2328275155	1.052431676399	-2.17639310614219	AGGCTTTGGAACCTCCTTGTCCGGGAATCTGAGCGATTTCAGGGATTCAATGAGCAACTCAATGTACTAAAAAATGATATGAAAATGTTAAGGTGTTTTCTGGAAGATGCATATGCCAAGAAACATACGAGTGCCATGATGGAAAATATTATCAAAGATATCAAAGAAATTGTTTTGGATGCGGAAGATATGGTCGAAACCTTTCTTCTAAAAGAAGAACTCAAAAATACACGGGGTATCAAGAACAGCGCAAGGAAGTTTTCTTGCAGTATTTTTGAACACAGGGGACTTGCTTTCAGTATGGAAGCCATAAGTAAGAGGATCTCTAAGGTGATTCGTGATATGATGTGTCATGGGGTACAACAGGTAAACGTTGCCAATGAAGGGTATTACTTACTT…
	comp391622_c0	414	hypothetical protein ARALYDRAFT_474150 [Arabidopsis lyrata subsp. lyrata]	Arabidopsis lyrata subsp. lyrata hypothetical protein, mRNA	--	--	Putative disease resistance protein At1g50180 OS=Arabidopsis thaliana GN=At1g50180 PE=2 SV=2	NB-ARC domain	GO:0006952	defense response	GO:0043531	ADP binding	--	--	--	--	AT1G50180	Bra014241|Bra014241.1	AT1G50180 (E=2e-252) | disease resistance protein (CC-NBS-LRR class), putative	0	0.187656161515951	#NUM!	0.260384395	0.555687337233606	-1.09363037566655	0.4000688865	0	#DIV/0!	0.1301921975	0	#DIV/0!	AGTATAGGAAACACTGCTTTAAATGGGGAGGCAAGTCCTCATAACTCAAGGACAAAACATCTGCAACCATCATACTCTTACTTCCATTGCTACTTCCTCCATTTGAAACATATGGTGTGATGTTCTCTTGCACTCTCTGCCATTGGTTCAATGTGTTTTTCATCGCCAAAAGTCCTCCTAGAACTGTTATAGCTAGAGGTAAACCTCCACACCTTATGGCCATCTGTTTCCCAATCTCCTCCAGTTTCTTGACCAACATTGGCTCTAAATTATCTCGTCCCTGTAATGAAATTTTCTCCAACAGCTCCCAACTCTCTTCATGTGTTAGCAATCTCGGCTCATGGAGTACACCTCTCGGATCAGCATACAAAGCAACCTCTTTGTTCCTTGTGGTGAGTA…
	comp3973_c0	2480	putative NBS/LRR disease resistance protein [Arabidopsis thaliana]	Arabidopsis lyrata subsp. lyrata hypothetical protein, mRNA	--	--	Probable disease resistance protein At5g63020 OS=Arabidopsis thaliana GN=At5g63020 PE=2 SV=2	Leucine Rich Repeat//NB-ARC domain//Ribosomal protein S26e//TSC-22/dip/bun family	GO:0006355//GO:0006412//GO:0042254	regulation of transcription, DNA-dependent//translation//ribosome biogenesis	GO:0043531//GO:0005515//GO:0003700//GO:0003735	ADP binding//protein binding//sequence-specific DNA binding transcription factor activity//structural constituent of ribosome	GO:0005667//GO:0005622//GO:0005840	transcription factor complex//intracellular//ribosome	KOG4641	FOG: Toll/interleukin receptor and related proteins containing LRR and TIR repeats	--	Bra017572|Bra017572.1	AT5G63020 (E=3e-074) | disease resistance protein (CC-NBS-LRR class), putative	0.663245317	1.22173241283732	-0.881313847641702	0.652010925	0.618426230147078	0.0762946267125821	0.8444291125	1.08193839599183	-0.357570133588963	0.866974660495915	1.45396831035413	-0.745934092855373	GAAAAGTATCAAGATCTAAAAGTAAGAACAACCTTCAAGGTTAACCATTTGAGCCGAGAGATGAGCTCTTTTAGCTTCTTCCCCTCAGTCTTGCTCATCTTTATAATAAACCACTGATATCTTTGTTACAACATACTTCTTTCTTTTTTTCTTGGTTGCTACTAATTGCTATTGTTGAGAGATGGAAGTAACATGTTTGGGAGCAGATGAAGCATGGGACTTATTCCGGGAGAAAGTTGGTGAAGTGACCTTAGAAAGTCACCCTGACATCCCTGCGCTGGCGAGAATAGTTGTTGAAAGATGCAGAGGCTCACCGTTGGCAGTCAGCGTTATCGGCGTGGCTATGGCAGGCAAGAGCTTGGTGCAAGAATGGCGGTATGCAATCGACGCTTTGACTTT…
	comp47486_c0	292	--	--	--	--	--	--	--	--	--	--	--	--	--	--	--	Bra037139|Bra037139.1	AT5G66900 (E=0.0) | disease resistance protein (CC-NBS-LRR class), putative	7.994823107	3.99090672265087	1.00234955317443	7.918806657	9.45429688827588	-0.255687133198084	11.006407485	7.65755485747641	0.523387944776066	7.78818075723821	7.34251305191794	0.0850124431453196	AAGGTTGATGCCAAAAATGAGAAATTTGAGAGTTCATGAGGAGGAAACAGAGCACAACCTCAACTTGCTTCAAATGTTTTAATGTTATGAGGGAAATAGCATTTTTCATAGCTTGTTTCTGTCTTGTAAAGTTGTAATGTTGTTATTCTCACCATCCATATGTAACTAGAAAATGTTATTTCACAGTACATATTTGATATGATTTCTTTTCAGTAATCATGCCATAATGGAATATTTCCAAGATGGTTTATGTAATTGTGCATGCAACCATATTCTTATAACTAACTAGGAG
	comp5187_c0	832	disease resistance protein [Brassica rapa subsp. pekinensis]	Brassica rapa subsp. pekinensis isolate BrNL9 disease resistance protein gene, complete cds	--	--	Probable disease resistance protein At1g59620 OS=Arabidopsis thaliana GN=At1g59620 PE=2 SV=3	Leucine Rich Repeat//phosphotransferase system, EIIB	GO:0006952//GO:0008643	defense response//carbohydrate transport	GO:0008982//GO:0043531//GO:0005515	protein-N(PI)-phosphohistidine-sugar phosphotransferase activity//ADP binding//protein binding	GO:0009357	protein-N(PI)-phosphohistidine-sugar phosphotransferase complex	--	--	--	Bra013134|Bra013134.1	AT1G58410 (E=7e-285) | disease resistance protein (CC-NBS-LRR class), putative	0.562780749	0.466884921079349	0.269505984453268	0.518265094	1.56872138245289	-1.5978270065622	1.6375769215	1.07500289345342	0.607222132657629	0.79663399372671	1.87413794681821	-1.23423819878446	GAAGGAAGGTGATTCTCATCAGGTAACCCTGGCATGTATATACACAACTCCAGCTTTTTTAGATGGATACAACCCAAAACAAATCCTTTTTCATCATCTGTGGGAGCAAAAACCTTGAAATGATTGTAATCTATGCTAAGACTTTCCAGATGTCTCAGTTTACTTAGAGACGAAGATAGCGTTTCCATAGTACACCCCTCTTCGTTGAATATGATTAAGAGATTCCTTAGCCTTGTCATACAGTGAAGATCCGTCACACTGCTATGCTTTGTTGAGAAGAACTTCAACGTCTCCAAGTTGATTAGGTTACCTAATTCCAACTTTGTCTTATCATGCATTCTCCCTGAAGGTAATGAAAGGTATCTCAATTCTTGCATCCCTTTAAAAATGTTTGGCACA…
	comp5752_c0	2966	disease resistance protein [Brassica rapa subsp. pekinensis]	Brassica rapa subsp. pekinensis clone KBrB037O12, complete sequence	disease resistance protein RPS5	http://www.genome.jp/dbget-bin/www_bget?ko:K13460	Disease resistance protein RPS5 OS=Arabidopsis thaliana GN=RPS5 PE=1 SV=2	Archaeal ATPase//Leucine Rich Repeat//NB-ARC domain//Origin recognition complex subunit 2	GO:0006260	DNA replication	GO:0043531//GO:0005524//GO:0005515	ADP binding//ATP binding//protein binding	GO:0005634//GO:0000808	nucleus//origin recognition complex	KOG0619	FOG: Leucine rich repeat	--	Bra030778|Bra030778.1	AT4G10780 (E=1e-176) | disease resistance protein (CC-NBS-LRR class), putative	1.709379791	2.54076066559594	-0.571787511445536	1.817247801	1.2927318364504	0.491332125393464	0.751962051	0.954913786227897	-0.344710630476308	1.38608079361395	1.05143814683261	0.398647370693205	GTTCTTCTTGTTCTTCTTTTCATTTTGATCTCCTCTTTCCTTTTTTCTCCTATTGGAACACGATGGGAAACGTCGTTTCAAGCGTACTTTCAAGTGTACTTTCAAACGTACTTTCAAGCGGCTTACAACCTGCAACAAGTTCGTTCTTTGAAAAAGCCAAGTATATCTTCGAACTGGAAGATAATCTTGAGTATTTGCAAGAGGCTGCGCCATGCCTTGAGGCAGTGAAGGCTGACTTGCAGAAACAAATTGAAATGGAAGAACGAAAAGGTTTGCGAGCACGAGACGTATTCAACCTATGGATTTCAAAAGTCGAAGCCATCCAACCAAAGGTCACTAAACTGCTTGAAGATAGGACTGCAGAAATAGAAAGGTTGTCTATGTGTGGGTACTGCTCTA…
	comp598847_c0	311	Very similar to disease resistance proteins [Arabidopsis thaliana]	Arabidopsis thaliana chromosome 1, complete sequence	--	--	Putative disease resistance protein At1g50180 OS=Arabidopsis thaliana GN=At1g50180 PE=2 SV=2	--	--	--	--	--	--	--	--	--	AT1G50180	Bra014241|Bra014241.1	AT1G50180 (E=2e-252) | disease resistance protein (CC-NBS-LRR class), putative	0.16700103	0	#DIV/0!	0	0	#DIV/0!	0.266283793	0	#DIV/0!	0	0.313360685641631	#NUM!	GAGGCATAGGTTCGCAGGGAACGTTAATCGTCAAGCCACGGAGACGTTTCAAGACTCTACTCAAAGAAGACACAACCTCAAAGTCTGTGTTCTGAGAAGAAAGATTGATAGACAATCTTCTAAGACTCGTCATCGCTAAAAGATCCCTTGGATTGCATTGACCAACAGGGAAGTCCCAGAGCTGTTGCAGGTTCCTTAGAGTACTCAAGTTCAGCTTCGTTCTTGGATCAAGCTCTGAAGGCATGCACAGATGTCTCAGCCGCTTTAGCTTCCATATCACATCTGGAATATACAGTCTCCCTTTCACGAAC
	comp68717_c0	1802	LRR and NB-ARC domain-containing disease resistance protein [Arabidopsis thaliana]	Arabidopsis thaliana chromosome 1, complete sequence	--	--	Probable disease resistance protein At1g12280 OS=Arabidopsis thaliana GN=At1g12280 PE=2 SV=1	Leucine Rich Repeat//NB-ARC domain	GO:0006952	defense response	GO:0043531//GO:0005515	ADP binding//protein binding	--	--	KOG0619	FOG: Leucine rich repeat	AT1G12280	Bra015597|Bra015597.1	AT1G12280 (E=9e-220) | disease resistance protein (CC-NBS-LRR class), putative	3.275147217	3.70771918680017	-0.178972225188593	2.93127516	2.46821389967691	0.248060974410958	2.8348387245	4.50841021094634	-0.669352127523427	3.71984268547317	4.16428875641517	-0.162828500057812	ATTTTGATCAAGGAGTATACAATAAGTCTAAAAGAGCGTTTTATAAATTAAATAATTTATTATTCAGTTTACAAAATCGAATTTAACTGTATTGTTTGTGTTGAGCCTCTATGAAATTGAAGTATATGGGATCACAAACTCTGTTCCTTCAAAATCGATTTTAGCAAGCTGGAAAGGACTCTACACCAATTATTGCATCTAGTTTGGTCAAATTTACCAAGACTGTTAAATAGTAATGACTATCTTCTCCCTTGTCATTGAAATCATTGTATTGCTTCAACTCAGACAACTCTTAAAGTTGTTACCGCACATAGGTAACTTGCCATTCAGGTCCAAAGAACTTGAAGAAAGGTAAGAAACGGAGTTTAGTGCCTTCATCATCCCATTCGACCCTTTCAA…
	comp8161_c0	325	CC-NBS-LRR class disease resistance protein [Arabidopsis thaliana]	Brassica rapa subsp. pekinensis isolate BrCNL11 disease resistance protein gene, complete cds	--	--	Probable disease resistance protein At1g12290 OS=Arabidopsis thaliana GN=At1g12290 PE=2 SV=1	--	GO:0006499//GO:0006952	N-terminal protein myristoylation//defense response	GO:0043531	ADP binding	GO:0005634	nucleus	--	--	--	Bra026979|Bra026979.1	AT1G12290 (E=6e-228) | disease resistance protein (CC-NBS-LRR class), putative	0.15980714	1.43427047755576	-3.16591334319223	0.995068981	0.235953392425347	2.07629462682411	0.345561645	0.229333950603396	0.591493149681278	0.612201465801698	0.299862071490914	1.0297074468568	GGACACACAGTGTGGTAGAAGAAAGGGAAGAACAGAACAATACAAATGATGATGAATGCAAAGAACAAGTGTAACAAAGGCAACGTAATGAGAGGAGTGACATACAAAGATATTTGGAAGCTTTCTCTCTGGCTCAAACATCATACAAAACCAACTTGCATGAAGGTAAGAAACGGAGTCTAGTGGCTTCATCCGCCCATTCAACTTTTTCTTTCCATTCTTCATCTCCGTACTCTATGACAAGCTCTTCACCCGCAACACAACTTTGAGAGTCCAAAGGAAGCCTTCTCAGCTTCTGACAATCGTTTTGTACATTGATCAGACT
	comp8161_c1	433	disease resistance protein [Brassica rapa subsp. pekinensis]	Brassica rapa subsp. pekinensis isolate BrCNL11 disease resistance protein gene, complete cds	--	--	Probable disease resistance protein At1g12290 OS=Arabidopsis thaliana GN=At1g12290 PE=2 SV=1	--	GO:0006952	defense response	GO:0043531	ADP binding	--	--	--	--	AT1G12290	Bra026979|Bra026979.1	AT1G12290 (E=6e-228) | disease resistance protein (CC-NBS-LRR class), putative	0.218254064	0.358843652968146	-0.717346885519103	0.248958752	0.531303828209499	-1.0936303745156	0.209600068	0.172132872854743	0.284116544399402	0.210545812427371	0.450139368288901	-1.09623756361837	GCTCTCACAGGTTGGTGAGATGTCTTCAAAAGCTATCTATCAAGTACATAGAGGAAGAGTCAGTCAGAGTTTTGAGTCTGCCAACGATACAAGATCTCCGTGAAGTGTTTATAGGAGGGTGTGGGATCCGGGAGATAATGATAGAGAGGAACACAATGCTGACAAGTCCATGCTTACCTCACCTATCCAAAGTTTTGATTGCTGGTTGCAATGGTCTCAAGGATTTGACGTGGCTTTTGTTCGCTCCTAACCTCACTCATCTAAGTGTCTGGAACTCAAGCCAACTAGAAGAGATAATAAGCCAAGAGAACGCTGCAGGGGTTGAGATTGTTCCTTTTAGGAAGCTAGAATATCTACACTTGTGGGATTTGCCTGAGCTGATGAGCATATACTGGAGTC…
	comp892_c0	1174	disease resistance protein [Brassica rapa subsp. pekinensis]	Brassica rapa subsp. pekinensis isolate BrCNL8 disease resistance protein gene, complete cds	--	--	Probable disease resistance protein At5g66900 OS=Arabidopsis thaliana GN=At5g66900 PE=2 SV=1	Miro-like protein//RNA helicase//hAT family dimerisation domain//ATPase family associated with various cellular activities (AAA)//NB-ARC domain//Archaeal ATPase//Viral (Superfamily 1) RNA helicase	GO:0007264//GO:0006952	small GTPase mediated signal transduction//defense response	GO:0005524//GO:0003724//GO:0017111//GO:0046983//GO:0043531//GO:0003723//GO:0004386//GO:0005525	ATP binding//RNA helicase activity//nucleoside-triphosphatase activity//protein dimerization activity//ADP binding//RNA binding//helicase activity//GTP binding	GO:0005622	intracellular	--	--	--	Bra020568|Bra020568.1	AT5G66900 (E=1e-264) | disease resistance protein (CC-NBS-LRR class), putative	1.094311991	0.397051026580598	1.46262778184806	0.91822095	1.17574731319274	-0.356664781500345	1.4794058325	1.58717065472964	-0.101439388351274	1.25269580236482	1.32817953300916	-0.0844140509904046	AAAAGAAAGAAAAAGAGCAGGAATGAGCGTTTGGTTAGGGAGAGGTTTCCTCTCTAACTCTAACCTTCTGGAAACTTTGATTTTCGCAGCTAAGATTTCCACAGACTTCAAACCTTTGTCCGAAGATCTCGCATCAACTTTGGAGAGATTAATTCCTCTGTCGGAAGAGATAGAATCTTTCCAAGGGAAACTAGACTTTGCTTATGGGGATCTCAAGGAACTTGTTGATACTCTCTTTCGAGCTCGTGAAGTGGTTAACACCTGTATAGAAGGCGTCTGTTGGTTACAGAAACCTATCCTCACAAGAGAGATTCAGCGAATCGTTAATGATATGCTCAAGTTCTCTCGGACTGAGCTACAGTTTCTTCAGTTCAGGACCCTGGACGATGGTGGTTTATG…
	comp97829_c0	547	LRR and NB-ARC domain-containing disease resistance protein [Arabidopsis thaliana]	Arabidopsis thaliana chromosome 1, complete sequence	--	--	Probable disease resistance protein At1g12280 OS=Arabidopsis thaliana GN=At1g12280 PE=2 SV=1	NB-ARC domain	GO:0006952	defense response	GO:0043531	ADP binding	--	--	--	--	AT1G12280	Bra015597|Bra015597.1	AT1G12280 (E=9e-220) | disease resistance protein (CC-NBS-LRR class), putative	3.558142555	2.27245779503045	0.646870812161311	1.57658705	1.54210855195725	0.0319005066013226	2.227397047	1.77136369524561	0.330498294455446	1.67397537262281	1.42530417893305	0.232008460731823	TGTGATATGGGTTGTGGTGTCTAAAAGTCCAGAGAACCATAGGATTCAAGGAGTCATTGCCAAAAAGCTAGGCCTAGAGGGAGAGGGGTGGGACCAAAAAAATGAAAACCAGAGAGCCCTTGAGATACACACTGTCCTCAAGAGGAGAAAGTTTGTGTTGTTGCTGGATGATATATGGGAGAAAGTGAATTTGAAAGCGGTTGGAGTCCCACATCCAAGCAGACAAAATGGATGCAAATTAGCTTTTACTACTCGTTCTAGAGATGTGTGTGGGCGTATGGGGGCTGATGACCCTATCGAAGTCAGTTGTCTAGAACCAGAAGATGCTTGGGATTTGTTTAAAACAAAAGTTGGAGAAAACACACTGAAAGGCCATCCAGACATCCCTCAGCTCGCTAG…
	comp384682_c0	244	disease resistance protein [Brassica rapa subsp. pekinensis]	Brassica rapa subsp. pekinensis isolate BrCNL12 disease resistance protein gene, complete cds	--	--	--	--	GO:0006952	defense response	GO:0017111//GO:0043531//GO:0005524	nucleoside-triphosphatase activity//ADP binding//ATP binding	--	--	--	--	--	Bra019063|Bra019063.1	AT4G27190 (E=1e-278) | disease resistance protein (NBS-LRR class), putative	0.42571574	0.318400208473785	0.419049151417851	0	0	#DIV/0!	0.1859771095	0.305465303057802	-0.715883455727767	0.152732651528901	0.798812895365141	-2.38684910493848	GTGCCTCATAGTGGTTTATCTTGCGGATATTTGATCAGTCGTTCCTCACATTGTTCATTATCATTCCTTCTTTTCATTTGTGCCTCCCTCTCTGTGAAACTCTTTGTCATGGATTGTCTGGGCTCTTTTTTGGGTTCTTTCTTGGCAGAGGCAGGGCGTGGTATATGCAGATCAACCTATACTCGAGCCATTTATACCATCCGGTTCAAGTCAAACATCAAAGCTTTAAATAATGCGCTCAGTG
