# Supplementary material for: Transcriptome Profiling of Resistance to Fusarium oxysporum f. sp. conglutinans in Cabbage (Brassica oleracea) Roots
Source: PLoS One. 2016 Feb 5;11(2):e0148048. doi: 10.1371/journal.pone.0148048 (PMC4744058; doi:10.1371/journal.pone.0148048)
Supplement: S8 Table — (XLS) [file pone.0148048.s008.xls]

## Sheet: Sheet1
Results of genes selected in R4P1 and R2P2 by qRT-PCR
gene_id	4h-2-ΔΔCt(R2P2)	SD	12h-2-ΔΔCt(R2P2)	SD	24h-2-ΔΔCt(R2P2)	SD	48h-2-ΔΔCt(R2P2)	SD	f4h-2-ΔΔCt(R4P1)	SD	f12h-2-ΔΔCt(R4P1)	SD	f24h-2-ΔΔCt(R4P1)	SD	f48h-2-ΔΔCt(R4P1)	SD
57145-c0	0.2876	0.0418	3.992	0.5983	0.2419	0.0871	1.503	0.6354	8.027	1.331	2.699	0.9128	42.23	3.046	9.47	2.68
35066-c0	1.582	0.2423	0.9639	0.0746	0.7423	0.0888	0.1674	0.1674	0.5486	0.2005	1.568	0.1932	0.8742	0.1235	2.206	0.2032
35815_C0	0.6854	0.0544	0.0556	0.00236	0.0508	0.00277	1.135	0.0353	0.3388	0.0244	3.009	0.1259	0.1011	0.014	0.9196	0.1827
29882_C0	3.196	0.707	12.91	1.406	41.44	6.331	0.0444	0.00892	19.17	3.95	3.197	0.3974	0.5293	0.0839	0.0744	0.00387
45408_C0	7.419	1.547	2.216	0.3426	5.418	0.9539	1.905	0.448	0.9426	0.1497	1.333	0.1611	45.05	3.603	1.184	0.3334
39047_C0	0.7967	0.2026	0.9368	0.0681	0.0544	0.0175	0.7143	0.129	0.0366	0.00227	3.631	0.1594	0.1128	0.0138	0.9717	0.0386
19030_C0	3.925	0.2011	1.208	0.0842	4.342	0.2006	2.198	0.1334	0.1939	0.0072	3.47	0.1904	9.115	0.746	1.134	0.1032
32834_C0	2.253	0.0895	2.056	0.083	3.112	0.2032	1.756	0.0603	0.4785	0.0175	2.363	0.1479	4.47	0.2497	1.369	0.1398
35869_C0	0.4949	0.1273	0.0641	0.00924	0.0516	0.0119	0.3293	0.0656	0.5522	0.0293	5.567	0.475	44.35	3.975	0.8572	0.1536
28296_C0	1.16298	0.0977967	0.1581	0.0117	0.0288	0.00355	0.245	0.0181	0.146598	0.012	2.75193	0.2032	0.149592	0.0105	2.12434	0.2213
30914_C0	0.6	3.046	0.3164	0.0831	0.0331	0.00398	0.1186	0.013	0.0694	0.00594	0.5293	0.053	0.0176	0.00478	0.5822	0.0343
33761_C0	2.169	0.1494	1.619	0.0831	0.1652	0.00565	0.5495	0.0169	0.6156	0.0609	0.6793	0.021	0.8398	0.1084	1.544	0.1937
